# Supplementary material for: PFN2 and NAA80 cooperate to efficiently acetylate the N-terminus of actin
Source: J Biol Chem. 2021 Jan 13;295(49):16713–31. doi: 10.1074/jbc.RA120.015468 (PMC7864067; doi:10.1074/jbc.RA120.015468)
Supplement: Supplementary file 1 [file mmc1.zip]

Archive with 2 entries (2 files):
- 162624_2_supp_601321_qh2w43.xlsx
- 162624_2_supp_601324_qh2w34.pdf
