# Supplementary material for: PFN2 and NAA80 cooperate to efficiently acetylate the N-terminus of actin
Source: J Biol Chem. 2021 Jan 13;295(49):16713–31. doi: 10.1074/jbc.RA120.015468 (PMC7864067; doi:10.1074/jbc.RA120.015468)
Supplement: Supplementary file 1 [file mmc1.zip › 162624_2_supp_601321_qh2w43.xlsx]

## Sheet: HeLa NAA80 interactome (Fig 1a)
Gene names	Protein names	Significant	-log10 p-value	log2 difference	Protein IDs	Majority protein IDs	LFQ intensity LacZ_A	LFQ intensity LacZ_B	LFQ intensity LacZ_C	LFQ intensity NAA80_A	LFQ intensity NAA80_B	LFQ intensity NAA80_C	id	Potential contaminant	Peptides	Razor + unique peptides	Unique peptides	Sequence coverage [%]	Unique + razor sequence coverage [%]	Unique sequence coverage [%]	Mol. weight [kDa]	Q-value	Score	Intensity	MS/MS count
PFN2	Profilin-2	+	5.4447	5.62174	P35080-2	P35080-2	24.2075	24.2047	23.7939	29.5861	29.8362	29.649	904		10	10	4	88.6	88.6	20	15.088	0	92.142	17954000000	349
MYCBP2	E3 ubiquitin-protein ligase MYCBP2	+	4.82363	-7.04983	O75592-2;O75592	O75592-2;O75592	27.4085	26.9901	26.8107	20.0575	19.6244	20.3779	367		77	77	77	21.9	21.9	21.9	513.25	0	323.31	2942400000	307
PLOD2	Procollagen-lysine,2-oxoglutarate 5-dioxygenase 2		4.69907	0.518213	O00469;O00469-2;O00469-3	O00469;O00469-2	23.0562	23.0218	22.9921	23.5325	23.5659	23.5263	110		7	7	7	12.5	12.5	12.5	84.685	0	23.384	445110000	44
NAA80	N-alpha-acetyltransferase 80	+	4.55491	10.5934	Q93015-2;Q93015	Q93015-2;Q93015	21.0499	22.4312	21.015	32.2798	31.7705	32.226	2395		15	15	15	65.9	65.9	65.9	33.831	0	323.31	94151000000	1107
ACTB	Actin, cytoplasmic 1;Actin, cytoplasmic 1, N-terminally processed	+	4.33921	7.69938	P60709;Q6S8J3;A5A3E0;P0CG38;P0CG39;Q9BYX7	P60709	19.8136	19.9555	19.0468	26.7624	27.3851	27.7665	1213		24	2	2	76.8	4.8	4.8	41.736	0	106.22	8210100000	91
HNRNPUL1	Heterogeneous nuclear ribonucleoprotein U-like protein 1		4.0733	0.197265	Q9BUJ2-2;Q9BUJ2;Q9BUJ2-4;Q9BUJ2-3;Q9BUJ2-5	Q9BUJ2-2;Q9BUJ2;Q9BUJ2-4;Q9BUJ2-3	28.7339	28.7411	28.7025	28.9276	28.9183	28.9234	2703		31	31	31	49	49	49	90.291	0	290.42	20349000000	821
POLK	DNA polymerase kappa		3.96149	-1.08671	Q9UBT6-8;Q9UBT6;Q9UBT6-3;Q9UBT6-7;Q9UBT6-4;Q9UBT6-6;Q9UBT6-2;Q9UBT6-5	Q9UBT6-8;Q9UBT6;Q9UBT6-3	21.1386	21.3126	21.2226	20.0478	20.2239	20.142	3136		3	3	3	6.5	6.5	6.5	88.341	0.00033933	4.3671	85310000	6
			3.72646	-0.484758	CON__Q28107;P12259	CON__Q28107	26.0926	26.1212	26.1524	25.6209	25.6996	25.5915	66	+	29	29	29	16.1	16.1	16.1	248.98	0	102.91	2617900000	187
SPRYD3	SPRY domain-containing protein 3	+	3.40542	-3.37195	Q8NCJ5	Q8NCJ5	23.1043	23.9335	23.6906	19.9266	20.5533	20.1327	2207		8	8	8	28.7	28.7	28.7	49.693	0	22.599	293930000	27
PPIL3	Peptidyl-prolyl cis-trans isomerase-like 3		3.36302	0.207052	Q9H2H8;Q9H2H8-2	Q9H2H8;Q9H2H8-2	27.3833	27.4043	27.4061	27.5781	27.639	27.5978	2829		12	12	12	75.2	75.2	75.2	18.154	0	137.51	8287100000	256
FBXO45	F-box/SPRY domain-containing protein 1	+	3.25591	-2.41773	P0C2W1	P0C2W1	22.6447	22.5459	22.3426	20.4438	20.1596	19.6766	609		4	4	4	23.1	23.1	23.1	30.632	0	17.201	117040000	17
PHF3	PHD finger protein 3		3.22167	0.341639	Q92576-2;Q92576	Q92576-2;Q92576	27.2862	27.3339	27.302	27.6972	27.6608	27.589	2351		50	50	50	37.3	37.3	37.3	219.81	0	323.31	7518700000	566
FAM208A	Protein FAM208A		3.2089	0.164785	Q9UK61-3;Q9UK61;Q9UK61-4;Q9UK61-2	Q9UK61-3;Q9UK61;Q9UK61-4;Q9UK61-2	25.3142	25.3044	25.3198	25.4631	25.5101	25.4596	3199		36	36	36	33.7	33.7	33.7	170.81	0	184.34	1762500000	221
SERPINB6	Serpin B6		3.09659	0.44552	P35237	P35237	24.0317	24.1878	24.088	24.522	24.5411	24.5809	909		12	12	11	43.1	43.1	41	42.621	0	69.638	867220000	60
PBXIP1	Pre-B-cell leukemia transcription factor-interacting protein 1		2.91794	0.442348	Q96AQ6;Q96AQ6-2;Q96AQ6-3	Q96AQ6;Q96AQ6-2;Q96AQ6-3	29.3212	29.2223	29.1366	29.675	29.6526	29.6795	2415		28	28	28	43.4	43.4	43.4	80.642	0	313.37	29832000000	778
PDE3B	cGMP-inhibited 3,5-cyclic phosphodiesterase B		2.83971	-1.73026	Q13370-2;Q13370	Q13370-2;Q13370	21.9328	22.0725	21.8799	19.9013	20.6319	20.1613	1547		3	3	3	4.9	4.9	4.9	118.81	0	15.269	85715000	12
STIM1	Stromal interaction molecule 1		2.83269	-0.510663	Q13586-2;Q13586	Q13586-2;Q13586	21.4918	21.5495	21.5233	20.9081	20.9979	21.1267	1570		3	3	3	6.1	6.1	6.1	62.133	0	8.1215	106240000	18
DDX23	Probable ATP-dependent RNA helicase DDX23		2.79792	0.272405	Q9BUQ8	Q9BUQ8	27.3384	27.3714	27.339	27.5543	27.6619	27.6499	2705		33	33	33	46.5	46.5	46.5	95.581	0	162.8	7730500000	461
DHX30	Putative ATP-dependent RNA helicase DHX30		2.77608	0.176896	Q7L2E3-2;Q7L2E3-3;Q7L2E3	Q7L2E3-2;Q7L2E3-3;Q7L2E3	27.2826	27.3412	27.298	27.4872	27.4557	27.5096	2016		52	52	52	52.1	52.1	52.1	136.11	0	275.92	7191700000	630
PHLDA1	Pleckstrin homology-like domain family A member 1		2.6074	-1.05572	Q8WV24	Q8WV24	24.874	25.1363	25.0319	23.6877	24.0749	24.1125	2305		5	5	5	12.7	12.7	12.7	45.016	0	18.141	1065800000	97
DYNLRB1;DYNLRB2	Dynein light chain roadblock-type 1;Dynein light chain roadblock-type 2		2.56682	0.277885	Q9NP97;Q8TF09;Q9NP97-2	Q9NP97;Q8TF09	24.5336	24.5285	24.5064	24.7488	24.8821	24.7713	2941		5	5	5	60.4	60.4	60.4	10.921	0	20.218	998860000	61
MOV10	Putative helicase MOV-10		2.53347	0.341932	Q9HCE1;Q9HCE1-2;Q9HCE1-3	Q9HCE1;Q9HCE1-2	26.2163	26.2791	26.2052	26.6694	26.5159	26.5411	2912		27	27	27	34.2	34.2	34.2	113.67	0	175.03	3706900000	191
PPFIA1	Liprin-alpha-1		2.5183	0.25	Q13136-2;Q13136;O75334-6;O75334-5;O75334-2;O75334-4;O75334-3;O75334;O75334-8;O75334-7;O75335;O75335-2;O75335-1	Q13136-2;Q13136	24.3699	24.3486	24.3227	24.5243	24.6383	24.6286	1522		16	16	14	19.4	19.4	17.6	133.97	0	101.06	979050000	110
IARS	Isoleucine--tRNA ligase, cytoplasmic		2.51387	-1.1242	P41252	P41252	22.2496	22.1651	22.2785	20.7622	21.286	21.2724	980		9	9	9	8.2	8.2	8.2	144.5	0	18.474	180640000	16
CSTF3	Cleavage stimulation factor subunit 3		2.50477	0.296766	Q12996;Q12996-3;Q12996-2	Q12996	25.3949	25.3183	25.2919	25.641	25.6872	25.5672	1510		13	13	13	25.1	25.1	25.1	82.921	0	52.366	2105800000	72
DHX8	ATP-dependent RNA helicase DHX8		2.45465	0.191874	Q14562	Q14562	25.2453	25.3111	25.335	25.4629	25.4869	25.5173	1645		25	24	24	29.4	28.7	28.7	139.31	0	145.25	1864700000	151
HNRNPU	Heterogeneous nuclear ribonucleoprotein U		2.44781	0.218335	Q00839;Q00839-2	Q00839;Q00839-2	31.4125	31.4785	31.3694	31.6302	31.6695	31.6158	1398		35	35	35	47.5	47.5	47.5	90.583	0	323.31	130370000000	1359
KRAS	GTPase KRas;GTPase KRas, N-terminally processed		2.41457	0.398729	P01116-2;P01116	P01116-2;P01116	23.9306	24.0561	23.8466	24.3929	24.3331	24.3035	490		7	7	2	48.4	48.4	14.4	21.424	0	33.18	759220000	63
MRPL21	39S ribosomal protein L21, mitochondrial		2.41298	-0.923244	Q7Z2W9-2;Q7Z2W9	Q7Z2W9-2;Q7Z2W9	21.0422	21.0497	20.903	19.8196	20.08	20.3256	2033		2	2	2	17.5	17.5	17.5	13.746	0.00036617	5.742	72123000	4
ACTG1	Actin, cytoplasmic 2;Actin, cytoplasmic 2, N-terminally processed		2.37406	1.22944	P63261	P63261	31.4433	31.4924	32.0785	32.9472	32.9512	32.8041	1324		24	24	2	76.8	76.8	4.8	41.792	0	323.31	280510000000	2564
RPL36	60S ribosomal protein L36		2.35781	0.429886	Q9Y3U8	Q9Y3U8	23.3632	23.2187	23.3086	23.8292	23.7326	23.6183	3334		3	3	3	28.6	28.6	28.6	12.254	0	15.712	446100000	40
H1FX	Histone H1x		2.35431	0.775089	Q92522	Q92522	23.3394	23.3611	23.657	24.0569	24.3338	24.292	2342		4	4	4	25.8	25.8	25.8	22.487	0	51.469	609260000	52
NIPSNAP1	Protein NipSnap homolog 1		2.31733	0.58635	Q9BPW8	Q9BPW8	29.239	29.4153	29.1024	29.7606	29.933	29.8222	2636		13	13	11	49.3	49.3	46.5	33.31	0	138.56	36336000000	770
CAPZB	F-actin-capping protein subunit beta		2.3073	0.282119	P47756-2;P47756	P47756-2;P47756	25.9089	25.7907	25.8731	26.1985	26.1462	26.0744	1030		17	17	17	66.2	66.2	66.2	30.628	0	97.935	3101700000	187
CAT	Catalase		2.30365	0.366256	P04040	P04040	26.8378	27.0009	26.8035	27.2017	27.2579	27.2813	503		25	25	25	57.9	57.9	57.9	59.755	0	166.18	6267900000	352
SSBP3	Single-stranded DNA-binding protein 3		2.28358	3.02739	Q9BWW4-2;Q9BWW4-3;Q9BWW4	Q9BWW4-2;Q9BWW4-3;Q9BWW4	18.828	20.0947	20.1522	22.2225	22.5773	23.3573	2735		2	2	1	7.5	7.5	4.7	37.697	0	11.143	268590000	27
VARS	Valine--tRNA ligase		2.27837	-0.130374	P26640;P26640-2	P26640	27.4808	27.444	27.5014	27.3118	27.3602	27.3632	814		44	44	44	45.9	45.9	45.9	140.47	0	229.9	7482600000	555
RPS11	40S ribosomal protein S11		2.22405	0.191966	P62280	P62280	30.1728	30.1192	30.0646	30.3351	30.3216	30.2758	1266		14	14	14	58.2	58.2	58.2	18.431	0	111.02	51433000000	446
NAV1	Neuron navigator 1		2.22211	-0.515008	Q8NEY1-2;Q8NEY1-6	Q8NEY1-2;Q8NEY1-6	28.1224	27.9058	27.8605	27.5383	27.4514	27.354	2228		62	62	1	49.5	49.5	1.7	201.51	0	323.31	8819100000	644
RCN2	Reticulocalbin-2		2.21137	-0.280507	Q14257;Q14257-2	Q14257;Q14257-2	25.056	25.2006	25.1209	24.8744	24.8814	24.7802	1631		10	10	10	39.7	39.7	39.7	36.876	0	119.04	1411100000	100
PABPN1	Polyadenylate-binding protein 2		2.19116	0.205	Q86U42-2;Q86U42;Q92843-2;A6NDY0-2;A6NDY0;A6NDY0-4	Q86U42-2;Q86U42;Q92843-2	28.5332	28.5841	28.4578	28.707	28.7555	28.7275	2069		13	13	13	54.7	54.7	54.7	31.496	0	168.12	16563000000	271
RPN2	Dolichyl-diphosphooligosaccharide--protein glycosyltransferase subunit 2		2.17673	0.24203	P04844-2;P04844	P04844-2;P04844	23.7766	23.938	23.8561	24.1069	24.0995	24.0904	519		10	10	10	30.2	30.2	30.2	67.723	0	71.766	750490000	67
MYH14	Myosin-14		2.12452	2.20621	Q7Z406;Q7Z406-6;Q7Z406-2;Q7Z406-5;Q7Z406-4	Q7Z406;Q7Z406-6;Q7Z406-2;Q7Z406-5;Q7Z406-4	25.3694	24.4613	24.293	27.1529	27.2494	26.34	2036		12	2	2	5.2	1	1	227.87	0.00036941	5.8887	4242700000	47
GPX8	Probable glutathione peroxidase 8		2.10607	0.359541	Q8TED1	Q8TED1	24.8372	24.8732	24.75	25.2398	25.2454	25.0537	2278		9	9	9	47.4	47.4	47.4	23.881	0	36.047	1408400000	99
DPYSL2	Dihydropyrimidinase-related protein 2		2.10341	0.221231	Q16555;Q16555-2	Q16555;Q16555-2	25.0691	25.0984	25.1277	25.2589	25.3008	25.3992	1769		17	13	12	46	37.1	34.8	62.293	0	103.19	1591400000	102
ROCK2	Rho-associated protein kinase 2		2.09392	0.0695337	O75116;Q13464	O75116	25.1117	25.0913	25.0767	25.1522	25.1826	25.1535	310		24	24	24	24.3	24.3	24.3	160.9	0	79.845	1443200000	106
ATP1A1	Sodium/potassium-transporting ATPase subunit alpha-1		2.09056	0.260764	P05023-3;P05023-4;P05023;P05023-2;P13637;P13637-2;P13637-3;P50993;Q13733	P05023-3;P05023-4;P05023;P05023-2	24.422	24.5192	24.3476	24.6911	24.7236	24.6563	521		20	20	16	26	26	21.6	109.55	0	84.958	993620000	92
ANKLE2	Ankyrin repeat and LEM domain-containing protein 2		2.08235	0.123749	Q86XL3;Q86XL3-2;Q86XL3-3	Q86XL3;Q86XL3-2	25.2174	25.1605	25.1996	25.3019	25.3541	25.2927	2098		24	24	24	34.3	34.3	34.3	104.11	0	88.658	1620200000	127
LRRC59	Leucine-rich repeat-containing protein 59		2.07369	0.207508	Q96AG4	Q96AG4	29.1523	29.0438	29.0219	29.2934	29.2507	29.2963	2414		13	13	13	47.6	47.6	47.6	34.93	0	174.58	24377000000	447
TCEA1	Transcription elongation factor A protein 1		2.06701	0.413833	P23193;P23193-2;Q15560-2;Q15560	P23193;P23193-2	23.4136	23.2411	23.2604	23.6618	23.8514	23.6434	774		9	9	9	38.2	38.2	38.2	33.969	0	32.403	491200000	58
CDC73	Parafibromin		2.06051	0.200033	Q6P1J9	Q6P1J9	27.0237	26.9831	26.9731	27.1569	27.2708	27.1523	1940		31	31	31	60.8	60.8	60.8	60.576	0	143.14	6038800000	396
SMARCB1	SWI/SNF-related matrix-associated actin-dependent regulator of chromatin subfamily B member 1		2.06051	-0.651731	Q12824;Q12824-2	Q12824;Q12824-2	22.7363	23.0203	23.083	22.1747	22.2521	22.4575	1485		7	7	7	33.5	33.5	33.5	44.141	0	27.711	319840000	36
FAM32A	Protein FAM32A		2.04995	0.389422	Q9Y421;Q9Y421-3;Q9Y421-2	Q9Y421;Q9Y421-3;Q9Y421-2	26.0763	26.1189	25.8961	26.4185	26.4987	26.3424	3338		6	6	6	50.9	50.9	50.9	13.178	0	44.975	3498500000	101
MLLT1	Protein ENL		2.02859	0.182908	Q03111	Q03111	24.9058	24.8105	24.7771	25.0254	25.0111	25.0056	1425		6	6	6	13.6	13.6	13.6	62.055	0	25.741	1327700000	69
PFN1	Profilin-1		2.01504	1.73852	P07737;CON__P02584	P07737;CON__P02584	23.9568	25.0717	24.5889	26.2676	26.6092	25.9561	560	+	8	8	8	80	80	80	15.054	0	64.01	2454500000	151
RPS26;RPS26P11	40S ribosomal protein S26;Putative 40S ribosomal protein S26-like 1		1.98957	0.240089	P62854;Q5JNZ5	P62854;Q5JNZ5	27.6039	27.4641	27.4635	27.7157	27.7965	27.7396	1293		4	4	4	44.3	44.3	44.3	13.015	0	24.549	8860800000	149
SH3GL1	Endophilin-A2		1.98098	0.288212	Q99961;Q99961-3;Q99961-2;Q99962	Q99961;Q99961-3;Q99961-2	24.2989	24.3449	24.3677	24.519	24.727	24.6301	2633		8	8	8	26.6	26.6	26.6	41.489	0	38.462	1071500000	112
POLD1	DNA polymerase delta catalytic subunit		1.97976	0.153954	P28340	P28340	22.6497	22.6588	22.6114	22.74	22.8461	22.7956	833		10	10	10	10	10	10	123.63	0	23.845	330540000	34
FAR1	Fatty acyl-CoA reductase 1		1.97427	0.384052	Q8WVX9	Q8WVX9	22.9854	22.9049	22.8786	23.3067	23.4432	23.1711	2316		6	6	6	14	14	14	59.356	0	25.542	373310000	50
SQSTM1	Sequestosome-1		1.95176	-1.52742	Q13501;Q13501-2	Q13501;Q13501-2	25.0589	24.1479	24.588	23.4097	23.143	22.6597	1559		12	12	12	58.2	58.2	58.2	47.687	0	71.063	600730000	55
SMAD2	Mothers against decapentaplegic homolog 2		1.93857	0.267114	Q15796-2;Q15796;O15198-2;O15198	Q15796-2;Q15796	25.5261	25.4722	25.4138	25.7282	25.8306	25.6546	1755		11	11	5	28.4	28.4	15.6	48.955	0	46.353	2115800000	124
SART1	U4/U6.U5 tri-snRNP-associated protein 1		1.91158	0.166397	O43290	O43290	29.4823	29.5686	29.4941	29.6877	29.6314	29.7251	209		52	52	52	60	60	60	90.254	0	323.31	33604000000	1273
			1.90742	-0.493623	CON__Q1RMK2	CON__Q1RMK2	24.2229	24.2101	24.2043	23.9104	23.5161	23.7299	64	+	14	14	14	36.9	36.9	36.9	65.056	0	82.818	674160000	74
CLK1	Dual specificity protein kinase CLK1		1.87737	0.263183	P49759;P49759-3;Q9HAZ1	P49759;P49759-3	23.5123	23.598	23.6569	23.8301	23.9401	23.7866	1071		7	7	7	21.1	21.1	21.1	57.29	0	25.787	582290000	45
RPS28	40S ribosomal protein S28		1.8742	0.439446	P62857	P62857	26.6663	26.618	26.3624	26.9418	27.0754	26.9478	1294		2	2	2	30.4	30.4	30.4	7.8409	0	14.463	5347500000	93
THBS1	Thrombospondin-1		1.87	0.223907	P07996;CON__Q28194;P07996-2	P07996;CON__Q28194;P07996-2	22.8251	22.8308	22.9751	23.0618	23.1292	23.1117	571	+	6	6	6	6.9	6.9	6.9	129.38	0	21.515	354020000	41
SF3A3	Splicing factor 3A subunit 3		1.86218	0.0992819	Q12874	Q12874	28.2381	28.164	28.1738	28.2998	28.2845	28.2895	1491		25	25	25	55.3	55.3	55.3	58.848	0	323.31	12913000000	571
NDUFB10	NADH dehydrogenase [ubiquinone] 1 beta subcomplex subunit 10		1.84742	-0.423408	O96000;O96000-2	O96000;O96000-2	23.3857	23.4585	23.4981	22.9531	22.9042	23.2149	474		5	5	5	33.7	33.7	33.7	20.776	0	16.58	423550000	25
LPL	Lipoprotein lipase		1.80877	-0.856777	P06858	P06858	21.4905	22.1993	21.9885	21.0582	20.9834	21.0664	551		3	3	3	9.7	9.7	9.7	53.162	0	10.823	136590000	18
LANCL2	LanC-like protein 2		1.7931	0.508444	Q9NS86	Q9NS86	24.3211	24.3881	24.4456	24.6531	25.049	24.9779	2982		11	11	11	32.2	32.2	32.2	50.854	0	56.966	1150600000	120
ATN1	Atrophin-1		1.77921	-0.319422	P54259	P54259	23.0798	23.0085	22.8817	22.5586	22.7215	22.7315	1162		6	6	6	12.1	12.1	12.1	125.41	0	18.81	305190000	30
ACTC1;ACTG2;ACTA1;ACTA2	Actin, alpha cardiac muscle 1;Actin, gamma-enteric smooth muscle;Actin, alpha skeletal muscle;Actin, aortic smooth muscle		1.77368	1.23925	P68032;P63267;P68133;P62736;P63267-2	P68032;P63267;P68133;P62736;P63267-2	27.4194	27.4201	28.3172	29.1373	28.9229	28.8143	1333		18	6	6	60.2	32.6	32.6	42.019	0	83.327	23131000000	225
ANKHD1	Ankyrin repeat and KH domain-containing protein 1		1.77267	0.331929	Q8IWZ3;Q8IWZ3-4;Q8IWZ3-6	Q8IWZ3;Q8IWZ3-4;Q8IWZ3-6	22.0549	21.908	22.0227	22.2498	22.2619	22.4696	2126		10	5	5	6.5	3.6	3.6	269.45	0	17.167	196410000	23
PA2G4	Proliferation-associated protein 2G4		1.75579	-1.76336	Q9UQ80;Q9UQ80-2	Q9UQ80;Q9UQ80-2	21.4671	22.2257	22.4156	19.6085	20.4298	20.78	3261		5	5	5	14.7	14.7	14.7	43.786	0	9.5629	187930000	6
DDX60	Probable ATP-dependent RNA helicase DDX60		1.75403	0.358632	Q8IY21	Q8IY21	21.965	22.0433	22.2535	22.4312	22.5082	22.3982	2140		8	8	8	6.1	6.1	6.1	197.85	0	15.197	217820000	19
CHAMP1	Chromosome alignment-maintaining phosphoprotein 1		1.7421	0.229748	Q96JM3	Q96JM3	25.9733	25.9607	25.8888	26.1748	26.261	26.0763	2521		30	30	30	41.6	41.6	41.6	89.098	0	94.341	2754800000	225
CCAR2	Cell cycle and apoptosis regulator protein 2		1.73992	-0.251584	Q8N163;Q8N163-2	Q8N163;Q8N163-2	24.8882	24.8726	25.0474	24.6195	24.7327	24.7012	2157		19	19	19	31.5	31.5	31.5	102.9	0	79.447	1246500000	137
NSUN2	tRNA (cytosine(34)-C(5))-methyltransferase		1.72834	-0.192557	Q08J23;Q08J23-2;Q08J23-3	Q08J23;Q08J23-2;Q08J23-3	29.4319	29.4277	29.3525	29.1589	29.1783	29.2972	1466		47	47	47	77.4	77.4	77.4	86.47	0	323.31	28124000000	1205
FAM76A	Protein FAM76A		1.715	0.218025	Q8TAV0;Q8TAV0-3;Q8TAV0-2;Q8TAV0-4;Q8TAV0-5	Q8TAV0;Q8TAV0-3;Q8TAV0-2;Q8TAV0-4;Q8TAV0-5	24.821	24.9397	24.782	25.0683	25.1206	25.0079	2257		8	6	6	26.1	20.2	20.2	35.049	0	33.922	1264300000	69
CNN3	Calponin-3		1.69593	0.357901	Q15417;Q15417-3	Q15417;Q15417-3	24.0934	24.0563	23.9485	24.2267	24.5134	24.4319	1720		10	9	0	42.6	39.2	0	36.413	0	52.223	889480000	76
BOLA2	BolA-like protein 2		1.6862	0.795128	Q9H3K6;Q9H3K6-2	Q9H3K6;Q9H3K6-2	22.3765	22.4762	22.6993	22.9321	23.4607	23.5445	2837		4	4	4	61.6	61.6	61.6	10.116	0	71.787	397860000	37
DCXR	L-xylulose reductase		1.6571	0.701365	Q7Z4W1	Q7Z4W1	21.5844	21.8324	21.9993	22.2427	22.5135	22.7641	2041		5	5	5	21.7	21.7	21.7	25.913	0	10.317	204840000	30
ARID5B	AT-rich interactive domain-containing protein 5B		1.65491	0.390906	Q14865-2;Q14865	Q14865-2;Q14865	23.1485	22.87	22.9783	23.4317	23.4861	23.2517	1666		9	9	9	14.4	14.4	14.4	104.6	0	26.731	395870000	43
UBE2D2;UBE2D3	Ubiquitin-conjugating enzyme E2 D2;Ubiquitin-conjugating enzyme E2 D3		1.65059	-0.646799	P62837-2;P62837;P61077;P61077-2;P61077-3	P62837-2;P62837;P61077;P61077-2;P61077-3	22.4766	22.5405	22.5125	21.8815	22.1613	21.5465	1224		2	2	2	29.7	29.7	29.7	13.635	0	9.3167	212350000	32
UGT8	2-hydroxyacylsphingosine 1-beta-galactosyltransferase		1.63492	0.326305	Q16880	Q16880	24.8599	25.0954	24.9941	25.1971	25.4045	25.3267	1783		13	13	13	24.6	24.6	24.6	61.437	0	38.519	1581300000	106
SMARCD2	SWI/SNF-related matrix-associated actin-dependent regulator of chromatin subfamily D member 2		1.63451	-1.73244	Q92925;Q92925-3;Q92925-2;Q6STE5-2;Q6STE5	Q92925;Q92925-3;Q92925-2	23.1196	23.2175	23.3452	22.439	21.1714	20.8746	2385		7	6	6	20.5	17.3	17.3	58.92	0	10.916	309330000	11
PRKCA	Protein kinase C alpha type		1.62664	0.274897	P17252;P05129-2;P05129	P17252	25.0162	25.1022	24.8689	25.2066	25.3328	25.2726	705		19	19	13	43.2	43.2	29.8	76.749	0	85.146	1584000000	130
SLU7	Pre-mRNA-splicing factor SLU7		1.61385	0.252525	O95391	O95391	26.6782	26.7253	26.5438	26.989	26.8862	26.8297	439		25	25	25	51.4	51.4	51.4	68.386	0	323.31	4680400000	252
MCM6	DNA replication licensing factor MCM6		1.60633	0.240184	Q14566	Q14566	23.5419	23.7008	23.7149	23.8374	23.9709	23.8698	1647		17	17	17	23	23	23	92.888	0	44.203	618740000	68
SMARCE1	SWI/SNF-related matrix-associated actin-dependent regulator of chromatin subfamily E member 1		1.60589	-0.557985	Q969G3-6;Q969G3-5;Q969G3-3;Q969G3-2;Q969G3-4;Q969G3	Q969G3-6;Q969G3-5;Q969G3-3;Q969G3-2;Q969G3-4;Q969G3	23.0656	22.8319	22.9502	22.3289	22.6662	22.1786	2402		5	5	5	23.5	23.5	23.5	34.39	0	20.095	316020000	32
RBBP6	E3 ubiquitin-protein ligase RBBP6		1.60504	0.221544	Q7Z6E9-2;Q7Z6E9;Q7Z6E9-4;Q7Z6E9-3	Q7Z6E9-2;Q7Z6E9;Q7Z6E9-4	24.7847	24.9246	24.8819	25.0739	25.1732	25.0087	2050		17	17	17	13.6	13.6	13.6	197.29	0	62.004	1319800000	111
TAF10	Transcription initiation factor TFIID subunit 10		1.59937	0.132254	Q12962	Q12962	23.303	23.2367	23.2356	23.4302	23.4116	23.3303	1506		4	4	4	25.7	25.7	25.7	21.711	0	27.429	423180000	46
CMTR1	Cap-specific mRNA (nucleoside-2-O-)-methyltransferase 1		1.58565	0.276435	Q8N1G2	Q8N1G2	23.8642	24.1107	23.9192	24.2955	24.2301	24.1979	2160		19	19	19	27.5	27.5	27.5	95.32	0	52.539	770110000	65
PHC3	Polyhomeotic-like protein 3		1.58561	0.371228	Q8NDX5-2;Q8NDX5;Q8NDX5-7;Q8NDX5-3	Q8NDX5-2;Q8NDX5;Q8NDX5-7	23.1636	23.1473	22.8451	23.3839	23.4065	23.4793	2216		6	5	5	13.2	11.8	11.8	104.18	0	36.386	416690000	49
UTP14A	U3 small nucleolar RNA-associated protein 14 homolog A		1.58276	0.114024	Q9BVJ6;Q9BVJ6-3;Q9BVJ6-2;Q5TAP6	Q9BVJ6;Q9BVJ6-3;Q9BVJ6-2	26.3681	26.3035	26.3806	26.4747	26.4985	26.4211	2716		32	32	32	54.7	54.7	54.7	87.977	0	212	3689200000	309
PTDSS1	Phosphatidylserine synthase 1		1.57687	-0.419594	P48651;P48651-3;P48651-2	P48651;P48651-3;P48651-2	23.5377	23.488	23.5464	23.2092	22.8633	23.2408	1043		4	4	4	10.6	10.6	10.6	55.527	0	17.131	441930000	43
SMOC1	SPARC-related modular calcium-binding protein 1		1.57074	0.227975	Q9H4F8;Q9H4F8-2	Q9H4F8;Q9H4F8-2	23.5895	23.7076	23.6415	23.8016	23.9873	23.8336	2843		8	8	8	21.2	21.2	21.2	48.162	0	35.307	542600000	42
PREB	Prolactin regulatory element-binding protein		1.5643	0.219465	Q9HCU5	Q9HCU5	24.2239	24.1664	24.3059	24.4902	24.3518	24.5125	2925		11	11	11	49.9	49.9	49.9	45.468	0	110.33	961430000	87
PPP1CB	Serine/threonine-protein phosphatase PP1-beta catalytic subunit		1.56423	0.153816	P62140	P62140	27.8333	27.9267	27.8467	28.0011	27.9766	28.0904	1254		21	7	7	74.6	37	37	37.186	0	171.59	10532000000	248
CNP	2,3-cyclic-nucleotide 3-phosphodiesterase		1.5634	0.259535	P09543-2;P09543	P09543-2;P09543	24.932	24.9784	25.0442	25.3825	25.1805	25.1702	601		19	19	19	40.6	40.6	40.6	45.098	0	84.687	1534400000	108
SPATA2	Spermatogenesis-associated protein 2		1.55669	0.262943	Q9UM82	Q9UM82	22.9431	23.1145	23.1559	23.4139	23.2691	23.3193	3235		10	10	10	24	24	24	58.427	0	22.698	395930000	29
TK1	Thymidine kinase, cytosolic		1.55669	0.279142	P04183	P04183	22.9937	22.9728	23.0917	23.1508	23.3665	23.3783	511		7	7	7	42.3	42.3	42.3	25.468	0	36.578	425020000	56
LYRM4	LYR motif-containing protein 4		1.55344	0.39238	Q9HD34	Q9HD34	23.0967	22.9372	23.1634	23.2691	23.5692	23.5362	2927		3	3	3	36.3	36.3	36.3	10.758	0	11.154	449640000	24
C17orf85	Uncharacterized protein C17orf85		1.54984	0.217827	Q53F19;Q53F19-2	Q53F19;Q53F19-2	23.237	23.3182	23.3546	23.4119	23.5711	23.5802	1821		6	6	6	10.8	10.8	10.8	70.592	0	33.013	433760000	40
HSD17B12	Very-long-chain 3-oxoacyl-CoA reductase		1.5495	0.343223	Q53GQ0;Q53GQ0-2	Q53GQ0	22.7208	22.414	22.6444	22.8497	22.9899	22.9693	1823		7	7	7	33	33	33	34.324	0	21.446	266450000	27
UPF3B	Regulator of nonsense transcripts 3B		1.54875	0.259127	Q9BZI7;Q9BZI7-2	Q9BZI7;Q9BZI7-2	24.433	24.5966	24.6543	24.7603	24.8944	24.8066	2773		12	12	12	26.3	26.3	26.3	57.761	0	47	1115100000	131
CCDC80	Coiled-coil domain-containing protein 80		1.54234	0.54962	Q76M96;Q76M96-2	Q76M96;Q76M96-2	21.5084	21.3282	21.1906	21.7374	21.7753	22.1633	2009		4	4	4	4.5	4.5	4.5	108.17	0	12.626	137090000	20
HADHA	Trifunctional enzyme subunit alpha, mitochondrial;Long-chain enoyl-CoA hydratase;Long chain 3-hydroxyacyl-CoA dehydrogenase		1.54001	-0.41467	P40939	P40939	24.6979	24.8069	25.0353	24.4188	24.3103	24.567	969		15	15	15	31.1	31.1	31.1	82.999	0	103.22	1166800000	113
PPIB	Peptidyl-prolyl cis-trans isomerase B		1.53827	0.247701	P23284	P23284	27.5356	27.5342	27.7228	27.8686	27.8996	27.7675	777		13	13	13	53.7	53.7	53.7	23.742	0	73.601	10095000000	422
HSPA5	78 kDa glucose-regulated protein		1.5381	0.0971133	P11021	P11021	29.9952	30.0064	29.9241	30.0514	30.0976	30.068	629		32	31	31	49.2	49.2	49.2	72.332	0	323.31	46420000000	1330
CCDC120	Coiled-coil domain-containing protein 120		1.5318	-0.597601	Q96HB5;Q96HB5-3;Q96HB5-4;Q96HB5-2;Q96HB5-5	Q96HB5;Q96HB5-3;Q96HB5-4;Q96HB5-2;Q96HB5-5	21.2859	21.0426	21.5883	20.7384	20.5452	20.8404	2495		4	4	4	10.6	10.6	10.6	67.567	0	12.059	114560000	6
ERF	ETS domain-containing transcription factor ERF		1.52734	0.209169	P50548;P50548-2	P50548;P50548-2	23.0333	23.1978	23.0499	23.249	23.2896	23.3699	1089		7	7	7	22.6	22.6	22.6	58.702	0	31.045	372920000	41
RPS14	40S ribosomal protein S14		1.52229	0.264782	P62263	P62263	29.6408	29.6046	29.6149	29.7342	29.9159	30.0046	1261		10	10	10	43	43	43	16.273	0	145.34	38275000000	525
RMDN3	Regulator of microtubule dynamics protein 3		1.51844	0.455043	Q96TC7;Q96TC7-2	Q96TC7;Q96TC7-2	23.9244	24.2024	24.015	24.2898	24.668	24.5493	2589		9	9	9	25.7	25.7	25.7	52.118	0	80.599	895610000	117
HSPA4	Heat shock 70 kDa protein 4		1.51833	0.200776	P34932;P34932-2	P34932	25.7867	25.9745	25.8826	26.1207	26.0273	26.0981	901		28	26	26	49.8	47.1	47.1	94.33	0	132.01	2823500000	246
LATS1	Serine/threonine-protein kinase LATS1		1.51525	-0.353474	O95835;O95835-2	O95835	24.7736	24.7224	24.7005	24.183	24.5453	24.4079	470		15	15	13	18.9	18.9	16.2	126.87	0	57.127	1005100000	101
DIS3L	DIS3-like exonuclease 1		1.51511	-0.831336	Q8TF46;Q8TF46-2;Q8TF46-4;Q8TF46-3	Q8TF46;Q8TF46-2;Q8TF46-4;Q8TF46-3	20.728	20.7915	20.4684	19.5438	20.2938	19.6563	2285		4	4	4	4.5	4.5	4.5	120.79	0	6.9889	64650000	12
DNAJA2	DnaJ homolog subfamily A member 2		1.51275	-0.300046	O60884	O60884	25.9117	25.9688	25.8915	25.7867	25.6037	25.4814	302		13	13	13	41.3	41.3	41.3	45.745	0	96.67	2207600000	168
BAG2	BAG family molecular chaperone regulator 2		1.50624	-0.279372	O95816;O95816-2	O95816;O95816-2	26.4469	26.5427	26.4549	26.043	26.2652	26.2981	466		12	12	12	63	63	63	23.772	0	83.91	3111100000	143
PCNA	Proliferating cell nuclear antigen		1.50401	0.332031	P12004	P12004	24.2147	24.3439	24.4518	24.5798	24.8194	24.6073	646		9	9	9	42.1	42.1	42.1	28.768	0	69.043	964250000	99
CFAP20	Cilia- and flagella-associated protein 20		1.49821	0.244048	Q9Y6A4	Q9Y6A4	24.8399	25.0001	24.7906	25.175	25.1473	25.0404	3390		9	9	9	54.9	54.9	54.9	22.774	0	42.468	1370700000	74
TXN	Thioredoxin		1.4953	0.459885	P10599;P10599-2	P10599;P10599-2	25.8066	26.1356	25.7581	26.2143	26.3808	26.4849	624		6	6	6	51.4	51.4	51.4	11.737	0	37.965	3218300000	148
SRP9	Signal recognition particle 9 kDa protein		1.49245	0.544321	P49458;P49458-2	P49458;P49458-2	26.4668	26.2446	26.1752	27.0817	26.8548	26.583	1056		4	4	4	40.7	40.7	40.7	10.112	0	17.527	4264900000	122
PPIL2	Peptidyl-prolyl cis-trans isomerase-like 2		1.46874	0.267163	Q13356;Q13356-2	Q13356;Q13356-2	28.0909	28.1078	27.9522	28.4484	28.2868	28.2172	1545		29	29	29	64	64	64	58.823	0	265.66	13026000000	637
SERPINE2	Glia-derived nexin		1.46724	-0.733096	P07093-2;P07093-3;P07093	P07093-2;P07093-3;P07093	21.9917	22.0972	22.3008	20.9707	21.6274	21.5924	553		6	6	6	18.6	18.6	18.6	44	0	23.511	195960000	37
DHCR24	Delta(24)-sterol reductase		1.46025	0.339515	Q15392-2;Q15392	Q15392-2;Q15392	22.0974	22.0549	22.0431	22.2668	22.6145	22.3326	1717		2	2	2	4.6	4.6	4.6	54.75	0.00037092	5.9669	205780000	26
LANCL1	LanC-like protein 1		1.45765	0.511271	O43813	O43813	25.431	25.1555	24.9775	25.8672	25.694	25.5366	241		12	12	12	40.1	40.1	40.1	45.283	0	45.966	1800900000	119
TRAF4	TNF receptor-associated factor 4		1.4323	0.327953	Q9BUZ4;Q9BUZ4-2	Q9BUZ4;Q9BUZ4-2	23.7743	23.6151	23.4763	24.0699	23.921	23.8586	2707		8	8	8	23.2	23.2	23.2	53.542	0	32.891	567870000	54
PPIH	Peptidyl-prolyl cis-trans isomerase H		1.43189	0.290996	O43447;O43447-2	O43447;O43447-2	24.1599	24.0549	24.05	24.5026	24.425	24.2101	221		8	8	8	57.6	57.6	57.6	19.208	0	27.914	833920000	63
ATP5J	ATP synthase-coupling factor 6, mitochondrial		1.42951	0.373357	P18859;P18859-2	P18859;P18859-2	23.7921	23.7626	23.4314	24.0148	23.9836	24.1078	725		5	5	5	45.4	45.4	45.4	12.587	0	70.241	619600000	44
MRE11A	Double-strand break repair protein MRE11A		1.41976	0.189936	P49959;P49959-3;P49959-2	P49959;P49959-3;P49959-2	26.0282	26.1497	26.1134	26.1929	26.3672	26.301	1084		23	23	23	36.7	36.7	36.7	80.592	0	93.779	3035100000	228
TRIM29	Tripartite motif-containing protein 29		1.41812	0.836753	Q14134-2;Q14134	Q14134-2;Q14134	24.4392	23.7979	23.9089	25.2305	24.8529	24.5728	1607		11	11	11	22.6	22.6	22.6	63.843	0	43.515	915060000	90
BAIAP2L1	Brain-specific angiogenesis inhibitor 1-associated protein 2-like protein 1		1.41219	0.215166	Q9UHR4	Q9UHR4	27.0089	26.9026	26.7969	27.152	27.1557	27.0462	3171		30	30	30	67.9	67.9	67.9	56.882	0	225.45	5509200000	430
SRRM1	Serine/arginine repetitive matrix protein 1		1.40198	0.26787	Q8IYB3-2;Q8IYB3	Q8IYB3-2;Q8IYB3	26.0335	25.952	25.9286	26.3942	26.2141	26.1094	2144		10	10	10	15.4	15.4	15.4	102.12	0	88.94	2839700000	170
SLC39A10	Zinc transporter ZIP10		1.40088	-0.544069	Q9ULF5;Q9ULF5-2	Q9ULF5	21.9565	21.9193	22.1371	21.1242	21.6347	21.6218	3223		4	4	4	4.3	4.3	4.3	94.131	0	7.6229	165370000	25
APEX1	DNA-(apurinic or apyrimidinic site) lyase;DNA-(apurinic or apyrimidinic site) lyase, mitochondrial		1.39948	-0.340251	P27695	P27695	24.1743	24.3683	24.0801	23.7244	23.8986	23.979	822		11	11	11	51.3	51.3	51.3	35.554	0	62.888	798970000	72
TUBA1C	Tubulin alpha-1C chain		1.39652	-0.380536	Q9BQE3	Q9BQE3	25.3289	25.3954	25.7313	25.0713	25.1538	25.089	2654		24	5	3	64.8	16.5	13.4	49.895	0	44.806	2294100000	151
PHB2	Prohibitin-2		1.3914	0.645029	Q99623;Q99623-2	Q99623;Q99623-2	21.852	21.793	22.232	22.3379	22.9113	22.5628	2612		5	5	5	19.4	19.4	19.4	33.296	0	11.209	280780000	23
MTHFD1L	Monofunctional C1-tetrahydrofolate synthase, mitochondrial		1.3714	0.293574	Q6UB35;Q6UB35-2	Q6UB35	25.7905	26.013	25.9517	26.1085	26.3572	26.1702	1970		26	25	25	32.8	32.1	32.1	105.79	0	109.78	2991200000	238
PAF1	RNA polymerase II-associated factor 1 homolog		1.37111	0.331992	Q8N7H5-3;Q8N7H5;Q8N7H5-2	Q8N7H5-3;Q8N7H5;Q8N7H5-2	26.8494	26.6737	26.5311	27.1238	27.029	26.8973	2183		22	22	22	57.1	57.1	57.1	55.472	0	147.38	4987300000	313
AIFM1	Apoptosis-inducing factor 1, mitochondrial		1.36145	0.267604	O95831-3;O95831;O95831-2;O95831-6;O95831-5;O95831-4	O95831-3;O95831;O95831-2	23.5591	23.3402	23.4326	23.759	23.7952	23.5804	469		11	11	11	25.3	25.3	25.3	66.294	0	38.288	543420000	48
FBLN1	Fibulin-1		1.35968	0.542232	P23142-4	P23142-4	25.5327	25.1984	25.0258	26.014	25.7253	25.6444	773		18	18	5	38.1	38.1	12.2	74.433	0	144.06	2097700000	153
CDA	Cytidine deaminase		1.35857	0.338092	P32320	P32320	25.5965	25.5402	25.5141	25.6616	25.9861	26.0173	886		5	5	5	61.6	61.6	61.6	16.185	0	93.034	2484900000	187
ACADM	Medium-chain specific acyl-CoA dehydrogenase, mitochondrial		1.35724	0.331742	P11310;P11310-2	P11310;P11310-2	22.3189	22.1523	22.3093	22.3988	22.7378	22.639	635		5	5	5	18.8	18.8	18.8	46.588	0	13.334	240090000	29
TAF4	Transcription initiation factor TFIID subunit 4		1.35508	0.189597	O00268;Q92750	O00268	24.1606	24.2956	24.3493	24.3912	24.4868	24.4964	99		11	11	11	17.3	17.3	17.3	110.11	0	121.57	851300000	119
RPS12	40S ribosomal protein S12		1.34796	0.241412	P25398	P25398	29.0967	28.9012	28.9191	29.1592	29.3254	29.1566	800		9	9	9	71.2	71.2	71.2	14.515	0	205.76	29648000000	535
TTLL12	Tubulin--tyrosine ligase-like protein 12		1.33921	0.194979	Q14166	Q14166	22.9716	23.1114	23.1094	23.2512	23.3493	23.1768	1619		9	9	9	19.4	19.4	19.4	74.403	0	32.837	401710000	59
LOX	Protein-lysine 6-oxidase		1.33844	0.284929	P28300	P28300	24.9431	24.8091	24.7578	25.2613	24.9746	25.1288	831		7	7	7	30.2	30.2	30.2	46.944	0	46.635	1442300000	140
MARCKS	Myristoylated alanine-rich C-kinase substrate		1.33464	0.938178	P29966	P29966	19.8876	20.7732	20.0024	20.8957	21.4922	21.09	848		4	4	4	21.7	21.7	21.7	31.554	0	10.254	87500000	14
SYDE1	Rho GTPase-activating protein SYDE1		1.32982	-0.221641	Q6ZW31;Q6ZW31-2	Q6ZW31;Q6ZW31-2	23.7384	23.4932	23.5756	23.3433	23.4398	23.3593	1997		13	13	13	22.6	22.6	22.6	79.792	0	36.408	465950000	57
SEC22B	Vesicle-trafficking protein SEC22b		1.32309	0.333333	O75396	O75396	23.6607	23.9024	23.8853	23.9925	24.1568	24.2991	340		6	6	6	33.5	33.5	33.5	24.593	0	66.955	854680000	108
PPIL4	Peptidyl-prolyl cis-trans isomerase-like 4		1.32004	0.194241	Q8WUA2	Q8WUA2	29.0515	29.0625	28.9065	29.2946	29.1641	29.1445	2292		29	29	29	59.3	59.3	59.3	57.224	0	323.31	23806000000	738
ATXN10	Ataxin-10		1.31828	0.186756	Q9UBB4;Q9UBB4-2	Q9UBB4;Q9UBB4-2	23.8271	23.8442	23.7811	23.8771	24.0726	24.0629	3121		15	15	14	40.2	40.2	37.9	53.488	0	71.819	676890000	89
PRMT1	Protein arginine N-methyltransferase 1		1.31028	0.247457	Q99873-3;Q99873-2;Q99873;Q99873-5;Q9NR22-2;Q9NR22	Q99873-3;Q99873-2;Q99873;Q99873-5	28.1686	28.4431	28.288	28.5493	28.4791	28.6137	2627		21	21	21	65.2	65.2	65.2	40.548	0	268.22	15430000000	666
WDR60	WD repeat-containing protein 60		1.30363	0.164708	Q8WVS4	Q8WVS4	24.6513	24.4987	24.5101	24.6863	24.7843	24.6836	2314		20	20	20	27.8	27.8	27.8	122.57	0	80.959	1044400000	111
PRPS1	Ribose-phosphate pyrophosphokinase 1		1.30287	0.18008	P60891;P60891-2	P60891;P60891-2	26.2427	26.2801	26.3923	26.4045	26.4849	26.566	1216		11	11	4	50.3	50.3	18.2	34.834	0	96.217	3829100000	150
CAMSAP2	Calmodulin-regulated spectrin-associated protein 2		1.30005	-0.308851	Q08AD1-2;Q08AD1-3;Q08AD1	Q08AD1-2;Q08AD1-3;Q08AD1	25.6368	25.4988	25.5494	25.1279	25.1718	25.4588	1465		24	24	24	25.2	25.2	25.2	165.06	0	130.2	1869500000	170
CDK11B;CDK11A	Cyclin-dependent kinase 11B;Cyclin-dependent kinase 11A		1.29383	0.190674	P21127-8;P21127-3;P21127-2;P21127;P21127-6;P21127-9;P21127-10;P21127-5;P21127-12;P21127-4;Q9UQ88-9;Q9UQ88-8;Q13882	P21127-8;P21127-3;P21127-2;P21127;P21127-6;P21127-9;P21127-10;P21127-5;P21127-12;P21127-4;Q9UQ88-9	28.5785	28.4434	28.347	28.6778	28.6228	28.6404	747		39	39	4	48.4	48.4	5.2	90.227	0	172.88	16887000000	704
MISP	Mitotic interactor and substrate of PLK1		1.28558	-0.305553	Q8IVT2	Q8IVT2	24.5855	24.6011	24.7736	24.3851	24.4883	24.1701	2118		12	12	12	26.4	26.4	26.4	75.356	0	55.419	895530000	88
MTIF2	Translation initiation factor IF-2, mitochondrial		1.28102	0.42052	P46199	P46199	23.9603	24.032	23.9877	24.2705	24.7187	24.2524	1015		7	7	7	12.2	12.2	12.2	81.316	0	22.932	660950000	39
MYOF	Myoferlin		1.26488	0.131104	Q9NZM1-6;Q9NZM1;Q9NZM1-3;Q9NZM1-2;Q9NZM1-5;Q9NZM1-7;Q9NZM1-8;Q9NZM1-4;O75923-15;O75923-3;O75923-9;O75923;O75923-14;O75923-6;O75923-12;O75923-5;O75923-11;O75923-4;O75923-10;O75923-2;O75923-8;O75923-7;O75923-13	Q9NZM1-6;Q9NZM1;Q9NZM1-3;Q9NZM1-2;Q9NZM1-5	25.8356	25.8514	25.7176	25.9133	25.9806	25.9039	3077		47	47	47	29.7	29.7	29.7	233.47	0	182.41	2501400000	222
SLC3A2	4F2 cell-surface antigen heavy chain		1.2635	0.234298	P08195-2;P08195-3;P08195;P08195-4	P08195-2;P08195-3;P08195;P08195-4	26.9041	27.1288	26.8912	27.2105	27.2779	27.1386	574		25	25	25	52.7	52.7	52.7	57.944	0	184.7	6082000000	314
RAE1	mRNA export factor		1.26296	-0.415071	P78406	P78406	26.557	26.0993	26.0917	25.8547	25.8308	25.8172	1352		17	17	17	75.8	75.8	75.8	40.968	0	120.26	2824400000	153
PDCD4	Programmed cell death protein 4		1.26287	0.526519	Q53EL6-2;Q53EL6	Q53EL6-2;Q53EL6	22.0524	22.5008	22.4726	22.652	23.1057	22.8477	1817		7	7	7	22.7	22.7	22.7	50.576	0	19.975	286090000	33
MID1	E3 ubiquitin-protein ligase Midline-1		1.25458	0.25339	O15344;O15344-2;Q9UJV3-2;Q9UJV3	O15344;O15344-2	22.9931	23.1385	23.1697	23.2139	23.3656	23.482	190		10	10	10	19.2	19.2	19.2	75.25	0	30.591	422890000	51
QPCTL	Glutaminyl-peptide cyclotransferase-like protein		1.24982	0.576088	Q9NXS2;Q9NXS2-3	Q9NXS2;Q9NXS2-3	22.2115	21.5867	22.0049	22.5481	22.6868	22.2965	3046		4	4	4	11.8	11.8	11.8	42.924	0	9.0241	222920000	25
WNT5A	Protein Wnt-5a		1.24798	-0.803256	P41221-2;P41221	P41221-2;P41221	22.2959	22.4635	22.1683	21.296	21.1431	22.0789	975		5	5	5	19.2	19.2	19.2	40.886	0	18.675	196400000	17
GBAS	Protein NipSnap homolog 2		1.24709	0.500328	O75323;O75323-2	O75323;O75323-2	27.9298	27.3536	27.4602	28.0033	28.0321	28.2093	327		13	11	11	44.4	41.6	41.6	33.742	0	127.12	9894600000	384
ERC1	ELKS/Rab6-interacting/CAST family member 1		1.24628	-0.322667	Q8IUD2-3;Q8IUD2;Q8IUD2-2;Q8IUD2-4;Q8IUD2-5;O15083	Q8IUD2-3;Q8IUD2;Q8IUD2-2;Q8IUD2-4;Q8IUD2-5	24.016	24.1412	24.1252	23.6064	23.9927	23.7153	2108		17	17	17	19.9	19.9	19.9	124.9	0	55.063	664980000	65
39326	Septin-7		1.24606	-0.262288	Q16181-2;Q16181	Q16181-2;Q16181	25.1067	25.1129	24.8973	24.7588	24.6673	24.9039	1759		12	12	11	39.4	39.4	37.4	50.58	0	51.119	1326600000	121
POLR2A	DNA-directed RNA polymerase II subunit RPB1		1.2381	0.132952	P24928;P24928-2	P24928	25.969	26.0696	26.041	26.222	26.173	26.0834	796		39	39	39	25.4	25.4	25.4	217.17	0	173.97	2916400000	258
SARAF	Store-operated calcium entry-associated regulatory factor		1.23481	0.264009	Q96BY9	Q96BY9	21.745	21.877	21.8618	22.093	22.2496	21.9332	2428		4	4	4	18.3	18.3	18.3	36.975	0	15.111	163500000	12
YTHDC2	Probable ATP-dependent RNA helicase YTHDC2		1.23438	0.100765	Q9H6S0	Q9H6S0	24.4626	24.4554	24.4247	24.6006	24.5663	24.478	2858		26	26	26	22.7	22.7	22.7	160.25	0	70.814	973850000	73
MCM3	DNA replication licensing factor MCM3		1.23307	0.149691	P25205;P25205-2	P25205;P25205-2	29.9966	30.0725	29.9739	30.0677	30.2233	30.2011	799		55	55	55	71.7	71.7	71.7	90.98	0	323.31	48038000000	1386
GNB1	Guanine nucleotide-binding protein G(I)/G(S)/G(T) subunit beta-1		1.2216	0.733831	P62873-2;P62873;P16520-2;P16520;P62879-2	P62873-2;P62873	22.3447	23.1957	23.1623	23.6098	23.7259	23.5686	1296		7	7	3	23.2	23.2	11.7	36.297	0	19.25	455940000	31
DOCK7	Dedicator of cytokinesis protein 7		1.21192	0.0346877	Q96N67-4;Q96N67-3;Q96N67-5;Q96N67-2;Q96N67-6;Q96N67;Q96N67-7;Q8NF50-4;Q8NF50-3;Q96HP0;Q8NF50-2;Q8NF50	Q96N67-4;Q96N67-3;Q96N67-5;Q96N67-2;Q96N67-6;Q96N67	24.5795	24.5908	24.5899	24.5956	24.6359	24.6328	2540		21	21	21	12.2	12.2	12.2	238.27	0	59.698	1052400000	85
NTHL1	Endonuclease III-like protein 1		1.20029	-0.269023	P78549-3;P78549-2;P78549	P78549-3;P78549-2;P78549	22.7777	22.7117	22.7275	22.361	22.6767	22.372	1355		5	5	5	29	29	29	32.838	0	33.497	264450000	59
RRM1	Ribonucleoside-diphosphate reductase large subunit		1.19934	0.145131	P23921	P23921	25.623	25.7109	25.7158	25.7321	25.8719	25.8811	788		21	21	21	37	37	37	90.069	0	164.76	2435500000	248
FNDC3B	Fibronectin type III domain-containing protein 3B		1.19045	-0.184907	Q53EP0;Q53EP0-2	Q53EP0	26.6554	26.6654	26.4956	26.3993	26.35	26.5123	1818		28	28	28	36.5	36.5	36.5	132.89	0	196.78	3908500000	379
TBL1XR1	F-box-like/WD repeat-containing protein TBL1XR1		1.1832	-0.14358	Q9BZK7	Q9BZK7	27.298	27.3418	27.3367	27.072	27.2483	27.2255	2775		20	20	15	57	57	41.6	55.594	0	256.98	6554400000	368
CRTC3	CREB-regulated transcription coactivator 3		1.18162	0.319707	Q6UUV7;Q6UUV7-3	Q6UUV7;Q6UUV7-3	26.8226	26.605	26.503	27.123	26.8309	26.9358	1974		18	18	18	47.5	47.5	47.5	66.958	0	139.42	4562200000	232
TAOK2	Serine/threonine-protein kinase TAO2		1.1792	0.150288	Q9UL54-2;Q9UL54-4;Q9UL54;Q9UL54-3	Q9UL54-2;Q9UL54-4;Q9UL54;Q9UL54-3	25.8152	25.9671	25.9195	25.9765	26.1123	26.0639	3220		28	28	24	34.6	34.6	30.1	119.28	0	128.62	2716600000	210
PKP3	Plakophilin-3		1.17707	0.139225	Q9Y446;Q9Y446-2	Q9Y446;Q9Y446-2	27.3408	27.4171	27.3322	27.5017	27.5872	27.4188	3339		33	33	33	51.4	51.4	51.4	87.081	0	233.83	7432200000	507
CBX4	E3 SUMO-protein ligase CBX4		1.17564	0.380926	O00257;O00257-3	O00257	25.8934	25.883	25.9592	26.5935	26.1535	26.1314	96		16	16	16	32.5	32.5	32.5	61.367	0	97.973	2867000000	197
TMEM165	Transmembrane protein 165		1.1728	0.222668	Q9HC07;Q9HC07-2	Q9HC07;Q9HC07-2	21.9943	22.0624	21.9266	22.3766	22.1226	22.1521	2903		3	3	3	16.7	16.7	16.7	34.905	0	15.641	173860000	30
DUSP11	RNA/RNP complex-1-interacting phosphatase		1.17224	0.294344	O75319;O75319-2	O75319;O75319-2	23.1577	23.416	23.3629	23.478	23.7749	23.5668	326		6	6	6	22.8	22.8	22.8	43.71	0	28.926	509290000	44
ACSL3	Long-chain-fatty-acid--CoA ligase 3		1.1704	0.0903651	O95573	O95573	25.9746	26.0331	25.9513	26.0511	26.0485	26.1305	453		23	23	21	41.2	41.2	37.2	80.419	0	112.34	2682800000	200
CARD6	Caspase recruitment domain-containing protein 6		1.16601	-0.7972	Q9BX69	Q9BX69	22.5933	22.4234	22.434	21.3125	21.4304	22.3162	2740		6	6	6	9.5	9.5	9.5	116.47	0	23.016	235990000	24
ACSL4	Long-chain-fatty-acid--CoA ligase 4		1.16375	0.114333	O60488-2;O60488	O60488-2;O60488	25.4046	25.4378	25.4219	25.4709	25.5138	25.6227	272		20	18	18	46	41.6	41.6	74.435	0	116.95	1989700000	174
RPS21	40S ribosomal protein S21		1.15994	0.690238	P63220	P63220	23.5989	23.238	22.7489	24.0889	23.9318	23.6358	1321		4	4	4	57.8	57.8	57.8	9.1113	0	30.621	487560000	48
S100A6	Protein S100-A6		1.1579	0.325851	P06703	P06703	25.9905	25.5781	25.6237	26.0695	26.0861	26.0143	545		3	3	3	35.6	35.6	35.6	10.18	0	7.8975	2848000000	42
TSG101	Tumor susceptibility gene 101 protein		1.15739	0.246131	Q99816;Q99816-2	Q99816;Q99816-2	26.006	25.9684	25.8255	26.2162	26.3022	26.0199	2623		15	15	15	42.3	42.3	42.3	43.944	0	83.601	3094000000	179
POLR2D	DNA-directed RNA polymerase II subunit RPB4		1.15654	-0.44643	O15514	O15514	20.6676	20.8644	21.1655	20.5994	20.2386	20.5202	198		3	3	3	30.3	30.3	30.3	16.311	0	16.106	78985000	11
COX6B1	Cytochrome c oxidase subunit 6B1		1.15626	-0.473139	P14854	P14854	22.9101	23.5099	23.3293	22.7709	22.6515	22.9075	678		3	3	3	47.7	47.7	47.7	10.192	0	16.245	373020000	42
ANXA11	Annexin A11		1.15222	-1.14473	P50995-2;P50995	P50995-2;P50995	21.3895	21.4053	21.5449	19.7417	21.2239	19.9399	1100		3	3	3	7.6	7.6	7.6	51.242	0.00037216	6.0435	93417000	8
TRA2A	Transformer-2 protein homolog alpha		1.15171	0.237884	Q13595;Q13595-2;Q13595-4;Q13595-3	Q13595;Q13595-2;Q13595-4;Q13595-3	22.7547	22.8974	23.0394	23.1756	23.1972	23.0323	1571		5	5	5	22	22	22	32.688	0	18.168	365740000	28
MAP2	Microtubule-associated protein 2		1.15097	0.391945	P11137-2;P11137-4;P11137-3;P11137	P11137-2;P11137-4;P11137-3;P11137	22.1423	21.8602	21.7813	22.5376	22.2844	22.1377	630		4	4	4	13.2	13.2	13.2	49.64	0	9.4678	193720000	27
			1.14826	-0.512397	CON__P02662	CON__P02662	23.0537	23.3508	23.0324	22.6342	22.3159	22.9497	35	+	3	3	3	18.6	18.6	18.6	22.975	0	13.475	346140000	43
RBM7	RNA-binding protein 7		1.14801	0.422614	Q9Y580	Q9Y580	23.7666	23.9252	23.567	24.3399	24.2869	23.8999	3360		6	6	6	30.1	30.1	30.1	30.503	0	31.292	673270000	47
ANXA2;ANXA2P2	Annexin A2;Putative annexin A2-like protein		1.14484	0.114742	P07355;P07355-2;A6NMY6	P07355;P07355-2;A6NMY6	31.197	31.3137	31.2428	31.3009	31.4046	31.3922	557		31	31	31	77.6	77.6	77.6	38.604	0	323.31	109530000000	1252
PKN2	Serine/threonine-protein kinase N2		1.14125	0.225637	Q16513;Q16513-3;Q16513-2;Q16513-4;Q16513-5;Q16512;Q16512-2	Q16513;Q16513-3;Q16513-2;Q16513-4;Q16513-5	25.6029	25.6343	25.4803	25.7736	25.9478	25.6731	1764		27	27	26	38.4	38.4	37.6	112.03	0	153.47	2317000000	211
TNIP1	TNFAIP3-interacting protein 1		1.13449	-0.848969	Q15025-7;Q15025-8;Q15025-5;Q15025-6;Q15025-4;Q15025-3;Q15025-2;Q15025	Q15025-7;Q15025-8;Q15025-5;Q15025-6;Q15025-4;Q15025-3;Q15025-2;Q15025	21.8535	21.7533	21.385	20.4551	20.5327	21.457	1681		3	3	3	8.8	8.8	8.8	61.569	0	7.7335	120410000	15
RTCA	RNA 3-terminal phosphate cyclase		1.13318	-0.619805	O00442;O00442-2	O00442;O00442-2	22.8623	23.282	23.5785	22.3817	22.9021	22.5796	107		6	6	6	21	21	21	39.336	0	13.485	419570000	31
DDX47	Probable ATP-dependent RNA helicase DDX47		1.13238	-0.154629	Q9H0S4;Q9H0S4-2	Q9H0S4;Q9H0S4-2	25.5215	25.5288	25.5736	25.338	25.312	25.51	2817		15	15	15	46.2	46.2	46.2	50.646	0	97.153	1906100000	168
ZCCHC3	Zinc finger CCHC domain-containing protein 3		1.12387	-0.944941	Q9NUD5;Q9NUD5-2	Q9NUD5;Q9NUD5-2	22.4704	22.4966	22.5002	22.1781	20.8181	21.6362	2995		7	7	7	21.6	21.6	21.6	43.547	0	17.995	238200000	16
FAM207A	Protein FAM207A		1.12376	-0.234168	Q9NSI2-2;Q9NSI2	Q9NSI2-2;Q9NSI2	26.1498	26.2723	26.3078	25.8473	26.0421	26.138	2986		9	9	9	49.3	49.3	49.3	23.944	0	107.83	3117500000	222
HOXC9	Homeobox protein Hox-C9		1.12247	-1.1332	P31274	P31274	22.1215	22.3295	22.1985	21.95	20.3308	20.9692	872		3	3	2	20.8	20.8	17.7	29.248	0	11.103	165100000	11
CHD2	Chromodomain-helicase-DNA-binding protein 2		1.12218	0.451023	O14647-2;O14647;O14647-3	O14647-2;O14647	22.8238	23.3756	23.2545	23.4609	23.7629	23.5831	134		26	14	14	17.3	11	11	200.56	0	43.319	444380000	58
IPO4	Importin-4		1.122	-0.751656	Q8TEX9;Q8TEX9-2	Q8TEX9;Q8TEX9-2	23.1333	22.8607	23.6047	22.6698	21.9918	22.6822	2283		5	5	5	7.1	7.1	7.1	118.71	0	17.165	302070000	21
HAT1	Histone acetyltransferase type B catalytic subunit		1.12177	0.71658	O14929-2;O14929	O14929-2;O14929	22.1556	22.138	21.2702	22.4894	22.7097	22.5144	151		3	3	3	13.2	13.2	13.2	39.786	0	17.825	201830000	29
COA5	Cytochrome c oxidase assembly factor 5		1.12155	0.402733	Q86WW8	Q86WW8	24.8887	24.819	24.8068	25.4896	25.3095	24.9236	2094		4	4	4	67.6	67.6	67.6	8.3755	0	89.189	1381300000	86
ZNF638	Zinc finger protein 638		1.12143	0.27685	Q14966;Q14966-3;Q14966-4;Q14966-2;Q14966-6;Q14966-5	Q14966;Q14966-3;Q14966-4;Q14966-2;Q14966-6	28.2576	28.0546	27.9917	28.5419	28.3283	28.2642	1668		65	65	65	41.6	41.6	41.6	220.62	0	323.31	12384000000	751
PSMD3	26S proteasome non-ATPase regulatory subunit 3		1.11925	-0.301883	O43242;O43242-2	O43242;O43242-2	20.7594	21.0346	20.6738	20.5986	20.5722	20.3913	206		3	3	3	8.1	8.1	8.1	60.977	0	7.9825	66005000	15
AP2A1	AP-2 complex subunit alpha-1		1.11856	0.319499	O95782-2;O95782	O95782-2;O95782	25.2258	25.0438	25.0531	25.6634	25.3507	25.2671	463		24	24	15	34	34	22.7	105.36	0	106.2	1596400000	210
CORO2A	Coronin-2A		1.11456	0.137267	Q92828;Q9UQN3	Q92828	25.8597	25.8819	25.832	26.0003	25.8955	26.0896	2375		15	15	15	31	31	31	59.763	0	85.959	2815200000	199
MALSU1	Mitochondrial assembly of ribosomal large subunit protein 1		1.11186	-1.39024	Q96EH3	Q96EH3	22.4268	22.8666	21.4264	20.1588	20.8283	21.5619	2453		2	2	2	17.9	17.9	17.9	26.17	0	7.5258	210670000	23
KRR1	KRR1 small subunit processome component homolog		1.10806	-0.93438	Q13601-2;Q13601	Q13601-2;Q13601	21.2918	21.503	22.0272	21.2776	20.6035	20.1378	1572		2	2	2	8	8	8	36.788	0	8.0902	127420000	9
ASPH	Aspartyl/asparaginyl beta-hydroxylase		1.10694	0.142261	Q12797-10;Q12797;Q12797-9;Q12797-6;Q12797-11;Q12797-5;Q12797-8;Q12797-2;Q12797-7;Q12797-4;Q12797-3	Q12797-10;Q12797	26.5564	26.6514	26.6217	26.7626	26.8391	26.6546	1481		27	27	27	41.4	41.4	41.4	83.267	0	127.41	4304500000	261
RUVBL2	RuvB-like 2		1.10399	-0.173029	Q9Y230;Q9Y230-2	Q9Y230;Q9Y230-2	25.0894	25.0391	25.2623	24.9268	24.9291	25.0159	3269		17	17	17	42.8	42.8	42.8	51.156	0	57.066	1398100000	111
MEX3D	RNA-binding protein MEX3D		1.10384	0.198653	Q86XN8-2;Q86XN8-3;Q86XN8;A1L020;Q6ZN04	Q86XN8-2;Q86XN8-3;Q86XN8	28.6107	28.6004	28.5684	28.7791	28.9426	28.6536	2099		3	3	2	3.6	3.6	2.3	66.238	0.00034352	4.5626	17852000000	34
MRPS2	28S ribosomal protein S2, mitochondrial		1.10149	0.254011	Q9Y399	Q9Y399	23.8622	23.9607	24.063	24.0402	24.2592	24.3486	3314		9	9	9	29.4	29.4	29.4	33.249	0	18.959	846430000	59
SEC23B	Protein transport protein Sec23B		1.09983	0.189219	Q15437	Q15437	26.1437	25.9977	25.8791	26.234	26.1457	26.2085	1728		24	21	21	40.5	35.9	35.9	86.478	0	181.67	3109700000	205
SYNJ2	Synaptojanin-2		1.09842	-0.127662	O15056-2;O15056;O15056-3	O15056-2;O15056;O15056-3	24.9433	24.9115	24.8845	24.693	24.8727	24.7907	165		22	22	22	23.6	23.6	23.6	160.43	0	93.105	1245200000	108
LSG1	Large subunit GTPase 1 homolog		1.09827	0.115618	Q9H089	Q9H089	29.2706	29.3305	29.2087	29.321	29.4406	29.395	2807		37	37	37	62.6	62.6	62.6	75.225	0	323.31	28258000000	1010
MED14	Mediator of RNA polymerase II transcription subunit 14		1.09187	0.186801	O60244	O60244	23.3042	23.0909	23.1301	23.3172	23.4551	23.3134	257		8	8	8	8.1	8.1	8.1	160.6	0	18.65	361660000	32
RPL21	60S ribosomal protein L21		1.08689	0.106801	P46778	P46778	25.7172	25.8655	25.8151	25.8759	25.9157	25.9267	1020		7	7	7	36.9	36.9	36.9	18.565	0	41.755	2625900000	123
TCF7L2	Transcription factor 7-like 2		1.08432	-1.93482	Q9NQB0-14;Q9NQB0-15;Q9NQB0-10;Q9NQB0-12;Q9NQB0-9;Q9NQB0-4;Q9NQB0-6;Q9NQB0-11;Q9NQB0-2;Q9NQB0-13;Q9NQB0-16;Q9NQB0-8;Q9NQB0-7;Q9NQB0-5;Q9NQB0-3;Q9NQB0	Q9NQB0-14;Q9NQB0-15;Q9NQB0-10;Q9NQB0-12;Q9NQB0-9;Q9NQB0-4;Q9NQB0-6;Q9NQB0-11;Q9NQB0-2;Q9NQB0-13;Q9NQB0-16;Q9NQB0-8;Q9NQB0-7;Q9NQB0-5;Q9NQB0-3;Q9NQB0	22.3925	22.4431	22.5224	22.1858	19.8264	19.5414	2951		3	3	1	8.6	8.6	3.2	49.166	0	10.735	191670000	18
DHX35	Probable ATP-dependent RNA helicase DHX35		1.08101	0.214338	Q9H5Z1;Q9H5Z1-2	Q9H5Z1;Q9H5Z1-2	24.9244	25.1251	25.1454	25.1582	25.3518	25.3279	2853		23	23	23	42	42	42	78.909	0	72.519	1596000000	150
TFIP11	Tuftelin-interacting protein 11		1.08057	0.250017	Q9UBB9;Q9UBB9-2	Q9UBB9	24.9525	24.8431	24.878	25.2321	25.2575	24.934	3123		20	20	20	32.1	32.1	32.1	96.819	0	65.038	1376000000	71
FAM120B	Constitutive coactivator of peroxisome proliferator-activated receptor gamma		1.07994	0.307667	Q96EK7;Q96EK7-2;Q96EK7-3	Q96EK7;Q96EK7-2	28.714	28.4542	28.4074	28.9997	28.6743	28.8246	2456		47	47	47	57.9	57.9	57.9	103.78	0	323.31	18777000000	903
SRPK1	SRSF protein kinase 1		1.06978	0.247341	Q96SB4;Q96SB4-4;Q96SB4-3	Q96SB4;Q96SB4-4;Q96SB4-3	25.481	25.3162	25.1906	25.7082	25.4759	25.5457	2574		18	18	14	30.7	30.7	25.2	74.324	0	75.489	1839600000	126
CPS1	Carbamoyl-phosphate synthase [ammonia], mitochondrial		1.06801	0.318858	P31327;P31327-3;P31327-2	P31327;P31327-3;P31327-2	25.8809	26.0819	26.1377	26.1224	26.4331	26.5016	873		46	46	44	43.7	43.7	42.7	164.94	0	184.03	3378400000	300
HNRNPF	Heterogeneous nuclear ribonucleoprotein F;Heterogeneous nuclear ribonucleoprotein F, N-terminally processed		1.06746	0.188394	P52597	P52597	27.8043	27.6859	27.6916	28.0547	27.8871	27.8052	1133		16	14	14	59.8	53.3	53.3	45.671	0	266.74	10808000000	414
GRN	Granulins;Acrogranin;Paragranulin;Granulin-1;Granulin-2;Granulin-3;Granulin-4;Granulin-5;Granulin-6;Granulin-7		1.0671	0.574579	P28799;P28799-2;P28799-3	P28799;P28799-2;P28799-3	28.416	27.956	27.9121	29.0588	28.4543	28.4946	838		17	17	17	32.7	32.7	32.7	63.544	0	250.95	13886000000	409
LSM8	U6 snRNA-associated Sm-like protein LSm8		1.06153	0.35383	O95777	O95777	22.2092	22.6942	22.5866	22.7427	22.9002	22.9086	462		4	4	4	44.8	44.8	44.8	10.403	0	16.893	292130000	35
NUP50	Nuclear pore complex protein Nup50		1.05907	0.319323	Q9UKX7;Q9UKX7-2	Q9UKX7;Q9UKX7-2	26.936	26.7676	26.6906	27.3511	27.0596	26.9415	3214		20	20	20	67.7	67.7	67.7	50.144	0	229.97	5182000000	316
PFKL	ATP-dependent 6-phosphofructokinase, liver type		1.05454	0.276403	P17858;P17858-2	P17858;P17858-2	22.5184	22.7081	22.8601	22.9063	23.1186	22.8909	713		10	7	7	19.4	14.6	14.6	85.018	0	19.708	323200000	30
NOB1	RNA-binding protein NOB1		1.05308	-0.159316	Q9ULX3	Q9ULX3	27.3128	27.2964	27.2187	26.9889	27.1606	27.2004	3231		15	15	15	46.1	46.1	46.1	46.674	0	159.54	6331000000	324
PEG10	Retrotransposon-derived protein PEG10		1.05293	0.269554	Q86TG7;Q86TG7-2	Q86TG7;Q86TG7-2	23.8841	24.1361	23.7461	24.2518	24.1218	24.2013	2064		12	12	12	24.4	24.4	24.4	80.172	0	76.67	706970000	78
GTF3C5	General transcription factor 3C polypeptide 5		1.05046	-0.531171	Q9Y5Q8-2;Q9Y5Q8;Q9Y5Q8-3	Q9Y5Q8-2;Q9Y5Q8;Q9Y5Q8-3	21.1515	21.2856	21.5983	21.2008	20.6875	20.5535	3370		2	2	2	7.1	7.1	7.1	58.266	0	15.337	95898000	18
SAMHD1	Deoxynucleoside triphosphate triphosphohydrolase SAMHD1		1.04978	0.206366	Q9Y3Z3;Q9Y3Z3-3;Q9Y3Z3-4	Q9Y3Z3;Q9Y3Z3-3;Q9Y3Z3-4	23.5128	23.4907	23.5166	23.5342	23.7651	23.84	3337		15	15	15	29.2	29.2	29.2	72.2	0	37.826	534670000	50
CBX8	Chromobox protein homolog 8		1.04075	0.240683	Q9HC52;O95503	Q9HC52	23.5595	23.6125	23.4505	23.8782	23.88	23.5863	2907		9	9	9	29	29	29	43.395	0	27.693	492090000	34
PCBP1	Poly(rC)-binding protein 1		1.03419	0.167857	Q15365;P57723-2;P57723	Q15365	27.9165	27.9906	28.0584	28.0286	28.2322	28.2083	1709		18	18	13	78.9	78.9	65.7	37.497	0	275.83	12123000000	444
MAP2K3	Dual specificity mitogen-activated protein kinase kinase 3		1.03397	-0.31109	P46734;P46734-3;P46734-2	P46734;P46734-3;P46734-2	23.2103	22.934	22.9222	22.8935	22.7112	22.5285	1017		6	6	6	22.2	22.2	22.2	39.318	0	16.382	299380000	18
HSPA9	Stress-70 protein, mitochondrial		1.03199	0.14848	P38646	P38646	29.8495	29.9851	29.875	29.963	30.147	30.0451	951		37	37	36	57.6	57.6	57.6	73.68	0	323.31	44479000000	1262
DDOST	Dolichyl-diphosphooligosaccharide--protein glycosyltransferase 48 kDa subunit		1.03117	0.343667	P39656;P39656-3;P39656-2	P39656;P39656-3;P39656-2	23.0922	23.5975	23.492	23.6985	23.793	23.7212	956		7	7	7	20.2	20.2	20.2	50.8	0	22.019	558950000	37
STUB1	E3 ubiquitin-protein ligase CHIP		1.02602	0.378492	Q9UNE7;Q9UNE7-2	Q9UNE7;Q9UNE7-2	23.4754	23.9298	23.7857	23.9193	24.2991	24.108	3243		10	10	10	36.6	36.6	36.6	34.856	0	52.411	779700000	49
MMTAG2	Multiple myeloma tumor-associated protein 2		1.02503	0.265541	Q9BU76-4;Q9BU76;Q9BU76-3;Q9BU76-2	Q9BU76-4;Q9BU76;Q9BU76-3;Q9BU76-2	25.6011	25.336	25.6653	25.7117	25.7537	25.9337	2700		10	10	10	55	55	55	20.536	0	53.815	2174900000	139
LONP2	Lon protease homolog 2, peroxisomal		1.02486	0.141265	Q86WA8;Q86WA8-2	Q86WA8;Q86WA8-2	21.9248	21.954	21.9696	22.0902	21.9812	22.2008	2091		7	7	7	9.9	9.9	9.9	94.615	0	20.584	186130000	28
40057	Septin-9		1.0246	-0.245838	Q9UHD8-7;Q9UHD8-2;Q9UHD8-5;Q9UHD8;Q9UHD8-3;Q9UHD8-4;Q9UHD8-9;Q9UHD8-8	Q9UHD8-7;Q9UHD8-2;Q9UHD8-5;Q9UHD8;Q9UHD8-3;Q9UHD8-4;Q9UHD8-9;Q9UHD8-8	24.8854	25.0335	24.9325	24.5038	24.759	24.8509	3169		16	16	16	38.6	38.6	38.6	63.502	0	66.004	1177700000	132
SEC13	Protein SEC13 homolog		1.02301	-0.348288	P55735;P55735-2;P55735-4;P55735-3	P55735;P55735-2;P55735-4;P55735-3	28.3616	28.4802	28.2712	28.2253	28.1082	27.7347	1177		16	16	16	66.8	66.8	66.8	35.54	0	297.46	15954000000	466
EXOSC7	Exosome complex component RRP42		1.01836	0.269481	Q15024	Q15024	23.1605	23.0294	23.206	23.1986	23.5867	23.4192	1680		9	9	9	40.5	40.5	40.5	31.821	0	37.223	417730000	44
CHORDC1	Cysteine and histidine-rich domain-containing protein 1		1.0181	-0.704454	Q9UHD1;Q9UHD1-2	Q9UHD1;Q9UHD1-2	21.0737	21.754	21.5685	20.3409	20.7252	21.2169	3167		2	2	2	12	12	12	37.489	0	11.641	109230000	5
SRSF3	Serine/arginine-rich splicing factor 3		1.01499	0.152191	P84103-2;P84103	P84103-2;P84103	26.5158	26.6673	26.6613	26.8475	26.6754	26.7781	1381		8	8	7	54.8	54.8	54.8	14.203	0	29.365	4362700000	170
ELP3	Elongator complex protein 3		1.01474	-0.582049	Q9H9T3-2;Q9H9T3;Q9H9T3-4;Q9H9T3-5	Q9H9T3-2;Q9H9T3;Q9H9T3-4;Q9H9T3-5	21.43	21.7099	21.6348	21.1485	20.5134	21.3665	2888		5	5	5	10.3	10.3	10.3	60.647	0	8.9116	127800000	8
CGGBP1	CGG triplet repeat-binding protein 1		1.01458	-0.877468	Q9UFW8	Q9UFW8	22.2058	21.5598	22.517	21.534	21.4828	20.6334	3152		4	4	4	25.1	25.1	25.1	18.82	0	10.657	204720000	18
AGO3	Protein argonaute-3		1.01236	0.258807	Q9H9G7;Q9H9G7-2;Q9HCK5	Q9H9G7;Q9H9G7-2	24.1634	24.3593	24.2505	24.3504	24.713	24.4863	2884		22	15	12	35.1	24.7	19.9	97.359	0	59.293	961730000	116
CPNE3	Copine-3		1.01232	-0.12065	O75131;Q9HCH3-2;Q96A23;O95741;Q9UBL6-2;Q96A23-2;O95741-2;Q9UBL6	O75131	25.6342	25.5229	25.5837	25.4631	25.537	25.3787	314		19	19	18	40.2	40.2	38.5	60.13	0	77.293	1997800000	132
DNAJC16	DnaJ homolog subfamily C member 16		1.01215	-0.319136	Q9Y2G8;Q9Y2G8-2	Q9Y2G8;Q9Y2G8-2	21.066	21.1176	21.1081	20.8261	20.5027	21.0055	3282		4	4	4	6.8	6.8	6.8	90.59	0	8.4143	94233000	17
HNRNPA1;HNRNPA1L2	Heterogeneous nuclear ribonucleoprotein A1;Heterogeneous nuclear ribonucleoprotein A1, N-terminally processed;Heterogeneous nuclear ribonucleoprotein A1-like 2		1.01202	-0.166622	P09651-2;P09651;P09651-3;Q32P51	P09651-2;P09651;P09651-3;Q32P51	30.0115	29.8467	30.0828	29.8517	29.8413	29.7482	603		16	15	15	50.9	48.1	48.1	34.196	0	307.15	41484000000	534
BAZ1A	Bromodomain adjacent to zinc finger domain protein 1A		1.0109	-1.19196	Q9NRL2-2;Q9NRL2	Q9NRL2-2;Q9NRL2	21.5815	21.849	22.5138	21.4299	21.086	19.8525	2972		4	4	4	3.5	3.5	3.5	175.38	0	8.3235	198390000	5
KLF4	Krueppel-like factor 4		1.01051	0.717138	O43474-4;O43474-1;O43474	O43474-4;O43474-1;O43474	20.5264	20.8126	20.7092	21.4492	21.9319	20.8186	222		4	3	3	14.7	12.6	12.6	45.639	0	8.159	118420000	11
LARP4B	La-related protein 4B		1.00724	-0.0977503	Q92615	Q92615	26.8048	26.902	26.7764	26.6866	26.73	26.7733	2355		21	20	20	41.5	40.5	40.5	80.551	0	149.34	4395100000	241
DIAPH3	Protein diaphanous homolog 3		1.00335	0.119314	Q9NSV4;Q9NSV4-4;Q9NSV4-7;Q9NSV4-6;Q9NSV4-5;Q9NSV4-1;Q9NSV4-2	Q9NSV4;Q9NSV4-4;Q9NSV4-7;Q9NSV4-6;Q9NSV4-5;Q9NSV4-1;Q9NSV4-2	26.0732	26.0718	26.1222	26.1239	26.1945	26.3068	2989		37	37	37	38.8	38.8	38.8	136.92	0	134.76	3127100000	286
CMC1	COX assembly mitochondrial protein homolog		1.00079	0.212114	Q7Z7K0	Q7Z7K0	22.8082	22.7213	22.8414	22.8196	23.0668	23.1209	2057		3	3	3	34	34	34	12.49	0	6.9411	339010000	18
EIF4A3	Eukaryotic initiation factor 4A-III;Eukaryotic initiation factor 4A-III, N-terminally processed		0.996925	0.162725	P38919	P38919	27.5421	27.4559	27.5393	27.614	27.817	27.5945	952		27	27	23	75.4	75.4	69.3	46.871	0	141.2	9151000000	434
VDAC1	Voltage-dependent anion-selective channel protein 1		0.995937	0.362165	P21796	P21796	22.1669	22.7229	22.548	22.7632	22.9232	22.8379	753		8	8	8	36.4	36.4	36.4	30.772	0	18.452	323310000	39
ZC3H15	Zinc finger CCCH domain-containing protein 15		0.993624	-0.19956	Q8WU90;Q8WU90-2	Q8WU90	26.7592	26.996	26.7964	26.5541	26.6414	26.7575	2291		18	18	18	49.5	49.5	49.5	48.602	0	181.92	4434200000	258
CAPRIN1	Caprin-1		0.989233	0.231946	Q14444;Q14444-2	Q14444;Q14444-2	33.0241	32.8698	32.6953	33.1933	33.0017	33.0901	1639		26	26	26	38.4	38.4	38.4	78.365	0	323.31	348100000000	2453
MRPS31	28S ribosomal protein S31, mitochondrial		0.988334	-0.0797215	Q92665	Q92665	22.0686	21.9898	22.048	21.8971	21.9914	21.9789	2359		4	4	4	16.5	16.5	16.5	45.318	0	18.016	167680000	29
MRPL10	39S ribosomal protein L10, mitochondrial		0.987211	-0.649422	Q7Z7H8;Q7Z7H8-2	Q7Z7H8;Q7Z7H8-2	23.096	23.0517	22.8894	22.181	21.9552	22.9526	2056		4	4	4	24.9	24.9	24.9	29.282	0	17.735	298400000	42
RRP12	RRP12-like protein		0.985217	-0.39012	Q5JTH9-2;Q5JTH9-3;Q5JTH9	Q5JTH9-2;Q5JTH9-3;Q5JTH9	22.9311	22.9062	23.1545	22.3197	22.9016	22.6001	1845		12	12	11	15	15	14.4	132.71	0	32.415	317940000	40
ETFB	Electron transfer flavoprotein subunit beta		0.979497	0.298256	P38117;P38117-2	P38117;P38117-2	23.5715	23.1653	23.4711	23.7728	23.7766	23.5533	947		8	8	8	33.3	33.3	33.3	27.843	0	28.639	548600000	65
KIFC3	Kinesin-like protein KIFC3		0.979128	-0.31873	Q9BVG8-5;Q9BVG8-2;Q9BVG8;Q9BVG8-6;Q9BVG8-4;O15066;O14782;Q9P2E2-3;Q9P2E2	Q9BVG8-5;Q9BVG8-2;Q9BVG8;Q9BVG8-6;Q9BVG8-4	23.9113	24.3176	24.1332	23.6857	23.7249	23.9953	2714		11	11	11	21.1	21.1	21.1	77.088	0	34.453	782660000	33
CWF19L2	CWF19-like protein 2		0.978608	0.17937	Q2TBE0;Q2TBE0-2;Q2TBE0-3	Q2TBE0;Q2TBE0-2;Q2TBE0-3	24.3112	24.1827	24.0175	24.367	24.3259	24.3566	1799		18	18	18	22.8	22.8	22.8	103.79	0	63.561	795180000	74
FAF2	FAS-associated factor 2		0.978428	0.300536	Q96CS3	Q96CS3	22.1446	22.5035	22.4523	22.5078	22.6735	22.8207	2435		4	4	4	15.3	15.3	15.3	52.623	0	35.881	280410000	37
RTCB	tRNA-splicing ligase RtcB homolog		0.978243	0.155111	Q9Y3I0	Q9Y3I0	33.0286	32.926	32.877	33.1425	32.9816	33.173	3332		36	36	36	75.4	75.4	75.4	55.21	0	323.31	400820000000	3060
DRG2	Developmentally-regulated GTP-binding protein 2		0.974661	-0.730687	P55039	P55039	22.1621	22.6776	22.5182	21.2764	21.5552	22.3341	1169		5	4	4	18.4	16.5	16.5	40.746	0	24.087	221470000	25
HSPA8	Heat shock cognate 71 kDa protein		0.974486	0.120021	P11142;P11142-2	P11142;P11142-2	31.2489	31.3306	31.317	31.3158	31.4809	31.4598	631		36	32	24	61.9	57.4	47.8	70.897	0	323.31	118000000000	1872
CDKAL1	Threonylcarbamoyladenosine tRNA methylthiotransferase		0.969827	0.12974	Q5VV42-2;Q5VV42	Q5VV42-2;Q5VV42	23.6222	23.6743	23.752	23.853	23.8718	23.7131	1893		9	9	9	25.6	25.6	25.6	54.666	0	26.692	586870000	51
SYF2	Pre-mRNA-splicing factor SYF2		0.968533	0.178648	O95926;O95926-2	O95926;O95926-2	27.1475	27.3705	27.2703	27.3691	27.555	27.4001	472		13	13	13	56.8	56.8	56.8	28.722	0	203.24	7105800000	193
PALLD	Palladin		0.96817	0.241129	Q8WX93-3;Q8WX93;Q8WX93-8;Q8WX93-5;Q8WX93-2;Q8WX93-9;Q8WX93-4;Q8WX93-7;Q8WX93-6;Q86TC9-2;Q86TC9	Q8WX93-3;Q8WX93;Q8WX93-8;Q8WX93-5;Q8WX93-2;Q8WX93-9;Q8WX93-4;Q8WX93-7	28.6773	28.407	28.3944	28.8714	28.699	28.6317	2329		38	38	38	60.1	60.1	60.1	108.63	0	323.31	16559000000	815
TAGLN2	Transgelin-2		0.961716	-0.369478	P37802;P37802-2	P37802;P37802-2	23.8154	24.2654	24.3684	23.7917	23.8771	23.672	946		10	10	10	59.8	59.8	59.8	22.391	0	66.882	790770000	81
AHSA1	Activator of 90 kDa heat shock protein ATPase homolog 1		0.957658	-1.01443	O95433;O95433-2	O95433;O95433-2	23.4124	24.1022	22.8671	21.777	22.9183	22.6431	446		8	8	8	31.7	31.7	31.7	38.274	0	39.28	507130000	19
MKRN1	E3 ubiquitin-protein ligase makorin-1		0.956709	0.527276	Q9UHC7-4;Q9UHC7-3;Q9UHC7-2;Q9UHC7	Q9UHC7-4;Q9UHC7-3;Q9UHC7-2;Q9UHC7	20.3661	20.8675	20.3204	21.378	20.7223	21.0356	3166		2	2	2	7.3	7.3	7.3	35.223	0.0073687	2.995	39211000	2
MTHFD1	C-1-tetrahydrofolate synthase, cytoplasmic;Methylenetetrahydrofolate dehydrogenase;Methenyltetrahydrofolate cyclohydrolase;Formyltetrahydrofolate synthetase;C-1-tetrahydrofolate synthase, cytoplasmic, N-terminally processed		0.955826	0.18381	P11586	P11586	26.2427	26.4039	26.5303	26.5429	26.6446	26.5407	641		36	36	35	46	46	45.2	101.56	0	132.77	3889700000	268
NDUFA9	NADH dehydrogenase [ubiquinone] 1 alpha subcomplex subunit 9, mitochondrial		0.949721	-0.342663	Q16795	Q16795	24.7233	24.8124	24.7237	24.2204	24.2693	24.7417	1780		11	11	11	38.2	38.2	38.2	42.509	0	45.232	1081900000	134
40787	Septin-11		0.948573	-0.151388	Q9NVA2;Q9NVA2-2;Q92599-3;Q92599-2;Q92599-4;Q92599	Q9NVA2;Q9NVA2-2	24.0116	23.9143	23.7789	23.8057	23.75	23.6949	3007		11	11	6	35	35	20.3	49.398	0	29.229	567860000	46
WDR5	WD repeat-containing protein 5		0.947932	-0.116879	P61964	P61964	25.6781	25.5732	25.5126	25.4922	25.512	25.4092	1247		12	12	12	54.5	54.5	54.5	36.588	0	85.558	1941100000	140
KPRP	Keratinocyte proline-rich protein		0.947071	-2.31142	Q5T749	Q5T749	26.6312	25.1845	24.9544	24.3166	21.2504	24.2687	1873		10	10	10	23.1	23.1	23.1	64.135	0	49.476	1365400000	45
HNRNPH2	Heterogeneous nuclear ribonucleoprotein H2		0.946798	0.218487	P55795	P55795	27.4701	27.5952	27.5982	27.5764	27.8456	27.8969	1181		17	10	10	48.1	32.1	32.1	49.263	0	292.59	12283000000	426
TCF20	Transcription factor 20		0.945726	0.343302	Q9UGU0-2;Q9UGU0	Q9UGU0-2;Q9UGU0	26.7719	26.5009	26.5316	27.2345	26.8397	26.7602	3158		32	32	32	27.9	27.9	27.9	209.65	0	323.31	4536100000	336
GAPVD1	GTPase-activating protein and VPS9 domain-containing protein 1		0.944986	0.524988	Q14C86-3;Q14C86-4;Q14C86-5;Q14C86-2;Q14C86;Q14C86-6	Q14C86-3;Q14C86-4;Q14C86-5;Q14C86-2;Q14C86;Q14C86-6	22.3462	22.6123	21.9895	22.4674	23.01	23.0455	1672		7	7	7	7.9	7.9	7.9	159.75	0	23.804	279660000	36
MCCC2	Methylcrotonoyl-CoA carboxylase beta chain, mitochondrial		0.944538	0.219064	Q9HCC0;Q9HCC0-2	Q9HCC0;Q9HCC0-2	24.2976	24.1105	24.0983	24.5586	24.2714	24.3336	2909		12	12	12	29.3	29.3	29.3	61.332	0	49.95	840250000	85
RPL27A	60S ribosomal protein L27a		0.941965	0.257882	P46776	P46776	27.3161	27.0786	27.1327	27.5882	27.4821	27.2307	1018		6	6	6	35.1	35.1	35.1	16.561	0	25.085	6649100000	131
TAF2	Transcription initiation factor TFIID subunit 2		0.940076	0.123459	Q6P1X5	Q6P1X5	25.6137	25.7234	25.6204	25.8456	25.8037	25.6787	1947		28	28	28	32.7	32.7	32.7	136.97	0	130.99	2235300000	198
FRG1	Protein FRG1		0.932602	0.236243	Q14331	Q14331	29.3291	29.3625	29.0878	29.6576	29.4109	29.4196	1636		16	16	16	53.9	53.9	53.9	29.172	0	123.91	29211000000	509
PRPF40A	Pre-mRNA-processing factor 40 homolog A		0.931004	0.17831	O75400;O75400-2;Q6NWY9-2;Q6NWY9-3;Q6NWY9	O75400;O75400-2	28.4169	28.4466	28.2686	28.6162	28.6359	28.415	341		30	30	2	31	31	2.9	108.8	0	261	14199000000	555
TRPT1	tRNA 2-phosphotransferase 1		0.929779	-0.63943	Q86TN4-3;Q86TN4;Q86TN4-4;Q86TN4-2	Q86TN4-3;Q86TN4;Q86TN4-4	21.0265	21.4813	20.7146	20.3689	20.07	20.8652	2066		3	3	3	20.8	20.8	20.8	23.566	0	11.706	132410000	9
R3HDM1	R3H domain-containing protein 1		0.928562	-0.303485	Q15032-2;Q15032-4;Q15032;Q15032-3;Q9Y2K5	Q15032-2;Q15032-4;Q15032;Q15032-3	24.2679	24.3862	24.3611	23.8313	23.9497	24.3238	1683		9	9	9	16.3	16.3	16.3	107.7	0	36.816	830210000	63
ZNF217	Zinc finger protein 217		0.928139	0.178978	O75362	O75362	22.5015	22.4799	22.339	22.6424	22.7347	22.4803	332		8	8	8	10.1	10.1	10.1	115.27	0	31.457	256420000	35
KIF2A	Kinesin-like protein KIF2A		0.92498	0.216141	O00139-2;O00139-1;O00139-5;O00139;O00139-4	O00139-2;O00139-1;O00139-5;O00139;O00139-4	24.7368	24.9847	24.9266	24.9862	25.2523	25.0581	83		15	14	13	27.9	26.5	24.2	75.042	0	53.833	1351900000	125
SLC9A3R2	Na(+)/H(+) exchange regulatory cofactor NHE-RF2		0.921936	-0.11865	Q15599;Q15599-2;Q15599-3	Q15599;Q15599-2;Q15599-3	24.1499	24.2906	24.1544	24.0075	24.1389	24.0925	1737		10	10	10	34.4	34.4	34.4	37.413	0	34.264	753670000	51
WDR75	WD repeat-containing protein 75		0.92052	-0.55039	Q8IWA0	Q8IWA0	21.5147	21.5182	22.2347	21.3939	20.9231	21.2995	2120		5	5	5	8.3	8.3	8.3	94.498	0	24.701	137850000	23
RAB13	Ras-related protein Rab-13		0.918651	-0.597164	P51153	P51153	22.0124	21.7593	21.9631	21.4237	21.7593	20.7602	1106		4	3	3	22.7	17.2	17.2	22.774	0	7.761	141360000	20
RAB14	Ras-related protein Rab-14		0.918313	0.21704	P61106	P61106	24.3765	24.5501	24.6629	24.6247	24.8754	24.7405	1225		12	12	12	74.4	74.4	74.4	23.897	0	81.134	1132800000	105
TOMM20	Mitochondrial import receptor subunit TOM20 homolog		0.917644	0.253002	Q15388	Q15388	23.5787	23.5577	23.3988	23.9599	23.7745	23.5599	1715		2	2	2	13.8	13.8	13.8	16.298	0.00037051	5.96	514760000	15
TMEM214	Transmembrane protein 214		0.916943	-0.313711	Q6NUQ4-2;Q6NUQ4	Q6NUQ4-2;Q6NUQ4	22.8862	22.891	23.0829	22.548	22.9256	22.4453	1932		9	9	9	15.2	15.2	15.2	72.039	0	21.398	304810000	34
CCT8	T-complex protein 1 subunit theta		0.916658	-0.267841	P50990;P50990-2;P50990-3	P50990;P50990-2;P50990-3	25.123	25.2609	25.4337	24.8491	25.1985	24.9665	1098		19	19	19	43.8	43.8	43.8	59.62	0	64.53	1579300000	124
ERCC3	TFIIH basal transcription factor complex helicase XPB subunit		0.915296	-0.133424	P19447	P19447	27.0345	27.1704	27.1119	26.8921	26.9455	27.0789	731		29	29	29	51.5	51.5	51.5	89.277	0	253.61	5953700000	481
LGALS1	Galectin-1		0.906207	0.322925	P09382	P09382	26.3957	26.5816	26.8047	26.6962	27.0943	26.9602	597		8	8	8	71.9	71.9	71.9	14.716	0	155.74	4708100000	196
SNRPE	Small nuclear ribonucleoprotein E		0.90526	-0.261955	P62304	P62304	28.7397	28.9002	28.9087	28.5368	28.4039	28.822	1267		5	5	5	69.6	69.6	69.6	10.803	0	38.756	25137000000	393
DPYSL3	Dihydropyrimidinase-related protein 3		0.904512	0.125369	Q14195-2;Q14195;Q14117	Q14195-2;Q14195	27.0268	27.012	27.0485	27.0475	27.1477	27.2682	1622		29	29	24	65.4	65.4	56.9	73.91	0	254.46	6013700000	419
NKAP;NKAPL	NF-kappa-B-activating protein;NKAP-like protein		0.903977	-0.454161	Q8N5F7;Q5M9Q1	Q8N5F7;Q5M9Q1	21.9757	21.8195	21.8022	21.8625	21.1294	21.2429	2174		2	2	2	6.3	6.3	6.3	47.138	0	9.146	138890000	15
TIMM17A	Mitochondrial import inner membrane translocase subunit Tim17-A		0.902294	-0.857311	Q99595	Q99595	21.3098	22.1985	21.1196	20.9547	20.0997	21.0016	2608		2	2	2	32.2	32.2	32.2	18.023	0	8.4492	112830000	11
TUBB	Tubulin beta chain		0.899673	-0.563363	P07437;A6NNZ2	P07437	28.3496	28.6873	28.8761	27.6712	28.025	28.5267	558		22	5	4	70.5	19.4	16	49.67	0	109.37	18039000000	417
CIRBP	Cold-inducible RNA-binding protein		0.897835	-0.378058	Q14011;Q14011-2	Q14011;Q14011-2	26.3815	26.6516	26.7308	26.0515	26.0375	26.5408	1605		4	4	4	33.1	33.1	33.1	18.648	0	120.39	3766700000	107
MRPS27	28S ribosomal protein S27, mitochondrial		0.897784	0.158173	Q92552;Q92552-2	Q92552;Q92552-2	24.6534	24.8347	24.7539	24.7855	25.0002	24.9308	2347		10	10	10	24.9	24.9	24.9	47.611	0	33.273	1215300000	130
RPS9	40S ribosomal protein S9		0.897388	0.243508	P46781	P46781	28.3549	28.4815	28.5765	28.5	28.8561	28.7874	1022		17	17	17	54.6	54.6	54.6	22.591	0	52.788	16175000000	391
ABCE1	ATP-binding cassette sub-family E member 1		0.896739	-0.605442	P61221	P61221	23.3962	23.7835	24.009	22.9518	22.7872	23.6334	1230		11	11	11	23.7	23.7	23.7	67.314	0	45.028	537460000	43
LARP1B	La-related protein 1B		0.895308	-0.690512	Q659C4;Q659C4-9;Q659C4-2;Q659C4-3;Q659C4-4	Q659C4;Q659C4-9;Q659C4-2	20.2479	21.3781	21.0062	20.0072	20.0979	20.4557	1903		8	2	2	8	2.8	2.8	105.32	0.0025699	3.6372	66863000	9
PWP2	Periodic tryptophan protein 2 homolog		0.893234	-0.895308	Q15269	Q15269	21.5227	21.8276	23.0434	21.332	21.1571	21.2187	1705		5	5	5	6.2	6.2	6.2	102.45	0	17.537	181000000	22
DLG5	Disks large homolog 5		0.889743	0.1754	Q8TDM6-4;Q8TDM6;Q8TDM6-2;Q8TDM6-5;Q8TDM6-3	Q8TDM6-4;Q8TDM6;Q8TDM6-2	23.2462	23.237	23.2117	23.3407	23.5875	23.2929	2272		12	12	12	7.6	7.6	7.6	202.06	0	28.222	430370000	44
PWP1	Periodic tryptophan protein 1 homolog		0.888702	-0.405762	Q13610	Q13610	22.5802	22.9625	23.0301	22.303	22.2805	22.7719	1573		6	6	6	17.2	17.2	17.2	55.827	0	26.086	296220000	35
HSBP1	Heat shock factor-binding protein 1		0.888096	0.480639	O75506	O75506	22.6527	22.9398	22.3565	22.8124	23.4623	23.1162	357		4	4	4	72.4	72.4	72.4	8.5435	0	93.832	391180000	53
ATP5F1	ATP synthase F(0) complex subunit B1, mitochondrial		0.886083	0.309868	P24539	P24539	25.7472	25.2636	25.2897	25.7839	25.6564	25.7899	790		11	11	11	46.9	46.9	46.9	28.908	0	124.9	1989000000	90
TKT	Transketolase		0.881919	0.212514	P29401;P29401-2	P29401;P29401-2	27.7003	27.8664	27.9117	27.8694	28.0606	28.1859	844		29	29	29	58.1	58.1	58.1	67.877	0	311.52	11115000000	527
KIF18B	Kinesin-like protein KIF18B		0.881476	-0.385112	Q86Y91-6;Q86Y91	Q86Y91-6;Q86Y91	21.3291	21.4759	21.3314	20.7839	20.8085	21.3887	2104		4	4	3	5.8	5.8	4.4	91.054	0	10.254	110150000	19
PHC2	Polyhomeotic-like protein 2		0.881401	0.164975	Q8IXK0-2;Q8IXK0-4;Q8IXK0;Q8IXK0-5;Q8IXK0-3	Q8IXK0-2;Q8IXK0-4;Q8IXK0;Q8IXK0-5;Q8IXK0-3	24.0487	24.3077	24.2475	24.3275	24.4432	24.3282	2135		9	9	8	40.2	40.2	36.2	35.759	0	34.377	917720000	64
IDH3B	Isocitrate dehydrogenase [NAD] subunit beta, mitochondrial		0.879166	0.134069	O43837;O43837-2;O43837-3	O43837;O43837-2	25.735	25.8474	25.6541	25.9288	25.7925	25.9173	246		18	18	18	52.5	52.5	52.5	42.183	0	97.095	2473200000	158
HIST1H1B	Histone H1.5		0.875682	0.422577	P16401	P16401	23.9494	23.8379	24.2388	24.4764	24.7359	24.0815	696		5	5	5	21.7	21.7	21.7	22.58	0	18.253	706020000	61
CDC42	Cell division control protein 42 homolog		0.875612	-0.436942	P60953;P60953-1;Q9H4E5-2;P17081;Q9H4E5	P60953;P60953-1	24.2905	24.7739	24.6853	24.1027	23.8611	24.4752	1219		7	6	6	44	38.2	38.2	21.258	0	24.257	709840000	86
PFN2	Profilin-2		0.873844	3.78588	P35080	P35080	20.0842	20.4928	20.5879	20.1615	25.9485	26.4126	903		8	2	2	81.4	12.9	12.9	15.046	0	13.189	2651000000	54
TOP1	DNA topoisomerase 1		0.87361	0.221073	P11387;Q969P6-2;Q969P6	P11387	30.1876	30.0545	29.9553	30.449	30.297	30.1146	636		42	42	42	50.5	50.5	50.5	90.725	0	323.31	50105000000	1149
SPATS2	Spermatogenesis-associated serine-rich protein 2		0.872465	0.35084	Q86XZ4	Q86XZ4	23.8989	23.6131	23.3872	24.2056	23.9229	23.8233	2101		8	8	8	21.8	21.8	21.8	59.544	0	47.162	614330000	73
SRSF1	Serine/arginine-rich splicing factor 1		0.87174	0.290857	Q07955;Q07955-3;Q07955-2	Q07955;Q07955-3;Q07955-2	27.3181	27.4084	27.4502	27.9218	27.722	27.4055	1456		15	15	14	47.6	47.6	44.8	27.744	0	106.8	7807300000	511
MYL9	Myosin regulatory light polypeptide 9		0.869294	0.630164	P24844;P24844-2	P24844;P24844-2	24.0701	24.4849	25.1661	24.9968	25.3622	25.2526	794		8	3	3	62.2	23.8	23.8	19.827	0	48.407	1736100000	107
CIT	Citron Rho-interacting kinase		0.86692	0.330296	O14578;O14578-4;O14578-3;O14578-2	O14578;O14578-4;O14578-3	23.7447	23.134	23.3953	23.7502	23.7391	23.7757	129		18	18	18	11.2	11.2	11.2	231.43	0	37.302	536210000	27
GSR	Glutathione reductase, mitochondrial		0.865162	0.100406	P00390-2;P00390-3;P00390;P00390-5;P00390-4	P00390-2;P00390-3;P00390;P00390-5;P00390-4	25.3656	25.2287	25.2782	25.446	25.405	25.3228	481		11	11	11	38.6	38.6	38.6	51.7	0	59.047	1745700000	136
SNRPD2	Small nuclear ribonucleoprotein Sm D2		0.863524	0.184612	P62316;P62316-2	P62316;P62316-2	30.0266	30.1726	29.916	30.1171	30.3443	30.2076	1272		9	9	9	61.9	61.9	61.9	13.527	0	118.53	54573000000	441
MED10	Mediator of RNA polymerase II transcription subunit 10		0.863297	-0.453849	Q9BTT4	Q9BTT4	21.5068	21.8005	21.6581	21.2062	20.8016	21.596	2698		4	4	4	45.9	45.9	45.9	15.688	0	9.8798	123670000	15
RPS3A	40S ribosomal protein S3a		0.863208	0.129553	P61247	P61247	29.7625	29.6284	29.6139	29.857	29.8409	29.6956	1231		20	20	20	63.6	63.6	63.6	29.945	0	246.57	37459000000	674
LRRC47	Leucine-rich repeat-containing protein 47		0.862487	0.201462	Q8N1G4	Q8N1G4	26.1866	26.4079	26.4779	26.4313	26.6299	26.6155	2161		19	19	19	47.3	47.3	47.3	63.472	0	111.42	3967700000	237
RPS3	40S ribosomal protein S3		0.859673	0.102108	P23396;P23396-2	P23396;P23396-2	30.9174	30.8727	30.8638	30.896	30.9859	31.0784	779		21	21	21	78.2	78.2	78.2	26.688	0	156.96	90996000000	1223
KPNA2	Importin subunit alpha-1		0.859104	-0.0946248	P52292	P52292	27.331	27.3948	27.419	27.2851	27.3641	27.2118	1127		21	21	21	61.2	61.2	61.2	57.861	0	245.63	7101900000	405
MRPL46	39S ribosomal protein L46, mitochondrial		0.858296	-0.341734	Q9H2W6	Q9H2W6	27.3641	27.2103	27.0522	27.0232	26.5438	27.0344	2833		11	11	11	44.1	44.1	44.1	31.705	0	131.49	6595200000	257
SNRPG;SNRPGP15	Small nuclear ribonucleoprotein G;Putative small nuclear ribonucleoprotein G-like protein 15		0.856729	0.254129	P62308;A8MWD9	P62308;A8MWD9	28.4845	28.4136	28.0583	28.5173	28.5502	28.6513	20		4	4	4	35.5	35.5	35.5	8.496	0	12.619	16249000000	161
RNPS1	RNA-binding protein with serine-rich domain 1		0.852674	1.12034	Q15287-3;Q15287-2;Q15287	Q15287-3;Q15287-2;Q15287	22.6512	20.6355	22.1548	22.8395	23.0736	22.8895	1706		3	3	3	13.1	13.1	13.1	30.354	0	12.108	279820000	27
SLC7A5	Large neutral amino acids transporter small subunit 1		0.852069	0.334368	Q01650;Q9UM01;Q92536	Q01650	24.6619	24.5128	24.3139	25.1121	24.7887	24.5909	1406		4	4	4	10.8	10.8	10.8	55.01	0	18.358	1065300000	71
UGDH	UDP-glucose 6-dehydrogenase		0.851774	-0.153131	O60701;O60701-2;O60701-3	O60701;O60701-2;O60701-3	26.2139	26.2174	26.3954	26.1459	26.012	26.2094	288		24	24	24	69.4	69.4	69.4	55.023	0	159.65	3128700000	243
PPP1R10	Serine/threonine-protein phosphatase 1 regulatory subunit 10		0.850565	0.163184	Q96QC0	Q96QC0	29.7641	29.5832	29.5117	29.8782	29.744	29.7263	2559		41	41	41	46.4	46.4	46.4	99.057	0	323.31	35918000000	1498
KIAA0586	Protein TALPID3		0.847287	-0.272349	Q9BVV6-2;Q9BVV6-4;Q9BVV6;Q9BVV6-3	Q9BVV6-2;Q9BVV6-4;Q9BVV6;Q9BVV6-3	21.191	21.3296	21.3741	20.8159	20.9739	21.2879	2722		3	3	3	3.6	3.6	3.6	161.89	0	8.7631	98950000	18
LARP4	La-related protein 4		0.846901	-0.126222	Q71RC2;Q71RC2-4;Q71RC2-5;Q71RC2-3;Q71RC2-6;Q71RC2-2;Q71RC2-7	Q71RC2;Q71RC2-4;Q71RC2-5;Q71RC2-3;Q71RC2-6;Q71RC2-2;Q71RC2-7	27.7995	27.7763	27.5951	27.5991	27.5538	27.6394	2005		27	27	26	47.8	47.8	46.8	80.595	0	251.05	8351400000	427
WBSCR16	Williams-Beuren syndrome chromosomal region 16 protein		0.846484	0.162042	Q96I51;Q96I51-3;Q96I51-2	Q96I51;Q96I51-3;Q96I51-2	25.0813	25.3028	25.2337	25.2496	25.446	25.4084	2506		16	16	16	53.4	53.4	53.4	49.996	0	87.779	1743400000	196
SEC16A	Protein transport protein Sec16A		0.845913	-0.206808	O15027-5	O15027-5	31.0833	30.8541	30.742	30.7789	30.5958	30.6842	162		89	89	1	53.8	53.8	1	254.13	0	323.31	75036000000	2561
DLG3	Disks large homolog 3		0.844762	0.463089	Q92796-3;Q92796-2;Q92796;Q15700-5;Q15700-3;Q15700;Q15700-4;Q15700-2	Q92796-3;Q92796-2;Q92796	22.8419	22.9791	23.1195	22.961	23.6593	23.7095	2371		7	6	6	26.8	23.5	23.5	42.111	0	23.931	425480000	38
ADNP	Activity-dependent neuroprotector homeobox protein		0.843499	-0.252239	Q9H2P0	Q9H2P0	23.2112	23.3398	23.4471	22.8387	23.1948	23.2078	2830		9	9	9	13.2	13.2	13.2	123.56	0	22.279	385940000	23
DNAJC11	DnaJ homolog subfamily C member 11		0.843055	0.157401	Q9NVH1-3;Q9NVH1;Q9NVH1-2	Q9NVH1-3;Q9NVH1;Q9NVH1-2	23.2739	23.2521	23.4677	23.402	23.5851	23.4788	3011		8	8	8	21.5	21.5	21.5	57.196	0	38.995	477870000	55
SLAIN2	SLAIN motif-containing protein 2		0.84193	-0.185889	Q9P270	Q9P270	25.657	25.3723	25.4348	25.2685	25.228	25.4099	3105		12	12	12	30.5	30.5	30.5	62.543	0	108	1819500000	117
CYLD	Ubiquitin carboxyl-terminal hydrolase CYLD		0.841422	-0.122133	Q9NQC7-2;Q9NQC7	Q9NQC7-2;Q9NQC7	23.9658	24.0453	23.9406	23.7618	23.8556	23.9678	2953		16	16	16	21.3	21.3	21.3	107.04	0	37.869	686060000	72
HCFC1	Host cell factor 1;HCF N-terminal chain 1;HCF N-terminal chain 2;HCF N-terminal chain 3;HCF N-terminal chain 4;HCF N-terminal chain 5;HCF N-terminal chain 6;HCF C-terminal chain 1;HCF C-terminal chain 2;HCF C-terminal chain 3;HCF C-terminal chain 4;HCF C-terminal chain 5;HCF C-terminal chain 6		0.841327	0.193129	P51610-2;P51610;P51610-4;P51610-3	P51610-2;P51610;P51610-4	23.9836	24.1127	24.1251	24.1007	24.4349	24.2652	1115		17	17	17	13.7	13.7	13.7	201.85	0	55.732	815460000	96
AHNAK2	Protein AHNAK2		0.841034	0.283051	Q8IVF2-3;Q8IVF2	Q8IVF2-3;Q8IVF2	24.844	24.4005	24.5218	25.036	24.8109	24.7685	2113		13	13	13	9.4	9.4	9.4	605.64	0	76.721	1099800000	106
RFC1	Replication factor C subunit 1		0.838879	0.117758	P35251-2;P35251	P35251-2;P35251	24.9235	24.8917	24.7807	24.9057	24.9705	25.0729	913		18	18	18	22.1	22.1	22.1	128.18	0	66.603	1239400000	123
RPAP3	RNA polymerase II-associated protein 3		0.836573	0.87815	Q9H6T3-2;Q9H6T3;Q9H6T3-3	Q9H6T3-2;Q9H6T3;Q9H6T3-3	21.84	20.807	21.4615	21.4843	22.6656	22.593	2859		9	9	9	19.3	19.3	19.3	71.866	0	18.664	192120000	20
SAFB2	Scaffold attachment factor B2		0.833889	0.235186	Q14151;Q14151-2	Q14151	27.1726	26.9661	27.0256	27.4345	27.3739	27.0616	1612		36	21	21	43.1	25	25	107.47	0	143.37	6048300000	346
TNKS1BP1	182 kDa tankyrase-1-binding protein		0.830013	0.177254	Q9C0C2;Q9C0C2-2	Q9C0C2	23.713	23.914	23.9267	23.9784	24.1682	23.9388	2784		7	7	7	6.7	6.7	6.7	181.79	0	42.069	651780000	50
POLDIP3	Polymerase delta-interacting protein 3		0.829817	0.117493	Q9BY77;Q9BY77-2	Q9BY77;Q9BY77-2	27.9515	28.1143	27.9416	28.1101	28.1837	28.0661	2752		23	23	23	64.4	64.4	64.4	46.089	0	232.92	11053000000	453
SCAF4	Splicing factor, arginine/serine-rich 15		0.828563	-0.0738856	O95104-3;O95104;O95104-2	O95104-3;O95104;O95104-2	25.7268	25.7767	25.7767	25.6343	25.6644	25.7598	420		14	11	11	18.8	16.5	16.5	124.01	0	152.28	2261000000	213
PACSIN3	Protein kinase C and casein kinase substrate in neurons protein 3		0.828065	0.232537	Q9UKS6	Q9UKS6	22.8399	22.687	22.7879	23.2375	22.9503	22.8246	3209		5	5	5	16	16	16	48.486	0	19.186	305790000	31
MCU	Calcium uniporter protein, mitochondrial		0.827979	0.561797	Q8NE86-3;Q8NE86;Q8NE86-2	Q8NE86-3;Q8NE86	19.829	20.1773	20.785	20.8895	20.5494	21.0378	2220		3	3	3	16.6	16.6	16.6	35.158	0	12.925	53148000	11
CAPZA2	F-actin-capping protein subunit alpha-2		0.827593	0.22976	P47755;P47755-2	P47755;P47755-2	25.239	25.5465	25.6443	25.6588	25.673	25.7872	1029		13	13	11	67.5	67.5	58	32.949	0	137.51	2212700000	131
NR4A3	Nuclear receptor subfamily 4 group A member 3		0.826973	0.414767	Q92570;Q92570-3;Q92570-2;P43354-2;P43354	Q92570;Q92570-3	21.2193	20.6166	21.0935	21.5659	21.1086	21.4992	2349		4	4	4	9.4	9.4	9.4	68.229	0	9.9634	85009000	12
EEF1G	Elongation factor 1-gamma		0.826919	-0.103358	P26641;P26641-2	P26641;P26641-2	26.2732	26.4409	26.4026	26.2197	26.3167	26.2703	815		18	18	18	43.2	43.2	43.2	50.118	0	97.374	3573100000	249
TCEB2	Transcription elongation factor B polypeptide 2		0.825604	0.108468	Q15370;Q15370-2	Q15370;Q15370-2	26.3329	26.3148	26.1431	26.3703	26.3611	26.3848	1713		8	8	8	90.7	90.7	90.7	13.133	0	70.785	3307900000	185
CCNL2	Cyclin-L2		0.823725	0.440236	Q96S94;Q96S94-5;Q96S94-2;Q96S94-4;Q96S94-3	Q96S94;Q96S94-5;Q96S94-2;Q96S94-4;Q96S94-3	21.2538	20.9366	21.5363	21.3472	21.9482	21.752	2573		4	4	4	15.8	15.8	15.8	58.147	0	29.5	132950000	21
NFS1	Cysteine desulfurase, mitochondrial		0.822504	0.333631	Q9Y697-2;Q9Y697;Q9Y697-3	Q9Y697-2;Q9Y697;Q9Y697-3	25.4847	25.023	25.0522	25.7167	25.5227	25.3213	3389		15	15	15	50.6	50.6	50.6	44.017	0	104.5	1721200000	127
FNBP4	Formin-binding protein 4		0.82077	0.1667	Q8N3X1;Q8N3X1-2	Q8N3X1;Q8N3X1-2	25.2123	25.2658	25.0926	25.4866	25.2142	25.3701	2168		15	15	15	18.9	18.9	18.9	110.26	0	64.666	1565800000	89
GALNT1	Polypeptide N-acetylgalactosaminyltransferase 1;Polypeptide N-acetylgalactosaminyltransferase 1 soluble form		0.815845	0.531266	Q10472;Q8IUC8;Q8IUC8-2;Q8IUC8-3	Q10472	23.5215	22.9009	23.1284	24.1815	23.5853	23.3778	1476		11	11	11	24.2	24.2	24.2	64.218	0	25.389	445700000	43
BMP2K	BMP-2-inducible protein kinase		0.815022	-0.649633	Q9NSY1-2;Q9NSY1-3;Q9NSY1;Q2M2I8-2;Q2M2I8	Q9NSY1-2;Q9NSY1-3;Q9NSY1	22.7673	22.7002	22.6052	22.2591	21.3272	22.5375	2990		8	8	8	20.7	20.7	20.7	73.837	0	23.199	260240000	30
MRPL49	39S ribosomal protein L49, mitochondrial		0.813892	0.109602	Q13405	Q13405	22.071	22.0014	22.1744	22.147	22.1636	22.265	1548		3	3	3	23.5	23.5	23.5	19.198	0	12.657	188040000	20
CLPX	ATP-dependent Clp protease ATP-binding subunit clpX-like, mitochondrial		0.813759	0.103306	O76031	O76031	24.8633	24.9123	24.9479	24.961	25.1179	24.9545	396		16	16	16	33	33	33	69.223	0	53.316	1374600000	137
RNMT	mRNA cap guanine-N7 methyltransferase		0.813727	0.0458355	O43148;O43148-2	O43148;O43148-2	29.5039	29.5076	29.4314	29.5392	29.5119	29.5293	201		27	27	27	54	54	54	54.843	0	323.31	31474000000	896
SEH1L	Nucleoporin SEH1		0.812434	-0.219084	Q96EE3;Q96EE3-1	Q96EE3;Q96EE3-1	23.8253	23.5615	23.5814	23.5864	23.2706	23.454	2452		8	8	8	34.4	34.4	34.4	39.648	0	73.85	567400000	38
SRRM2	Serine/arginine repetitive matrix protein 2		0.812059	0.37083	Q9UQ35;Q9UQ35-2;Q9UQ35-3	Q9UQ35;Q9UQ35-2	25.458	25.2067	25.2904	26.0777	25.5615	25.4285	3260		23	23	23	11.8	11.8	11.8	299.61	0	88.395	1893200000	139
BUD31	Protein BUD31 homolog		0.810603	-0.807826	P41223;P41223-2	P41223;P41223-2	22.5081	22.5745	22.5278	20.8082	22.1607	22.218	976		5	5	5	28.5	28.5	28.5	17	0	25.537	246300000	34
ACTR2	Actin-related protein 2		0.808634	1.16639	P61160;P61160-2	P61160;P61160-2	19.9325	20.2945	21.7734	21.5561	21.4	22.5435	1227		4	4	4	11.4	11.4	11.4	44.76	0	11.466	210270000	10
NDUFA10	NADH dehydrogenase [ubiquinone] 1 alpha subcomplex subunit 10, mitochondrial		0.807688	0.0989374	O95299;O95299-2	O95299;O95299-2	25.9222	25.8062	25.8259	25.9206	26.0368	25.8938	434		10	10	10	30.4	30.4	30.4	40.75	0	62.594	2588900000	102
ARMCX3	Armadillo repeat-containing X-linked protein 3		0.807472	0.23022	Q9UH62	Q9UH62	23.412	23.6569	23.5112	23.5728	23.9565	23.7414	3161		7	7	7	23	23	23	42.5	0	26.55	543300000	50
VPS28	Vacuolar protein sorting-associated protein 28 homolog		0.805687	0.169655	Q9UK41;Q9UK41-2	Q9UK41;Q9UK41-2	25.2728	25.0766	24.9476	25.3151	25.2503	25.2406	3196		9	9	9	60.6	60.6	60.6	25.425	0	49.432	1807800000	121
LTV1	Protein LTV1 homolog		0.805648	-0.516987	Q96GA3	Q96GA3	24.6183	25.1476	25.1102	24.1778	24.2206	24.9268	2482		10	10	10	28.4	28.4	28.4	54.854	0	82.823	1170800000	77
L1RE1	LINE-1 retrotransposable element ORF1 protein		0.805477	0.251732	Q9UN81	Q9UN81	24.1503	24.334	23.8865	24.5011	24.3264	24.2985	3240		8	8	8	28.4	28.4	28.4	40.055	0	28.614	816010000	58
IFRD2	Interferon-related developmental regulator 2		0.803756	-0.359128	Q12894;Q12894-2	Q12894;Q12894-2	20.8339	21.4083	21.0826	20.5785	20.6821	20.9868	1494		2	2	2	5.1	5.1	5.1	54.813	0.00035423	5.1049	85856000	18
SPIN1	Spindlin-1		0.802869	0.178807	Q9Y657;Q5JUX0;Q9BPZ2;Q99865	Q9Y657	24.6204	24.8202	24.7844	24.8349	24.841	25.0855	3385		6	6	6	36.6	36.6	36.6	29.6	0	30.038	1253300000	77
PNO1	RNA-binding protein PNO1		0.802852	-0.156921	Q9NRX1	Q9NRX1	25.0791	25.3236	25.2146	25.0341	24.9597	25.1528	2977		9	9	9	43.3	43.3	43.3	27.924	0	73.546	1451300000	95
SYNE1	Nesprin-1		0.801369	-1.02911	Q8NF91-4;Q8NF91;Q8NF91-7;Q8NF91-8;Q8NF91-2	Q8NF91-4;Q8NF91;Q8NF91-7	25.3316	25.7441	25.8145	24.5391	25.6249	23.6388	2234		3	3	3	0.5	0.5	0.5	1005.2	0.0016399	3.9003	2260700000	14
MAP7	Ensconsin		0.798188	0.268541	Q14244;Q14244-3;Q14244-6;Q14244-5;Q14244-2	Q14244;Q14244-3;Q14244-6;Q14244-5;Q14244-2	28.5638	28.4012	28.2309	28.8866	28.6506	28.4644	1628		27	27	2	44.2	44.2	2.7	84.051	0	208.13	14123000000	436
MRPS21	28S ribosomal protein S21, mitochondrial		0.798081	-0.394558	P82921	P82921	20.4125	20.6136	20.7065	19.8634	20.1033	20.5822	1365		2	2	2	29.9	29.9	29.9	10.688	0.00037272	6.0626	46640000	11
BET1	BET1 homolog		0.795469	-0.976147	O15155;O15155-2	O15155;O15155-2	22.4837	22.4126	22.459	20.5914	21.3043	22.5311	175		2	2	2	24.6	24.6	24.6	13.289	0	16.335	275050000	42
PTK2	Focal adhesion kinase 1		0.794866	0.481814	Q05397-2;Q05397-7;Q05397;Q05397-5;Q05397-6;Q05397-4;Q05397-3	Q05397-2;Q05397-7;Q05397;Q05397-5;Q05397-6;Q05397-4;Q05397-3	20.3059	19.3907	20.0656	20.3525	20.5178	20.3374	1434		2	2	2	4.6	4.6	4.6	99.357	0.00035524	5.2231	41307000	18
PPP3CA	Serine/threonine-protein phosphatase 2B catalytic subunit alpha isoform		0.794826	0.101756	Q08209-3;Q08209-2;Q08209;Q08209-4;Q08209-5;P16298-2;P16298-3;P16298;P16298-4;P48454-2;P48454;P48454-3	Q08209-3;Q08209-2;Q08209;Q08209-4;Q08209-5	24.2025	24.0136	24.1168	24.2267	24.1684	24.2431	1458		7	7	7	15.4	15.4	15.4	52.671	0	16.456	812030000	48
FECH	Ferrochelatase, mitochondrial		0.79472	0.245073	P22830;P22830-2	P22830;P22830-2	22.5769	22.9868	22.7449	22.9359	23.1712	22.9367	770		9	9	9	27.2	27.2	27.2	47.862	0	28.294	316890000	43
PRPSAP2	Phosphoribosyl pyrophosphate synthase-associated protein 2		0.794521	0.0728912	O60256-3;O60256;O60256-4;O60256-2	O60256-3;O60256;O60256-4;O60256-2	21.3419	21.2705	21.2698	21.4058	21.398	21.2972	259		6	5	5	25.3	20.9	20.9	35.547	0	13.653	110020000	20
USP10	Ubiquitin carboxyl-terminal hydrolase 10		0.794212	0.101225	Q14694;Q14694-3;Q14694-2	Q14694;Q14694-3;Q14694-2	28.6496	28.7995	28.7693	28.7877	28.8225	28.9119	1659		30	30	30	57.1	57.1	57.1	87.133	0	323.31	19727000000	802
ZAK	Mitogen-activated protein kinase kinase kinase MLT		0.792642	0.155436	Q9NYL2;Q9NYL2-2;Q9NYL2-3	Q9NYL2	28.2394	28.4703	28.3548	28.4271	28.4738	28.6298	3060		39	39	39	61.2	61.2	61.2	91.154	0	323.31	15347000000	711
EXOSC10	Exosome component 10		0.792407	0.334209	Q01780-2;Q01780	Q01780-2;Q01780	22.5484	22.4853	22.7092	22.9485	23.2141	22.5829	1408		6	6	6	8.3	8.3	8.3	98.088	0	14.726	279030000	28
PPHLN1	Periphilin-1		0.792148	0.255861	Q8NEY8-8;Q8NEY8-2;Q8NEY8-9;Q8NEY8;Q8NEY8-6;Q8NEY8-3;Q8NEY8-5;Q8NEY8-7	Q8NEY8-8;Q8NEY8-2;Q8NEY8-9;Q8NEY8;Q8NEY8-6;Q8NEY8-3	26.5359	26.2688	26.2097	26.8075	26.5356	26.4389	2229		15	15	15	37.3	37.3	37.3	42.475	0	93.217	3222700000	169
PDIA5	Protein disulfide-isomerase A5		0.790769	0.196534	Q14554;Q14554-2	Q14554;Q14554-2	24.443	24.0769	24.3267	24.4881	24.5406	24.4075	1643		12	12	12	34.7	34.7	34.7	59.594	0	50.821	809260000	104
ASUN	Protein asunder homolog		0.790625	0.442118	Q9NVM9;Q9NVM9-2	Q9NVM9;Q9NVM9-2	21.3265	20.5608	21.2779	21.3537	21.5428	21.595	3013		4	4	4	7.5	7.5	7.5	80.224	0	9.2704	112680000	18
TUB	Tubby protein homolog		0.787561	0.616066	P50607;P50607-2;O00294-2;O00294	P50607;P50607-2	20.8918	21.0758	20.4392	20.9388	21.9916	21.3246	1093		4	4	4	8.9	8.9	8.9	55.65	0	11.555	97028000	13
METTL14	N6-adenosine-methyltransferase subunit METTL14		0.784897	-0.632196	Q9HCE5	Q9HCE5	22.2737	22.3726	22.05	21.8606	20.8899	22.0492	2913		4	4	4	13.2	13.2	13.2	52.15	0	11.91	179260000	16
EXD2	Exonuclease 3-5 domain-containing protein 2		0.78443	0.0867856	Q9NVH0;Q9NVH0-2	Q9NVH0;Q9NVH0-2	24.6569	24.7102	24.6947	24.68	24.8006	24.8416	3010		13	13	13	29.1	29.1	29.1	70.352	0	59.676	1168000000	110
CFH	Complement factor H		0.783691	0.330863	P08603;P08603-2;Q02985-2;Q03591;Q02985	P08603	23.848	23.4776	23.3989	24.1716	23.8298	23.7157	582		17	17	17	18.8	18.8	18.8	139.09	0	39.13	562630000	54
SF3B4	Splicing factor 3B subunit 4		0.783418	-0.607256	Q15427	Q15427	27.5592	27.9901	27.9607	27.0936	26.739	27.8556	1724		8	8	8	29.2	29.2	29.2	44.385	0	72.44	8736000000	217
ADAR	Double-stranded RNA-specific adenosine deaminase		0.782919	0.154327	P55265;P55265-4;P55265-3;P55265-2;P55265-5	P55265;P55265-4;P55265-3;P55265-2;P55265-5	25.636	25.7585	25.9363	25.8803	25.9493	25.9642	1176		31	31	31	32.1	32.1	32.1	136.06	0	120.65	2551600000	250
RPRD2	Regulation of nuclear pre-mRNA domain-containing protein 2		0.782783	0.153863	Q5VT52;Q5VT52-3;Q5VT52-2;Q5VT52-5;Q5VT52-4	Q5VT52;Q5VT52-3;Q5VT52-2;Q5VT52-5	28.9505	28.7607	28.7114	29.0641	28.8818	28.9382	1886		53	53	53	59.4	59.4	59.4	156.02	0	323.31	20057000000	924
C2orf49	Ashwin		0.782692	0.19231	Q9BVC5;Q9BVC5-2	Q9BVC5;Q9BVC5-2	28.9127	28.7139	28.7218	29.157	28.8521	28.9162	2712		17	17	17	71.6	71.6	71.6	25.858	0	323.31	20549000000	601
SRP14	Signal recognition particle 14 kDa protein		0.782487	0.321282	P37108	P37108	27.9952	27.8916	27.764	28.4247	28.3357	27.8543	943		8	8	8	62.5	62.5	62.5	14.57	0	99.199	11140000000	250
DNAJC7	DnaJ homolog subfamily C member 7		0.782169	-0.23229	Q99615-2;Q99615	Q99615-2;Q99615	23.2643	23.0231	23.3436	22.7959	23.0098	23.1284	2610		9	9	9	24.7	24.7	24.7	50.096	0	28.956	375660000	33
ARHGAP39	Rho GTPase-activating protein 39		0.778891	0.120694	Q9C0H5;Q9C0H5-2	Q9C0H5;Q9C0H5-2	22.8024	23.0156	22.855	22.999	23.0715	22.9646	2787		10	10	10	11.7	11.7	11.7	121.28	0	26.473	313840000	39
SETD2	Histone-lysine N-methyltransferase SETD2		0.777901	-0.779409	Q9BYW2;Q9BYW2-2;Q9BYW2-3	Q9BYW2;Q9BYW2-2;Q9BYW2-3	23.8984	24.1689	24.003	24.1427	22.9199	22.6696	2765		6	6	6	3	3	3	287.59	0	10.484	661010000	17
GTF2H2	General transcription factor IIH subunit 2		0.777435	0.106907	Q13888	Q13888	26.0347	25.8507	25.9109	26.1007	25.9884	26.028	1598		15	15	2	49.6	49.6	11.6	44.419	0	78.638	2672000000	149
HIST1H1C	Histone H1.2		0.775549	0.434792	P16403	P16403	25.9192	25.614	25.9892	26.5588	26.4506	25.8173	697		7	7	1	23.5	23.5	7.5	21.364	0	25.108	2688500000	70
PXDN	Peroxidasin homolog		0.775131	0.15878	Q92626;Q92626-2	Q92626;Q92626-2	23.8964	24.0066	24.0305	23.9886	24.1387	24.2826	2358		16	16	16	16.6	16.6	16.6	165.27	0	73.546	708740000	107
CSTF1	Cleavage stimulation factor subunit 1		0.774572	0.210225	Q05048	Q05048	25.2801	25.4988	25.3677	25.3778	25.7153	25.6842	1433		16	16	16	48.5	48.5	48.5	48.357	0	118.62	2218500000	178
RPSA	40S ribosomal protein SA		0.77389	0.2266	P08865	P08865	26.3266	26.5636	26.7666	26.696	26.7893	26.8513	589		12	12	12	52.9	52.9	52.9	32.854	0	153.45	4643600000	276
SEC24C	Protein transport protein Sec24C		0.773793	0.16725	P53992;P53992-2	P53992	25.9758	26.2312	26.052	26.2652	26.1361	26.3594	1156		27	27	27	35.1	35.1	35.1	118.32	0	144.66	2999100000	321
TAF5	Transcription initiation factor TFIID subunit 5		0.772289	0.248069	Q15542;Q15542-2	Q15542;Q15542-2	23.8528	24.158	24.0399	24.0371	24.3236	24.4342	1733		17	17	17	32.4	32.4	32.4	86.829	0	46.163	748180000	59
TCTEX1D2	Tctex1 domain-containing protein 2		0.768881	0.46855	Q8WW35	Q8WW35	22.1952	22.5427	21.6963	22.383	22.8525	22.6044	2318		3	3	3	31.7	31.7	31.7	16.122	0	17.509	242310000	19
TP53BP2	Apoptosis-stimulating of p53 protein 2		0.768762	-0.731335	Q13625-2;Q13625;Q13625-3	Q13625-2;Q13625;Q13625-3	22.4183	22.0904	21.7527	21.4204	20.644	22.0029	1579		7	7	7	14	14	14	111.43	0	18.799	153260000	12
SFSWAP	Splicing factor, suppressor of white-apricot homolog		0.767753	0.228509	Q12872;Q12872-2	Q12872;Q12872-2	24.4791	24.8476	24.6919	24.745	24.9182	25.0409	1490		16	16	16	17.2	17.2	17.2	104.82	0	86.172	1288600000	107
FAM98B	Protein FAM98B		0.76718	0.125537	Q52LJ0;Q52LJ0-1	Q52LJ0;Q52LJ0-1	31.5465	31.726	31.5428	31.6878	31.6836	31.8205	1816		23	23	20	66.7	66.7	59.1	45.547	0	323.31	161010000000	2264
MRPL41	39S ribosomal protein L41, mitochondrial		0.762901	-0.61631	Q8IXM3	Q8IXM3	22.4852	22.901	22.6572	22.0648	21.4559	22.6738	2137		5	5	5	54.7	54.7	54.7	15.383	0	23.125	293530000	40
TOP3B	DNA topoisomerase 3-beta-1		0.762882	0.151503	O95985;O95985-3;O95985-2	O95985;O95985-3;O95985-2	25.4825	25.4818	25.295	25.4422	25.6654	25.6063	473		29	29	28	47	47	45.7	96.661	0	142.12	1911600000	185
P4HB	Protein disulfide-isomerase		0.762546	0.255154	P07237	P07237	25.3817	25.7961	25.6913	25.7169	26.0305	25.8872	555		21	21	21	48.2	48.2	48.2	57.116	0	151.3	2349300000	187
SPR	Sepiapterin reductase		0.762539	-0.871642	P35270	P35270	20.8421	21.6083	21.3933	20.8214	19.4645	20.9427	916		3	3	3	16.9	16.9	16.9	28.048	0	10.528	81912000	11
MED21	Mediator of RNA polymerase II transcription subunit 21		0.757166	-0.187517	Q13503	Q13503	22.5805	22.6656	22.4875	22.5358	22.4405	22.1948	1560		3	3	3	41	41	41	15.564	0	29.622	236740000	40
CPSF3	Cleavage and polyadenylation specificity factor subunit 3		0.755387	0.0773277	Q9UKF6	Q9UKF6	27.8884	27.8342	27.8045	27.8528	27.9147	27.9916	3202		31	31	31	60.1	60.1	60.1	77.485	0	230.32	10476000000	539
KRT13	Keratin, type I cytoskeletal 13		0.754434	-1.59702	P13646-3;P13646;CON__ENSEMBL:ENSP00000377550;P13646-2;CON__P35900;P35900	P13646-3;P13646;CON__ENSEMBL:ENSP00000377550;P13646-2	23.4365	25.0621	25.2154	21.4022	23.6425	23.8783	662	+	18	9	0	33.8	21.4	0	45.867	0	34.215	921290000	45
DNAJC13	DnaJ homolog subfamily C member 13		0.753621	0.326557	O75165	O75165	29.5267	29.126	29.1938	29.431	29.4757	29.9195	319		105	105	105	55.8	55.8	55.8	254.41	0	323.31	31241000000	1813
ALDH18A1	Delta-1-pyrroline-5-carboxylate synthase;Glutamate 5-kinase;Gamma-glutamyl phosphate reductase		0.753454	0.419525	P54886-2;P54886	P54886-2;P54886	22.4618	22.5962	23.0336	22.7446	23.3589	23.2466	1166		10	10	10	17.4	17.4	17.4	87.088	0	31.624	344630000	41
CLK3	Dual specificity protein kinase CLK3		0.753453	0.263539	P49761-1;P49761;P49761-3	P49761-1;P49761;P49761-3	24.2338	24.2901	24.1386	24.1945	24.7222	24.5364	1073		9	9	9	23.9	23.9	23.9	58.588	0	54.558	866360000	63
TIMM23;TIMM23B	Mitochondrial import inner membrane translocase subunit Tim23;Putative mitochondrial import inner membrane translocase subunit Tim23B		0.752327	0.444806	O14925;Q5SRD1	O14925;Q5SRD1	22.6763	23.2098	22.9797	22.9546	23.6528	23.5928	150		4	4	4	26.3	26.3	26.3	21.943	0	22.666	431220000	28
MRPS11	28S ribosomal protein S11, mitochondrial		0.74991	0.194368	P82912-2;P82912;P82912-3	P82912-2;P82912	23.449	23.3261	23.41	23.5113	23.4441	23.8128	1364		5	5	5	37.3	37.3	37.3	20.459	0	44.145	445730000	53
CCT2	T-complex protein 1 subunit beta		0.748215	-0.433001	P78371;P78371-2	P78371;P78371-2	26.3352	26.7737	26.8627	25.9694	26.0627	26.6404	1351		28	28	28	72	72	72	57.488	0	201.35	4197800000	289
USP8	Ubiquitin carboxyl-terminal hydrolase 8		0.747715	-0.212712	P40818-2;P40818	P40818-2;P40818	22.4361	22.4253	22.7194	22.2009	22.2536	22.4881	965		6	6	6	8.3	8.3	8.3	115.08	0	16.877	239340000	36
CTR9	RNA polymerase-associated protein CTR9 homolog		0.7469	0.223996	Q6PD62	Q6PD62	26.4273	26.7818	26.6447	26.6981	26.8169	27.0108	1956		36	36	36	39	39	39	133.5	0	176.13	4921700000	426
NAP1L4	Nucleosome assembly protein 1-like 4		0.74534	-0.694031	Q99733;Q99733-2	Q99733;Q99733-2	21.1619	21.4736	21.5884	21.0011	21.2318	19.9089	2620		4	3	3	14.9	12.3	12.3	42.823	0	9.2058	117260000	13
TCEB1	Transcription elongation factor B polypeptide 1		0.74348	0.211324	Q15369;Q15369-2	Q15369;Q15369-2	26.7327	26.3461	26.3993	26.6653	26.6459	26.8009	1712		6	6	6	65.2	65.2	65.2	12.473	0	115.93	4392400000	194
SUCLG1	Succinyl-CoA ligase [ADP/GDP-forming] subunit alpha, mitochondrial		0.743433	0.136709	P53597	P53597	24.9687	24.8291	24.8396	24.8765	25.0582	25.1129	1149		7	7	7	27.5	27.5	27.5	36.249	0	37.819	1283600000	84
UQCRC1	Cytochrome b-c1 complex subunit 1, mitochondrial		0.742972	0.253263	P31930	P31930	23.1959	23.1678	22.8908	23.4526	23.4684	23.0934	875		9	9	8	33.8	33.8	32.3	52.645	0	27.573	400670000	25
BRD9	Bromodomain-containing protein 9		0.742844	0.218189	Q9H8M2;Q9H8M2-3;Q9H8M2-1;Q9H8M2-6;Q9H8M2-2;Q9H8M2-4	Q9H8M2;Q9H8M2-3;Q9H8M2-1;Q9H8M2-6	25.3853	25.4339	25.1651	25.7591	25.4399	25.4399	2876		20	20	20	58	58	58	66.999	0	97.859	1829700000	136
UTP15	U3 small nucleolar RNA-associated protein 15 homolog		0.742815	-0.525359	Q8TED0;Q8TED0-3;Q8TED0-2	Q8TED0;Q8TED0-3;Q8TED0-2	22.5446	22.6988	23.4604	22.06	22.5596	22.5082	2277		8	8	8	19.1	19.1	19.1	58.414	0	21.569	306870000	33
FARS2	Phenylalanine--tRNA ligase, mitochondrial		0.742656	0.30342	O95363	O95363	23.2949	23.7514	23.546	23.5768	23.9041	24.0217	437		7	7	7	18.6	18.6	18.6	52.356	0	25.672	639960000	47
DDB1	DNA damage-binding protein 1		0.740514	0.12152	Q16531;Q16531-2	Q16531	25.1228	25.2069	25.3632	25.3072	25.3993	25.3509	1766		23	23	23	26.1	26.1	26.1	126.97	0	106.34	1805700000	142
ADCK4	AarF domain-containing protein kinase 4		0.73467	-0.693376	Q96D53-2;Q96D53	Q96D53-2;Q96D53	20.3074	20.9963	20.9371	20.7151	20.0183	19.4272	2443		3	3	3	9.5	9.5	9.5	55.852	0	11.497	63465000	10
RAC1;RAC3	Ras-related C3 botulinum toxin substrate 1;Ras-related C3 botulinum toxin substrate 3		0.733564	0.204506	P63000;P63000-2;P60763	P63000;P63000-2;P60763	24.4478	24.2749	24.1996	24.6883	24.521	24.3266	1312		6	5	3	34.4	28.6	19.3	21.45	0	15.717	983210000	78
RUVBL1	RuvB-like 1		0.731668	-0.16643	Q9Y265;Q9Y265-2	Q9Y265;Q9Y265-2	25.4032	25.3234	25.5926	25.3493	25.3309	25.1397	3274		14	14	14	41.9	41.9	41.9	50.227	0	91.736	1858500000	198
ZC3H14	Zinc finger CCCH domain-containing protein 14		0.731479	0.210553	Q6PJT7-10;Q6PJT7-3;Q6PJT7-5;Q6PJT7-9;Q6PJT7-2;Q6PJT7;Q6PJT7-4;Q6PJT7-11	Q6PJT7-10;Q6PJT7-3;Q6PJT7-5;Q6PJT7-9;Q6PJT7-2;Q6PJT7;Q6PJT7-4;Q6PJT7-11	24.4714	24.5928	24.7653	25	24.8091	24.6521	1965		7	7	7	22.7	22.7	22.7	61.354	0	28.01	1573200000	53
PML	Protein PML		0.729484	0.372238	P29590-2;P29590-5;P29590-9;P29590-3;P29590-8;P29590;P29590-4;P29590-12;P29590-13;P29590-11;P29590-14;P29590-10	P29590-2;P29590-5;P29590-9;P29590-3;P29590-8;P29590;P29590-4;P29590-12;P29590-13;P29590-11;P29590-14;P29590-10	24.9037	24.9874	24.7408	25.648	25.2208	24.8799	846		14	14	14	31.1	31.1	31.1	67.47	0	115.44	1430000000	102
KRT4	Keratin, type II cytoskeletal 4		0.728662	-2.37209	CON__P19013;P19013	CON__P19013;P19013	22.6945	24.7968	25.2231	20.2214	21.0131	24.3635	55	+	16	13	9	33.5	29.3	22.1	63.91	0	66.737	870700000	59
NUMB	Protein numb homolog		0.727922	-0.162792	P49757-3;P49757;P49757-4;P49757-2;P49757-8;P49757-7;P49757-6;P49757-5;P49757-9	P49757-3;P49757;P49757-4;P49757-2;P49757-8;P49757-7;P49757-6;P49757-5	24.9552	24.7763	24.6426	24.6734	24.6793	24.5331	1070		14	11	11	35.6	30.9	30.9	69.43	0	44.583	1074500000	72
			0.72708	0.501897	P06753-5;P06753-2;P06753-4;P06753-3;P06753-6;P06753-7	P06753-5;P06753-2;P06753-4;P06753-3;P06753-6;P06753-7	24.6471	25.1866	25.5968	25.7985	25.8038	25.3339	550		19	11	7	55.2	37.5	24.2	28.87	0	61.639	1980800000	119
PAK1IP1	p21-activated protein kinase-interacting protein 1		0.726804	-0.424077	Q9NWT1	Q9NWT1	21.1816	21.3397	21.9854	20.8833	21.1103	21.2409	3031		4	4	4	13.5	13.5	13.5	43.963	0	9.6798	116170000	17
HIGD2A	HIG1 domain family member 2A, mitochondrial		0.726221	-2.40399	Q9BW72	Q9BW72	24.2344	24.6885	24.5856	21.7278	19.6903	24.8784	2727		2	2	2	50.9	50.9	50.9	11.528	0	21.11	858500000	31
METAP1	Methionine aminopeptidase 1		0.726141	-1.14306	P53582	P53582	22.2999	20.2723	22.4253	20.2847	20.4074	20.8762	1148		4	4	4	14.5	14.5	14.5	43.215	0	14.671	120450000	12
SRPRB	Signal recognition particle receptor subunit beta		0.725552	0.15247	Q9Y5M8	Q9Y5M8	25.9093	25.7157	25.7975	26.0648	26.0079	25.8072	3369		13	13	13	56.5	56.5	56.5	29.702	0	175.35	2379300000	158
TBL2	Transducin beta-like protein 2		0.722734	0.157058	Q9Y4P3	Q9Y4P3	23.8512	23.682	23.9093	24.0548	24.0318	23.8271	3352		14	14	14	38.9	38.9	38.9	49.797	0	40.546	679750000	46
AKR1C3	Aldo-keto reductase family 1 member C3		0.7221	-0.603605	P42330;P42330-2;P17516;P52895-2	P42330;P42330-2	23.032	23.6551	23.8578	22.5341	22.7168	23.4832	987		7	4	3	25.7	20.4	18	36.853	0	12.476	460390000	38
KIFC1	Kinesin-like protein KIFC1		0.722018	0.240164	Q9BW19	Q9BW19	25.5408	25.1038	25.2654	25.675	25.5655	25.3901	2724		21	21	21	44.6	44.6	44.6	73.747	0	156.43	1696600000	169
ALMS1	Alstrom syndrome protein 1		0.7205	-0.797547	Q8TCU4-3;Q8TCU4-2;Q8TCU4	Q8TCU4-3;Q8TCU4-2;Q8TCU4	22.4388	22.0207	21.2451	21.8357	20.763	20.7133	2269		2	2	2	0.8	0.8	0.8	425.34	0.0090909	2.8384	104200000	10
ATP5H	ATP synthase subunit d, mitochondrial		0.720436	0.220678	O75947;O75947-2	O75947;O75947-2	25.9317	25.7423	25.736	26.2566	25.9848	25.8306	391		12	12	12	68.9	68.9	68.9	18.491	0	49.968	2615000000	204
ZC3H18	Zinc finger CCCH domain-containing protein 18		0.719063	0.284253	Q86VM9-2	Q86VM9-2	20.3139	19.8652	19.9191	20.4292	20.4299	20.0918	2084		6	1	1	13.7	2.6	2.6	84.099	0.007362	2.9811	41069000	14
RPS20	40S ribosomal protein S20		0.71667	0.188428	P60866;P60866-2	P60866;P60866-2	28.617	28.7533	28.7363	28.7342	29.1084	28.8293	1215		5	5	5	29.4	29.4	29.4	13.373	0	54.686	19976000000	215
CCT6A	T-complex protein 1 subunit zeta		0.715978	-0.288994	P40227;P40227-2	P40227;P40227-2	25.2078	25.5455	25.6969	24.9652	25.3125	25.3055	961		17	17	12	40.5	40.5	31.5	58.024	0	84.512	1859400000	132
AIMP1	Aminoacyl tRNA synthase complex-interacting multifunctional protein 1;Endothelial monocyte-activating polypeptide 2		0.715007	-1.03307	Q12904;Q12904-2	Q12904;Q12904-2	21.874	21.2362	21.6013	20.9873	21.3391	19.2859	1496		4	4	4	22.4	22.4	22.4	34.352	0	9.3033	128350000	10
CCNB1	G2/mitotic-specific cyclin-B1		0.713307	-0.174034	P14635-2;P14635	P14635-2;P14635	23.0461	23.3989	23.2821	23.0114	23.0463	23.1474	675		5	5	5	18.7	18.7	18.7	44.102	0	22.639	459330000	42
FAM20B	Glycosaminoglycan xylosylkinase		0.711876	0.407836	O75063	O75063	23.3604	23.8791	23.8372	23.6995	24.2546	24.3461	308		9	9	9	31.3	31.3	31.3	46.432	0	37.622	727740000	57
FAM98A	Protein FAM98A		0.711376	0.258944	Q8NCA5	Q8NCA5	30.5826	30.3132	30.2417	30.8783	30.6038	30.4322	2204		18	15	15	45.9	39.6	39.6	55.272	0	323.31	67620000000	882
HEATR1	HEAT repeat-containing protein 1;HEAT repeat-containing protein 1, N-terminally processed		0.711175	-0.907799	Q9H583	Q9H583	21.0936	20.4701	22.2294	20.0827	20.0839	20.9032	2850		7	7	7	4	4	4	242.37	0	14.552	119710000	11
HNRNPM	Heterogeneous nuclear ribonucleoprotein M		0.710945	0.206228	P52272-2;P52272	P52272-2;P52272	28.2084	27.9673	28.3413	28.4657	28.44	28.23	1126		40	40	40	66.7	66.7	66.7	73.62	0	194.34	15066000000	665
SNRNP48	U11/U12 small nuclear ribonucleoprotein 48 kDa protein		0.709164	-0.649596	Q6IEG0;Q6IEG0-2	Q6IEG0	22.6269	22.5678	22.66	21.1615	22.1877	22.5567	1921		6	6	6	18.9	18.9	18.9	39.965	0	20.882	258860000	23
ATP5L	ATP synthase subunit g, mitochondrial		0.708913	0.12046	O75964	O75964	23.7225	23.7956	23.7316	23.7922	24.0185	23.8004	393		4	4	4	46.6	46.6	46.6	11.428	0	17.011	595220000	59
C7orf50	Uncharacterized protein C7orf50		0.707768	0.633416	Q9BRJ6	Q9BRJ6	20.717	21.2724	20.8767	20.885	22.1587	21.7227	2665		4	4	4	35.6	35.6	35.6	22.083	0	22.26	150380000	19
TMPO	Lamina-associated polypeptide 2, isoforms beta/gamma;Thymopoietin;Thymopentin		0.706401	0.170202	P42167;P42167-2;P42167-3	P42167;P42167-2	26.959	26.7509	26.8716	27.176	27.0556	26.8604	984		18	18	10	55.9	55.9	29.1	50.67	0	240.32	5340900000	341
LRRC8A	Volume-regulated anion channel subunit LRRC8A		0.705485	0.180593	Q8IWT6	Q8IWT6	22.5729	22.8234	22.8297	22.7643	22.9752	23.0281	2124		4	4	4	6.8	6.8	6.8	94.198	0	9.4742	319320000	26
SSR4	Translocon-associated protein subunit delta		0.704967	0.262948	P51571	P51571	22.7535	23.1958	22.8464	23.0018	23.2237	23.359	1113		4	4	4	30.6	30.6	30.6	18.998	0	20.363	409830000	43
HP1BP3	Heterochromatin protein 1-binding protein 3		0.702268	0.239834	Q5SSJ5;Q5SSJ5-2;Q5SSJ5-3;Q5SSJ5-5	Q5SSJ5;Q5SSJ5-2;Q5SSJ5-3	22.7687	22.5597	22.5371	23.0711	22.9106	22.6033	1859		8	8	8	19.5	19.5	19.5	61.206	0	18.194	321190000	25
CAAP1	Caspase activity and apoptosis inhibitor 1		0.701867	0.535521	Q9H8G2;Q9H8G2-2	Q9H8G2;Q9H8G2-2	20.7934	21.8644	21.6439	21.7293	22.0733	22.1056	2873		5	5	5	16.6	16.6	16.6	38.367	0	11.168	155430000	21
WDR74	WD repeat-containing protein 74		0.70162	-0.397825	Q6RFH5;Q6RFH5-2	Q6RFH5;Q6RFH5-2	22.3492	22.4904	22.9114	22.0881	22.5632	21.9062	1969		6	6	6	20.8	20.8	20.8	42.441	0	18.398	232520000	14
MRPL13	39S ribosomal protein L13, mitochondrial		0.701027	0.167524	Q9BYD1	Q9BYD1	23.0929	23.4122	23.2964	23.3405	23.535	23.4286	2756		8	8	8	48.9	48.9	48.9	20.692	0	18.357	473800000	49
LYAR	Cell growth-regulating nucleolar protein		0.700775	0.127101	Q9NX58	Q9NX58	22.7133	22.8533	22.9379	22.8702	23.0444	22.9713	3037		6	6	6	23	23	23	43.614	0	18.803	283790000	26
GNL3	Guanine nucleotide-binding protein-like 3		0.699201	-0.514903	Q9BVP2-2;Q9BVP2	Q9BVP2-2;Q9BVP2	23.5828	23.787	24.1975	23.5277	22.7849	23.71	2719		11	11	11	25.7	25.7	25.7	60.54	0	75.957	607250000	72
ALDH7A1	Alpha-aminoadipic semialdehyde dehydrogenase		0.698559	0.243053	P49419-2;P49419;P49419-4	P49419-2;P49419;P49419-4	24.0952	24.4392	24.5083	24.505	24.7784	24.4885	1055		12	12	12	37.2	37.2	37.2	55.366	0	49.186	1015400000	91
CS	Citrate synthase, mitochondrial		0.698496	-1.26221	O75390	O75390	21.7668	22.4722	23.1923	19.7991	22.0791	21.7664	338		6	6	6	14.6	14.6	14.6	51.712	0	15.743	226700000	18
FAM129B	Niban-like protein 1		0.698355	-0.431672	Q96TA1-2;Q96TA1	Q96TA1-2;Q96TA1	21.1903	21.6276	21.483	20.8773	20.6437	21.4849	2587		4	4	4	8.2	8.2	8.2	82.682	0	11.847	103020000	19
SRSF7	Serine/arginine-rich splicing factor 7		0.697514	0.36685	Q16629-3;Q16629-2;Q16629-4;Q16629	Q16629-3;Q16629-2;Q16629-4;Q16629	25.5292	25.0681	25.2755	26.0475	25.3912	25.5347	1772		6	5	5	44.7	44.7	44.7	15.257	0	20.492	1900400000	76
PSMA7;PSMA8	Proteasome subunit alpha type-7;Proteasome subunit alpha type-7-like		0.693936	0.0526466	O14818;O14818-2;Q8TAA3-2;Q8TAA3-5;Q8TAA3;O14818-4	O14818;O14818-2;Q8TAA3-2;Q8TAA3-5;Q8TAA3	24.7422	24.7805	24.8065	24.798	24.8872	24.802	144		8	8	8	41.1	41.1	41.1	27.887	0	45.37	1200100000	94
RSBN1L	Round spermatid basic protein 1-like protein		0.693625	0.459537	Q6PCB5;Q6PCB5-2	Q6PCB5;Q6PCB5-2	21.6916	22.5179	22.6242	22.7068	22.6438	22.8616	1955		8	8	8	16.1	16.1	16.1	94.868	0	30.336	263870000	26
PPP2R1A	Serine/threonine-protein phosphatase 2A 65 kDa regulatory subunit A alpha isoform		0.693354	-0.0705433	P30153;P30154-4;P30154;P30154-2;P30154-5;P30154-3	P30153	26.1351	26.2091	26.052	26.057	26.0479	26.0796	858		23	23	23	52.1	52.1	52.1	65.308	0	142.33	3269900000	286
ZGPAT	Zinc finger CCCH-type with G patch domain-containing protein		0.691327	0.214742	Q8N5A5-2;Q8N5A5-3;Q8N5A5;Q8N5A5-4	Q8N5A5-2;Q8N5A5-3;Q8N5A5	24.9967	24.7852	24.7244	25.2733	24.9862	24.8911	2173		18	18	18	52.1	52.1	52.1	55.499	0	74.575	1225100000	103
ICT1	Peptidyl-tRNA hydrolase ICT1, mitochondrial		0.690364	0.130478	Q14197	Q14197	23.8808	23.7878	23.771	24.0574	23.7919	23.9819	1623		8	8	8	39.8	39.8	39.8	23.63	0	24.451	600240000	57
DHX40	Probable ATP-dependent RNA helicase DHX40		0.689165	0.14638	Q8IX18-3;Q8IX18;Q8IX18-4;Q8IX18-2	Q8IX18-3;Q8IX18;Q8IX18-4;Q8IX18-2	26.168	26.0518	26.0045	26.3879	26.1485	26.1271	2130		26	26	26	39.2	39.2	39.2	81.796	0	88.799	3125600000	228
WDR6	WD repeat-containing protein 6		0.688983	-0.0329107	Q9NNW5	Q9NNW5	24.3565	24.4074	24.3359	24.3427	24.3311	24.3274	2931		14	14	14	19.4	19.4	19.4	121.72	0	59.153	851250000	90
PKN3	Serine/threonine-protein kinase N3		0.688838	0.0977434	Q6P5Z2	Q6P5Z2	25.4163	25.4265	25.3495	25.3759	25.5648	25.5448	1953		22	21	21	34.2	33.3	33.3	99.419	0	102.23	1849400000	160
TCOF1	Treacle protein		0.68805	1.34134	Q13428-2;Q13428-8;Q13428;Q13428-3;Q13428-4;Q13428-6;Q13428-7;Q13428-5	Q13428-2;Q13428-8;Q13428;Q13428-3;Q13428-4;Q13428-6;Q13428-7;Q13428-5	20.2821	22.7877	23.0619	23.329	23.5234	23.3032	1552		9	9	9	8.6	8.6	8.6	144.31	0	27.818	374290000	31
THOC7	THO complex subunit 7 homolog		0.687196	0.169848	Q6I9Y2	Q6I9Y2	27.2722	27.0186	26.913	27.3089	27.2101	27.1943	1917		15	15	15	70.1	70.1	70.1	23.743	0	210.81	6080000000	259
YTHDC1	YTH domain-containing protein 1		0.684888	-0.481312	Q96MU7-2;Q96MU7	Q96MU7-2;Q96MU7	23.0783	23.0019	22.9292	22.952	21.904	22.7095	2538		7	7	7	13.1	13.1	13.1	82.691	0	19.809	296330000	27
HN1L	Hematological and neurological expressed 1-like protein		0.684528	0.113972	Q9H910-2;Q9H910;Q9H910-3	Q9H910-2;Q9H910;Q9H910-3	23.2634	23.0731	23.1312	23.1688	23.3256	23.3152	2878		4	4	4	32.8	32.8	32.8	18.416	0	16.006	408180000	50
MCM5	DNA replication licensing factor MCM5		0.683559	0.178092	P33992	P33992	29.6602	29.6089	29.6191	29.6603	29.7226	30.0396	897		44	44	44	66.9	66.9	66.9	82.285	0	323.31	40025000000	1381
AFF4	AF4/FMR2 family member 4		0.683413	0.195642	Q9UHB7;Q9UHB7-2;Q9UHB7-3	Q9UHB7;Q9UHB7-2	26.6248	26.4416	26.3243	26.8519	26.5556	26.5701	3164		26	26	26	30.1	30.1	30.1	127.46	0	175.97	4031800000	327
BCLAF1	Bcl-2-associated transcription factor 1		0.683222	0.443003	Q9NYF8-2;Q9NYF8;Q9NYF8-4	Q9NYF8-2;Q9NYF8;Q9NYF8-4	30.7505	30.1342	30.0251	31.1253	30.5633	30.5501	3055		48	48	5	46.6	46.6	5.4	105.95	0	323.31	62596000000	1390
CYTH3;CYTH2	Cytohesin-3;Cytohesin-2		0.681418	0.402262	O43739-2;O43739;Q99418-2;Q99418	O43739-2;O43739;Q99418-2;Q99418	21.6981	22.5079	22.4901	22.6578	22.5811	22.6639	236		6	6	2	16.8	16.8	6	46.291	0	20.458	266430000	27
PRMT3	Protein arginine N-methyltransferase 3		0.680537	-0.328195	O60678;O60678-2	O60678;O60678-2	27.2634	27.4155	27.3946	26.7469	26.8928	27.4492	285		21	21	21	42	42	42	59.902	0	149.26	6913900000	490
CDC20	Cell division cycle protein 20 homolog		0.67994	-0.178441	Q12834	Q12834	24.8162	25.0931	25.0385	24.6827	24.9654	24.7643	1487		13	13	13	44.3	44.3	44.3	54.722	0	136.74	1451400000	146
GALNT2	Polypeptide N-acetylgalactosaminyltransferase 2;Polypeptide N-acetylgalactosaminyltransferase 2 soluble form		0.679525	0.249848	Q10471;Q10471-2;Q8N4A0-2;Q8N4A0;Q7Z7M9	Q10471	25.4301	25.767	25.7902	25.6757	25.9961	26.065	1475		21	21	21	46.9	46.9	46.9	64.732	0	89.153	2473000000	229
DIP2B	Disco-interacting protein 2 homolog B		0.67838	0.183851	Q9P265;Q14689-3;Q14689-2;Q14689-4;Q14689-5;Q14689-6;Q14689	Q9P265	22.7707	22.4023	22.5109	22.6904	22.6864	22.8586	3104		11	11	11	9.8	9.8	9.8	171.49	0	25.915	272570000	28
LIMCH1	LIM and calponin homology domains-containing protein 1		0.676414	0.470673	Q9UPQ0-10;Q9UPQ0-2;Q9UPQ0;Q9UPQ0-4;Q9UPQ0-8;Q9UPQ0-6;Q9UPQ0-9;Q9UPQ0-3;Q9UPQ0-5;Q9UPQ0-7	Q9UPQ0-10;Q9UPQ0-2;Q9UPQ0;Q9UPQ0-4;Q9UPQ0-8;Q9UPQ0-6;Q9UPQ0-9;Q9UPQ0-3;Q9UPQ0-5	26.2004	26.2092	26.574	27.2414	26.9044	26.2498	3254		36	36	36	45.5	45.5	45.5	118.95	0	221.83	3962200000	295
MTG2	Mitochondrial ribosome-associated GTPase 2		0.676123	0.0949287	Q9H4K7;Q9H4K7-2	Q9H4K7	23.6786	23.7244	23.8448	23.7874	23.8235	23.9217	2845		9	9	9	26.8	26.8	26.8	43.955	0	41.927	598230000	66
RFC4	Replication factor C subunit 4		0.67606	0.0597757	P35249;P35249-2	P35249;P35249-2	26.2631	26.3637	26.2813	26.3124	26.3966	26.3784	911		15	15	15	55.1	55.1	55.1	39.681	0	149.4	3661000000	212
YWHAG	14-3-3 protein gamma;14-3-3 protein gamma, N-terminally processed		0.674396	-0.277793	P61981	P61981	25.2891	25.6238	25.2396	25.3037	24.8287	25.1869	1251		9	7	6	48.2	40.9	37.2	28.302	0	246.74	1523700000	76
BAIAP2	Brain-specific angiogenesis inhibitor 1-associated protein 2		0.674385	0.0872911	Q9UQB8-2;Q9UQB8;Q9UQB8-3;Q9UQB8-5;Q9UQB8-4;Q9UQB8-6	Q9UQB8-2;Q9UQB8;Q9UQB8-3;Q9UQB8-5;Q9UQB8-4;Q9UQB8-6	28.4863	28.3953	28.3234	28.4271	28.5487	28.491	3263		35	35	35	78.1	78.1	78.1	59.013	0	323.31	15634000000	755
KATNBL1	KATNB1-like protein 1		0.674335	-0.330126	Q9H079	Q9H079	21.5076	21.6046	21.3487	21.2384	21.4718	20.7603	2806		3	3	3	15.8	15.8	15.8	34.767	0.0003635	5.6078	112630000	17
POLR2C	DNA-directed RNA polymerase II subunit RPB3		0.673715	-0.0961482	P19387	P19387	24.8464	24.9998	24.9534	24.9228	24.7643	24.824	728		9	9	9	46.5	46.5	46.5	31.441	0	41.755	1254300000	78
			0.672582	-0.850625	CON__ENSEMBL:ENSBTAP00000014147	CON__ENSEMBL:ENSBTAP00000014147	22.2699	21.892	21.9503	22.2566	20.9498	20.3539	25	+	2	2	2	26.5	26.5	26.5	11.756	0	7.7401	132690000	14
RPP25L	Ribonuclease P protein subunit p25-like protein		0.672256	-0.871524	Q8N5L8	Q8N5L8	21.0103	22.3043	22.0384	20.5911	20.3708	21.7766	2177		2	2	2	19.6	19.6	19.6	17.631	0.00036075	5.5085	140280000	21
PYCR2	Pyrroline-5-carboxylate reductase 2		0.671649	0.435827	Q96C36	Q96C36	20.6475	20.6954	19.941	20.6574	21.1901	20.744	2430		3	2	2	14.4	10.3	10.3	33.637	0	7.6542	68283000	15
MVB12A	Multivesicular body subunit 12A		0.671129	0.249777	Q96EY5;Q96EY5-3;Q96EY5-2	Q96EY5;Q96EY5-3;Q96EY5-2	24.6159	24.7943	24.9447	24.7556	25.1683	25.1804	2467		8	8	8	46.5	46.5	46.5	28.783	0	62.45	1640800000	173
SLC25A12	Calcium-binding mitochondrial carrier protein Aralar1		0.671062	-0.185715	O75746;O75746-2	O75746;O75746-2	24.3527	24.5641	24.4785	24.0944	24.2702	24.4735	377		22	15	15	34.7	25.8	25.8	74.761	0	41.132	948830000	109
IFRD1	Interferon-related developmental regulator 1		0.67093	-0.616314	O00458;O00458-2	O00458;O00458-2	22.7682	21.916	22.8237	22.3328	21.9989	21.3271	108		7	7	7	22.4	22.4	22.4	50.268	0	21.35	258600000	25
PGRMC2	Membrane-associated progesterone receptor component 2		0.670038	0.153303	O15173;O15173-2	O15173;O15173-2	22.2146	22.0835	21.9535	22.2033	22.3742	22.1339	178		4	3	3	22.4	18.4	18.4	23.818	0	9.2896	188410000	31
GSE1	Genetic suppressor element 1		0.667825	-0.648197	Q14687-2;Q14687-3;Q14687	Q14687-2;Q14687-3;Q14687	21.9834	21.0429	20.9924	20.7165	20.1599	21.1978	1657		6	6	6	9.9	9.9	9.9	125.84	0	11.069	130340000	10
NDUFV1	NADH dehydrogenase [ubiquinone] flavoprotein 1, mitochondrial		0.666633	-0.264957	P49821-2;P49821	P49821-2;P49821	22.0075	22.3401	22.2716	21.9223	21.6935	22.2085	1077		6	6	6	20.9	20.9	20.9	49.867	0	13.355	203290000	19
WDR77	Methylosome protein 50		0.666346	-0.140263	Q9BQA1;Q9BQA1-2	Q9BQA1;Q9BQA1-2	26.3226	26.4864	26.4231	26.3246	26.1081	26.3787	2651		10	10	10	52.6	52.6	52.6	36.724	0	116.93	3360600000	148
CSNK2A1;CSNK2A3	Casein kinase II subunit alpha;Casein kinase II subunit alpha 3		0.665399	-0.722372	P68400;Q8NEV1;P68400-2	P68400;Q8NEV1;P68400-2	24.3702	24.4881	24.4683	23.5359	22.9768	24.6468	1339		9	9	9	32.5	32.5	32.5	45.143	0	55.428	869260000	77
BSG	Basigin		0.664867	0.478865	P35613-3;P35613-4;P35613-2;P35613	P35613-3;P35613-4;P35613-2;P35613	22.6511	22.6404	21.7609	22.9461	22.9919	22.5509	924		3	3	3	23.3	23.3	23.3	19.438	0	17.403	255210000	24
PSMC4	26S protease regulatory subunit 6B		0.664806	-0.504924	P43686;P43686-2	P43686;P43686-2	21.1109	21.7523	22.0877	20.7678	21.382	21.2864	1003		4	4	4	13.6	13.6	13.6	47.366	0	13.662	139990000	30
CASC3	Protein CASC3		0.663904	-0.287015	O15234	O15234	25.8705	25.712	25.448	25.6885	25.1886	25.2923	182		13	13	13	24.2	24.2	24.2	76.277	0	56.672	1712100000	115
TARS2	Threonine--tRNA ligase, mitochondrial		0.662683	0.201141	Q9BW92;Q9BW92-2	Q9BW92;Q9BW92-2	22.5453	22.7656	22.4933	22.6129	22.9916	22.803	2728		10	10	10	20.1	20.1	20.1	81.035	0	28.63	283670000	29
UQCRH	Cytochrome b-c1 complex subunit 6, mitochondrial		0.662023	-0.786865	P07919;A0A096LP55	P07919	23.4825	23.8453	22.6864	21.7954	22.629	23.2293	567		4	4	4	58.2	58.2	58.2	10.739	0	33.36	380250000	26
PSMD2	26S proteasome non-ATPase regulatory subunit 2		0.659268	-0.283662	Q13200-3;Q13200;Q13200-2	Q13200-3;Q13200;Q13200-2	22.7644	23.1905	23.3747	22.9684	22.782	22.7281	1530		9	9	9	14.9	14.9	14.9	85.605	0	25.266	362550000	33
DSTN	Destrin		0.658617	0.223883	P60981;P60981-2	P60981;P60981-2	26.2276	26.0852	26.0168	26.6152	26.2037	26.1825	1220		12	11	11	67.9	63.6	63.6	18.506	0	87.215	3394800000	140
TMA7	Translation machinery-associated protein 7		0.658083	1.93651	Q9Y2S6	Q9Y2S6	22.9237	20.0565	22.9792	25.1594	22.1283	24.4812	3293		2	2	2	29.7	29.7	29.7	7.0662	0	10.027	1018700000	23
ERGIC1	Endoplasmic reticulum-Golgi intermediate compartment protein 1		0.657964	0.167783	Q969X5-2;Q969X5;Q969X5-3	Q969X5-2;Q969X5	23.2268	23.4564	23.2168	23.635	23.4096	23.3587	2407		6	6	6	36.9	36.9	36.9	22.16	0	17.728	441700000	51
FOXRED1	FAD-dependent oxidoreductase domain-containing protein 1		0.657593	0.131132	Q96CU9-3;Q96CU9;Q96CU9-2	Q96CU9-3;Q96CU9;Q96CU9-2	23.3523	23.5518	23.3436	23.4404	23.6457	23.5551	2438		7	7	7	19.7	19.7	19.7	52.104	0	31.954	475490000	61
GRWD1	Glutamate-rich WD repeat-containing protein 1		0.657464	-0.204903	Q9BQ67	Q9BQ67	25.3347	25.6983	25.6555	25.4524	25.1944	25.4269	2646		12	12	12	45.5	45.5	45.5	49.419	0	144.67	2116500000	155
RHOT1	Mitochondrial Rho GTPase 1		0.656438	-0.463451	Q8IXI2-4;Q8IXI2;Q8IXI2-5;Q8IXI2-2;Q8IXI2-7;Q8IXI2-3;Q8IXI2-6	Q8IXI2-4;Q8IXI2;Q8IXI2-5;Q8IXI2-2;Q8IXI2-7;Q8IXI2-3;Q8IXI2-6	20.9008	20.9851	20.3559	20.2372	19.8735	20.7408	2134		2	2	2	3.3	3.3	3.3	66.54	0.00034626	4.6946	43697000	12
NXT1	NTF2-related export protein 1		0.65566	-0.247182	Q9UKK6	Q9UKK6	23.7295	24.132	24.1067	23.9618	23.6141	23.6507	3204		5	5	3	36.4	36.4	25.7	15.847	0	25.553	587400000	41
NCL	Nucleolin		0.654452	0.204664	P19338	P19338	27.7426	28.1041	28.1294	28.2109	28.3039	28.0752	727		25	25	25	32.7	32.7	32.7	76.613	0	200.31	12186000000	458
GRB2	Growth factor receptor-bound protein 2		0.654447	0.306325	P62993;P62993-2	P62993;P62993-2	24.5916	24.5371	24.3146	25.1008	24.8292	24.4323	1310		10	10	10	54.8	54.8	54.8	25.206	0	38.731	1009700000	110
ARPC1B	Actin-related protein 2/3 complex subunit 1B		0.654435	-0.728544	O15143;Q92747-2	O15143	22.409	22.445	22.5594	22.3784	20.7526	22.0968	172		4	4	3	16.9	16.9	10.8	40.949	0	22.168	176750000	29
AP2B1	AP-2 complex subunit beta		0.653224	0.251166	P63010;P63010-2;P63010-3;Q10567-4;Q10567-3;Q10567-2;Q10567	P63010;P63010-2;P63010-3	25.4443	25.9744	25.8597	25.9251	25.9669	26.1399	1313		33	33	33	45	45	45	104.55	0	123.86	2538200000	250
IWS1	Protein IWS1 homolog		0.652778	0.152211	Q96ST2-2;Q96ST2-3;Q96ST2	Q96ST2-2;Q96ST2-3;Q96ST2	22.3776	22.3958	22.445	22.3599	22.7088	22.6064	2578		4	4	4	11.1	11.1	11.1	56.109	0	14.89	250820000	37
FKBP8	Peptidyl-prolyl cis-trans isomerase FKBP8		0.651858	0.313052	Q14318;Q14318-2;Q14318-3	Q14318;Q14318-2;Q14318-3	22.3668	22.7713	22.8693	22.7612	23.2768	22.9086	1634		4	4	4	14.1	14.1	14.1	44.561	0	21.232	363830000	36
SF3A1	Splicing factor 3A subunit 1		0.649794	0.131161	Q15459;Q15459-2	Q15459;Q15459-2	28.9121	28.8285	28.7164	29.0081	29.0344	28.808	1730		34	34	34	47.8	47.8	47.8	88.885	0	323.31	20780000000	836
CRTC1	CREB-regulated transcription coactivator 1		0.64963	0.425576	Q6UUV9-3;Q6UUV9;Q6UUV9-2	Q6UUV9-3;Q6UUV9;Q6UUV9-2	22.204	21.2904	21.6187	22.3738	22.0737	21.9423	1975		3	3	3	7.9	7.9	7.9	62.529	0.00035386	5.09	168910000	7
VAPA	Vesicle-associated membrane protein-associated protein A		0.649512	0.182636	Q9P0L0;Q9P0L0-2	Q9P0L0;Q9P0L0-2	25.115	25.3558	25.3286	25.2516	25.5054	25.5903	3093		9	9	8	44.6	44.6	44.6	27.893	0	38.951	1485200000	119
PPFIBP1	Liprin-beta-1		0.649238	-0.18935	Q86W92-2;Q86W92-3;Q86W92-4;Q86W92;Q8ND30-3;Q8ND30-2;Q8ND30	Q86W92-2;Q86W92-3;Q86W92-4;Q86W92	24.4332	24.6354	24.4849	24.0959	24.468	24.4215	2090		19	19	19	28.6	28.6	28.6	113.18	0	74.409	910480000	106
EIF4A2	Eukaryotic initiation factor 4A-II;Eukaryotic initiation factor 4A-II, N-terminally processed		0.648444	0.422234	Q14240;Q14240-2	Q14240;Q14240-2	23.0051	22.0733	22.237	22.9468	22.9	22.7354	1626		16	5	5	37.3	11.8	11.8	46.402	0	16.142	248910000	34
CDC123	Cell division cycle protein 123 homolog		0.647355	0.0442632	O75794	O75794	20.4603	20.4381	20.4311	20.4484	20.5455	20.4683	378		2	2	2	7.4	7.4	7.4	39.134	0.00036153	5.5401	51139000	5
RICTOR	Rapamycin-insensitive companion of mTOR		0.64458	-0.113691	Q6R327;Q6R327-3;Q6R327-4	Q6R327;Q6R327-3	25.6153	25.7099	25.7014	25.4496	25.7007	25.5353	1968		32	32	32	25.2	25.2	25.2	192.22	0	115.76	2192400000	160
CSRP2	Cysteine and glycine-rich protein 2		0.644282	0.319431	Q16527	Q16527	28.2063	27.6312	27.5893	28.3305	28.0564	27.9981	1765		11	11	11	66.3	66.3	66.3	20.954	0	149.98	10307000000	283
TMCO1	Transmembrane and coiled-coil domain-containing protein 1		0.644048	0.136463	Q9UM00-1;Q9UM00-2;Q9UM00	Q9UM00-1;Q9UM00-2;Q9UM00	24.2651	24.2046	24.2164	24.2	24.3705	24.525	3233		4	4	4	24.5	24.5	24.5	21.175	0	27.663	862040000	80
POLR1C	DNA-directed RNA polymerases I and III subunit RPAC1		0.644006	-0.475614	O15160-2;O15160	O15160-2;O15160	21.6201	22.3517	22.6338	21.5098	21.677	21.9919	176		5	5	5	21.1	21.1	21.1	38.646	0	14.525	209660000	17
ABL1	Tyrosine-protein kinase ABL1		0.641483	-0.778669	P00519;P00519-2	P00519;P00519-2	21.5257	20.7136	21.3172	20.4978	21.2077	19.5149	483		3	3	3	4.3	4.3	4.3	122.87	0.00037481	6.1931	86514000	14
TOPBP1	DNA topoisomerase 2-binding protein 1		0.640452	0.399276	Q92547	Q92547	21.5966	20.9743	21.2129	22.0033	21.2638	21.7145	2346		5	5	5	4.7	4.7	4.7	170.68	0	7.7162	130790000	14
CCDC101	SAGA-associated factor 29 homolog		0.640278	-0.295679	Q96ES7	Q96ES7	22.385	22.4052	22.1071	21.8444	21.7939	22.372	2460		6	6	6	33.1	33.1	33.1	33.238	0	21.709	210280000	38
SHCBP1	SHC SH2 domain-binding protein 1		0.639805	-0.50076	Q8NEM2	Q8NEM2	23.2143	23.805	23.8349	22.6034	23.1428	23.6058	2223		11	11	11	23.4	23.4	23.4	75.69	0	45.956	484780000	66
LARP7	La-related protein 7		0.638149	0.134518	Q4G0J3;Q4G0J3-3;Q4G0J3-2	Q4G0J3;Q4G0J3-3	26.9723	27.0275	26.9568	26.9578	27.2786	27.1239	1811		28	28	28	50.5	50.5	50.5	66.898	0	155.21	5748100000	325
CNOT1	CCR4-NOT transcription complex subunit 1		0.637381	-0.91721	A5YKK6-2;A5YKK6;A5YKK6-3;A5YKK6-4	A5YKK6-2;A5YKK6;A5YKK6-3	22.1235	23.2517	23.04	20.969	21.8268	22.8677	12		4	4	4	2	2	2	266.38	0	11.454	316940000	19
GIGYF2	PERQ amino acid-rich with GYF domain-containing protein 2		0.636709	0.127948	Q6Y7W6;Q6Y7W6-4;Q6Y7W6-5;Q6Y7W6-3;REV__Q86UU1-2;REV__Q86UU1	Q6Y7W6;Q6Y7W6-4;Q6Y7W6-5;Q6Y7W6-3	29.7887	29.6756	29.5539	29.863	29.8585	29.6804	1986		49	49	49	44.6	44.6	44.6	150.07	0	323.31	37072000000	1170
TRMT11	tRNA (guanine(10)-N2)-methyltransferase homolog		0.636672	-0.372611	Q7Z4G4-2;Q7Z4G4;Q7Z4G4-3	Q7Z4G4-2;Q7Z4G4;Q7Z4G4-3	24.6169	25.0673	24.732	24.0502	24.4134	24.8349	2040		9	9	9	22.1	22.1	22.1	52.789	0	57.022	1145400000	104
FAU	40S ribosomal protein S30		0.636501	0.371611	P62861	P62861	26.8339	27.0664	27.2694	27.1624	27.2333	27.8889	1295		3	3	3	20.3	20.3	20.3	6.6478	0	8.6882	7034900000	115
ZC3H7B	Zinc finger CCCH domain-containing protein 7B		0.636323	-0.174656	Q9UGR2	Q9UGR2	22.1105	22.5254	22.3493	22.095	22.1823	22.1839	3157		7	7	7	9.9	9.9	9.9	109.86	0	16.47	215440000	50
NOP14	Nucleolar protein 14		0.635741	-0.140625	P78316;P78316-2	P78316;P78316-2	23.8653	23.9571	24.0819	23.9033	23.9066	23.6724	1342		14	14	14	20.3	20.3	20.3	97.667	0	51.187	674850000	79
PLK1	Serine/threonine-protein kinase PLK1		0.635305	-0.17908	P53350	P53350	27.2598	26.9132	26.87	26.861	26.8701	26.7746	1146		26	26	26	55.9	55.9	55.9	68.254	0	220.35	5273600000	314
CLUH	Clustered mitochondria protein homolog		0.6336	-0.611537	O75153	O75153	20.1616	21.1647	21.3556	20.282	19.8873	20.6779	318		3	3	3	2.8	2.8	2.8	146.67	0	8.953	77173000	12
TFCP2	Alpha-globin transcription factor CP2		0.632962	0.43178	Q12800-2;Q12800-3;Q12800-4;Q12800	Q12800-2;Q12800-3;Q12800-4;Q12800	21.1148	20.2445	20.5369	20.736	21.31	21.1454	1482		4	4	3	13.6	13.6	9.6	51.307	0	12.781	148800000	8
FAM195A	Protein FAM195A		0.632837	-0.534605	Q9BUT9;Q9BUT9-2	Q9BUT9	25.5484	24.6641	24.565	24.449	23.9894	24.7353	2706		5	5	5	53.8	53.8	53.8	17.828	0	123.51	961340000	74
KIAA0101	PCNA-associated factor		0.63264	0.446541	Q15004;Q15004-2	Q15004	23.3827	23.0176	23.0352	24.1736	23.2166	23.3848	1674		4	4	4	51.4	51.4	51.4	11.986	0	17.715	435770000	48
KRT1	Keratin, type II cytoskeletal 1		0.631561	0.726418	P04264;CON__P04264	P04264;CON__P04264	29.6812	29.8186	30.0566	31.4623	29.7081	30.5653	512	+	36	31	22	51.2	46.6	36.8	66.038	0	323.31	54411000000	877
DDX42	ATP-dependent RNA helicase DDX42		0.629302	-0.0924956	Q86XP3;Q86XP3-2	Q86XP3;Q86XP3-2	30.9415	30.8576	30.7383	30.7412	30.7084	30.8104	2100		48	48	48	68.2	68.2	68.2	102.97	0	323.31	78262000000	1872
NACA	Nascent polypeptide-associated complex subunit alpha;Nascent polypeptide-associated complex subunit alpha, muscle-specific form		0.62925	-0.238432	Q13765;E9PAV3-2;E9PAV3;Q9BZK3	Q13765;E9PAV3-2;E9PAV3	24.8852	25.1976	25.0601	24.6417	24.6884	25.0974	80		5	5	5	32.6	32.6	32.6	23.384	0	78.265	1387300000	85
TUBB3	Tubulin beta-3 chain		0.629111	-0.360235	Q13509;Q13509-2	Q13509;Q13509-2	20.8125	20.4239	21.3144	20.5025	20.4819	20.4857	1561		16	2	2	41.6	9.3	9.3	50.432	0	12.168	59065000	10
RC3H1	Roquin-1		0.628801	-0.535424	Q5TC82-2;Q5TC82	Q5TC82-2;Q5TC82	21.6851	22.099	22.0346	21.409	20.7761	22.0274	1881		5	3	3	8.7	6.4	6.4	124.84	0	22.944	147450000	14
RC3H2	Roquin-2		0.628442	-0.438395	Q9HBD1-4;Q9HBD1;Q9HBD1-6;Q9HBD1-2;Q9HBD1-3;Q9HBD1-5	Q9HBD1-4;Q9HBD1;Q9HBD1-6;Q9HBD1-2;Q9HBD1-3	21.5505	22.0037	21.9496	21.0177	21.2288	21.9421	2900		7	7	5	11.4	11.4	8.9	117.92	0	20.06	151470000	26
ARF6	ADP-ribosylation factor 6		0.627546	0.300386	P62330	P62330	22.7192	23.2945	23.1542	23.1306	23.3639	23.5745	1274		4	4	4	33.1	33.1	33.1	20.082	0	18.242	401090000	40
BCAS2	Pre-mRNA-splicing factor SPF27		0.626988	0.20025	O75934	O75934	24.2625	24.221	24.5792	24.6683	24.6155	24.3797	387		8	8	8	47.6	47.6	47.6	26.131	0	64.396	894850000	54
MRPL11	39S ribosomal protein L11, mitochondrial		0.626845	-0.744391	Q9Y3B7-2;Q9Y3B7;Q9Y3B7-3	Q9Y3B7-2;Q9Y3B7;Q9Y3B7-3	23.0617	24.321	24.173	23.5278	22.3966	23.3982	3319		5	5	5	34.9	34.9	34.9	18.205	0	12.659	655310000	30
TAF1;TAF1L	Transcription initiation factor TFIID subunit 1;Transcription initiation factor TFIID subunit 1-like		0.626704	0.270608	P21675-8;P21675-6;P21675-7;P21675-3;P21675-5;P21675-9;P21675;P21675-2;P21675-12;P21675-4;P21675-10;P21675-11;Q8IZX4	P21675-8;P21675-6;P21675-7;P21675-3;P21675-5;P21675-9;P21675;P21675-2;P21675-12;P21675-4;P21675-10;P21675-11;Q8IZX4	21.3464	20.7605	21.2464	21.4202	21.2528	21.4922	752		4	4	4	3.5	3.5	3.5	182.05	0	10.782	117580000	19
PRKAA1	5-AMP-activated protein kinase catalytic subunit alpha-1		0.624963	-0.447938	Q13131;Q13131-2	Q13131;Q13131-2	20.056	20.9691	21.0464	20.1359	20.2985	20.2932	1521		3	3	3	7.9	7.9	7.9	64.009	0	8.8082	66619000	10
RING1	E3 ubiquitin-protein ligase RING1		0.624157	0.150511	Q06587;Q06587-2	Q06587;Q06587-2	25.684	25.4964	25.5943	25.6993	25.605	25.922	1443		11	11	9	45.8	45.8	38.4	42.429	0	76.169	2111500000	141
KLC1	Kinesin light chain 1		0.623714	0.0450732	Q07866-8;Q07866-2;Q07866-3;Q07866;Q07866-7;Q07866-5;Q07866-10;Q07866-6;Q07866-4;Q07866-9;Q6P597-2;Q6P597;Q6P597-3	Q07866-8;Q07866-2;Q07866-3;Q07866;Q07866-7;Q07866-5;Q07866-10;Q07866-6;Q07866-4;Q07866-9	24.2777	24.2256	24.2849	24.3065	24.2624	24.3545	1455		19	12	11	41.9	25.8	23.2	62.825	0	52.373	872720000	78
LEMD2	LEM domain-containing protein 2		0.623416	0.510877	Q8NC56;Q8NC56-2	Q8NC56	21.387	21.9391	22.3301	21.9364	22.7825	22.4699	2202		5	5	5	11.5	11.5	11.5	56.974	0	18.918	208710000	25
GSTM3	Glutathione S-transferase Mu 3		0.623084	0.157462	P21266;P28161-2;P46439;P28161	P21266	22.7782	23.0726	23.0776	23.0294	23.2208	23.1505	748		8	8	8	40	40	40	26.559	0	26.938	329050000	36
DNMT1	DNA (cytosine-5)-methyltransferase 1		0.622809	0.127907	P26358;P26358-2;P26358-3	P26358;P26358-2;P26358-3	24.7303	24.8638	24.991	25.0744	25.0037	24.8906	808		13	13	13	11	11	11	183.16	0	38.348	1166100000	63
BOP1	Ribosome biogenesis protein BOP1		0.620997	-0.535857	Q14137-2;Q14137	Q14137-2;Q14137	21.5474	21.6516	22.1269	21.8601	21.1882	20.67	1608		4	4	4	13.1	13.1	13.1	71.929	0	12.378	134270000	17
RNGTT	mRNA-capping enzyme;Polynucleotide 5-triphosphatase;mRNA guanylyltransferase		0.618404	-0.196441	O60942-3;O60942-4;O60942-2;O60942	O60942-3;O60942-4;O60942-2;O60942	22.7602	22.7532	23.0276	22.5526	22.5279	22.8712	306		6	6	6	16	16	16	52.533	0	45.379	296440000	30
PIP5K1A	Phosphatidylinositol 4-phosphate 5-kinase type-1 alpha		0.618024	0.178696	Q99755-2;Q99755-3	Q99755-2;Q99755-3	24.0264	23.8181	23.7572	24.0855	24.198	23.8543	2622		12	12	1	31.8	31.8	6.4	56.052	0	57.852	673840000	70
TCP1	T-complex protein 1 subunit alpha		0.614215	-0.229345	P17987	P17987	26.0064	26.3099	26.4198	25.7909	26.1068	26.1503	715		26	26	26	60.3	60.3	60.3	60.343	0	136.73	3426800000	274
QKI	Protein quaking		0.610821	0.352095	Q96PU8-5;Q96PU8-9;Q96PU8-8;Q96PU8-6;Q96PU8-3;Q96PU8	Q96PU8-5;Q96PU8-9;Q96PU8-8;Q96PU8-6;Q96PU8-3;Q96PU8	21.7256	21.3273	22.0019	21.7004	22.2304	22.1803	2555		3	3	3	12.9	12.9	12.9	35.232	0	9.6984	160820000	16
COL8A1	Collagen alpha-1(VIII) chain;Vastatin		0.610799	0.329508	P27658	P27658	23.5089	23.972	23.7623	23.719	24.0962	24.4166	820		7	7	7	11.8	11.8	11.8	73.363	0	25.224	758860000	34
SAFB	Scaffold attachment factor B1		0.609447	0.154044	Q15424;Q15424-4;Q15424-3;Q15424-2	Q15424;Q15424-4;Q15424-3;Q15424-2	29.9428	29.809	29.688	30.1282	29.9407	29.833	1723		38	38	23	44.4	44.4	25.5	102.64	0	323.31	37658000000	984
KPNA1	Importin subunit alpha-5;Importin subunit alpha-5, N-terminally processed		0.608975	0.132255	P52294	P52294	27.1707	27.2209	27.0556	27.3821	27.3478	27.1141	1128		18	18	12	40.3	40.3	28.1	60.221	0	205.7	6042800000	339
NUP155	Nuclear pore complex protein Nup155		0.608868	0.199873	O75694-2;O75694	O75694-2;O75694	24.516	24.8828	24.9741	24.8997	25.0326	25.0402	375		20	20	20	21.8	21.8	21.8	149.01	0	95.128	1375200000	161
PHF6	PHD finger protein 6		0.608809	0.123294	Q8IWS0-3;Q8IWS0;Q8IWS0-5;Q8IWS0-4;Q8IWS0-2	Q8IWS0-3;Q8IWS0;Q8IWS0-5;Q8IWS0-4;Q8IWS0-2	25.1401	24.9894	24.8377	25.1181	25.1527	25.0663	2123		10	10	10	40.4	40.4	40.4	41.219	0	42.819	1388400000	92
BAG1	BAG family molecular chaperone regulator 1		0.608528	-0.451448	Q99933-4;Q99933-3;Q99933;Q99933-2	Q99933-4;Q99933-3;Q99933;Q99933-2	22.2451	22.6964	22.658	21.7319	21.8352	22.6781	2628		4	4	4	22.6	22.6	22.6	25.988	0	17.176	235570000	30
DKC1	H/ACA ribonucleoprotein complex subunit 4		0.607959	-0.19446	O60832;O60832-2	O60832;O60832-2	27.112	26.8477	26.8141	26.8587	26.8165	26.5153	298		24	24	24	52.3	52.3	52.3	57.673	0	207.26	4662000000	362
SPOCK1	Testican-1		0.607953	0.225797	Q08629;Q9BQ16-9;Q9BQ16-1;Q9BQ16-7;Q9BQ16-2;Q9BQ16-5;Q9BQ16-6;Q9BQ16-4;Q9BQ16-8;Q9BQ16	Q08629	25.5463	25.7443	25.5709	25.6328	26.1463	25.7598	1463		14	14	14	49.7	49.7	49.7	49.124	0	54.917	2335700000	173
WBSCR22	Probable 18S rRNA (guanine-N(7))-methyltransferase		0.606814	-0.393555	O43709;O43709-3;O43709-2	O43709;O43709-3	24.9264	24.6483	24.9381	24.7011	23.8946	24.7364	234		5	5	5	29.9	29.9	29.9	31.88	0	48.732	1079200000	81
CNN2	Calponin-2		0.60599	0.229424	Q99439;Q99439-2	Q99439;Q99439-2	25.5464	25.3217	25.2969	25.8958	25.5762	25.3812	2593		10	10	9	53.4	53.4	49.8	33.697	0	106.04	1996800000	112
POLRMT	DNA-directed RNA polymerase, mitochondrial		0.605902	-0.537251	O00411	O00411	21.4588	20.5783	21.0526	21.0438	19.9896	20.4444	104		6	6	6	7.8	7.8	7.8	138.62	0	10.243	74593000	7
RERE	Arginine-glutamic acid dipeptide repeats protein		0.604489	-0.180136	Q9P2R6;Q9P2R6-2	Q9P2R6	24.4218	24.6989	24.5622	24.1699	24.5165	24.456	3119		10	10	10	9.6	9.6	9.6	172.42	0	79.648	989780000	111
SYMPK	Symplekin		0.603975	-0.262959	Q92797;Q92797-2	Q92797	23.9543	24.1894	23.9284	23.4107	23.8992	23.9734	2372		15	15	15	16.5	16.5	16.5	141.15	0	49.674	728320000	59
EIF2S1	Eukaryotic translation initiation factor 2 subunit 1		0.603821	0.0381266	P05198	P05198	26.342	26.3251	26.3069	26.3317	26.4153	26.3413	529		22	22	22	69.8	69.8	69.8	36.112	0	138.55	3664200000	245
SEC24A	Protein transport protein Sec24A		0.60227	-0.268125	O95486;O95486-2	O95486	24.1684	24.2707	24.131	23.7476	23.7071	24.3111	451		13	13	13	15.7	15.7	15.7	119.75	0	47.893	746150000	105
BIN3	Bridging integrator 3		0.599322	-0.802603	Q9NQY0-2;Q9NQY0	Q9NQY0-2;Q9NQY0	20.7866	21.8767	20.5259	19.4427	20.9198	20.4189	2962		3	3	3	20.1	20.1	20.1	23.218	0	12.225	122460000	12
RPL10A	60S ribosomal protein L10a		0.598916	0.12887	P62906	P62906	25.7846	25.8726	25.9285	26.0978	26.0554	25.8191	1302		9	9	9	39.2	39.2	39.2	24.831	0	43.044	2709600000	143
SPTBN1	Spectrin beta chain, non-erythrocytic 1		0.598881	-1.49495	Q01082;Q01082-3;Q01082-2;O15020-2;O15020	Q01082;Q01082-3;Q01082-2	23.3078	23.1404	24.5363	23.4161	22.9531	20.1304	1400		11	11	11	5.7	5.7	5.7	274.61	0	25.899	884400000	22
BCKDHA	2-oxoisovalerate dehydrogenase subunit alpha, mitochondrial		0.597276	-0.610489	P12694;P12694-2	P12694;P12694-2	21.4596	21.3679	21.3629	19.9022	21.4235	21.0332	654		4	4	4	14.2	14.2	14.2	50.47	0	7.2587	106350000	14
MCM4	DNA replication licensing factor MCM4		0.597196	0.156604	P33991	P33991	24.8335	25.0372	25.0383	24.9371	25.2439	25.1979	896		21	21	20	35.1	35.1	34.3	96.557	0	83.402	1454900000	130
NONO	Non-POU domain-containing octamer-binding protein		0.597012	0.312111	Q15233;Q15233-2	Q15233;Q15233-2	34.3975	33.902	33.8529	34.6742	34.2327	34.1818	1703		39	38	37	72.2	70.5	70.5	54.231	0	323.31	1158600000000	8614
KIAA1549	UPF0606 protein KIAA1549		0.596205	0.114325	Q9HCM3-3;Q9HCM3-4;Q9HCM3-2;Q9HCM3	Q9HCM3-3;Q9HCM3-4;Q9HCM3-2;Q9HCM3	21.9443	21.9834	21.9694	21.9161	22.1229	22.2011	2920		2	2	2	6.8	6.8	6.8	78.29	0.00036062	5.5053	161620000	7
SKP1	S-phase kinase-associated protein 1		0.595978	-0.2295	P63208;P63208-2	P63208;P63208-2	25.8901	25.6187	25.582	25.6377	25.5796	25.185	1320		8	8	8	62	62	62	18.658	0	33.643	1975900000	79
PIP	Prolactin-inducible protein		0.594819	-0.546193	P12273	P12273	21.4978	22.0605	22.1467	22.0618	20.9167	21.0878	652		4	4	4	34.9	34.9	34.9	16.572	0	11.901	140670000	24
CISD1	CDGSH iron-sulfur domain-containing protein 1		0.594249	0.238602	Q9NZ45	Q9NZ45	21.9764	22.2508	21.8151	22.144	22.1088	22.5052	3068		2	2	2	25.9	25.9	25.9	12.199	0	10.635	164880000	23
SENP6	Sentrin-specific protease 6		0.593726	0.289527	Q9GZR1-2;Q9GZR1	Q9GZR1-2;Q9GZR1	20.6449	20.0536	20.4341	20.442	20.658	20.9012	2791		2	2	2	2.7	2.7	2.7	125.33	0.000999	4.1201	14543000	4
NSRP1	Nuclear speckle splicing regulatory protein 1		0.592762	0.373806	Q9H0G5	Q9H0G5	28.8529	28.461	28.2911	29.3566	28.755	28.6148	2812		25	25	25	42.5	42.5	42.5	66.389	0	286.52	15259000000	533
NELFCD	Negative elongation factor C/D		0.591675	-0.756824	Q8IXH7-4;Q8IXH7	Q8IXH7-4;Q8IXH7	22.1167	22.4996	22.4124	20.4758	22.2644	22.0181	2133		2	2	2	3.4	3.4	3.4	65.478	0.0025815	3.7154	268070000	20
VRK2	Serine/threonine-protein kinase VRK2		0.590575	0.311716	Q86Y07-5;Q86Y07-2;Q86Y07;Q86Y07-4;Q86Y07-3	Q86Y07-5;Q86Y07-2;Q86Y07;Q86Y07-4;Q86Y07-3	21.6746	21.3414	20.8663	21.6189	21.6402	21.5584	2102		4	4	4	14.1	14.1	14.1	45.033	0	14.538	123340000	28
PSMD14	26S proteasome non-ATPase regulatory subunit 14		0.590233	-0.676334	O00487	O00487	20.5105	19.875	21.4926	19.5483	20.1823	20.1185	113		3	3	3	17.4	17.4	17.4	34.577	0	8.9856	79554000	10
KCTD15	BTB/POZ domain-containing protein KCTD15		0.589742	0.469691	Q96SI1-2;Q96SI1	Q96SI1-2;Q96SI1	19.4755	20.5471	20.3011	20.8703	20.4468	20.4157	2576		2	2	2	11.5	11.5	11.5	26.476	0.00035804	5.3516	48121000	8
CHD4	Chromodomain-helicase-DNA-binding protein 4		0.589542	-0.265072	Q14839;Q14839-2;Q8TDI0	Q14839;Q14839-2	24.2576	24.1782	24.6252	24.315	24.1356	23.8152	1664		22	22	20	18.1	18.1	16.5	218	0	63.156	812360000	61
LEO1	RNA polymerase-associated protein LEO1		0.58887	0.16656	Q8WVC0-2;Q8WVC0	Q8WVC0-2;Q8WVC0	25.5419	25.4003	25.3879	25.619	25.4042	25.8066	2307		5	5	5	12	12	12	68.003	0	56.039	2002600000	95
TBL1X;TBL1Y	F-box-like/WD repeat-containing protein TBL1X;F-box-like/WD repeat-containing protein TBL1Y		0.587773	-0.371826	O60907-2;O60907;Q9BQ87	O60907-2;O60907;Q9BQ87	22.6693	22.8598	22.6829	21.8152	22.6704	22.611	304		11	6	6	37.6	22.6	22.6	57.048	0	62.432	280740000	32
PTGES3	Prostaglandin E synthase 3		0.587181	-1.41835	Q15185-3;Q15185-4;Q15185;Q15185-2	Q15185-3;Q15185-4;Q15185	22.9601	23.1422	23.401	19.6273	23.0584	22.5626	1702		4	4	4	36.2	36.2	36.2	14.958	0	14.806	357370000	23
HADHB	Trifunctional enzyme subunit beta, mitochondrial;3-ketoacyl-CoA thiolase		0.585801	-0.147281	P55084-2;P55084	P55084-2;P55084	23.8984	23.8301	24.0576	23.7646	23.9445	23.6351	1173		11	11	11	27.9	27.9	27.9	48.879	0	37.224	625590000	77
KCTD12	BTB/POZ domain-containing protein KCTD12		0.585146	0.112027	Q96CX2	Q96CX2	24.1316	24.1524	23.8999	24.2266	24.1571	24.1363	2441		9	9	8	42.2	42.2	38.8	35.7	0	58.464	750580000	95
PHRF1	PHD and RING finger domain-containing protein 1		0.584782	0.193103	Q9P1Y6-2;Q9P1Y6-3;Q9P1Y6	Q9P1Y6-2;Q9P1Y6-3;Q9P1Y6	23.6172	23.7925	23.4952	23.7652	23.6599	24.059	3100		9	9	9	10.4	10.4	10.4	161.94	0	36.247	558390000	55
ELAC2	Zinc phosphodiesterase ELAC protein 2		0.584729	-0.123468	Q9BQ52-4;Q9BQ52;Q9BQ52-3;Q9BQ52-2	Q9BQ52-4;Q9BQ52;Q9BQ52-3;Q9BQ52-2	23.8608	23.7704	23.8308	23.566	23.6552	23.8705	2644		14	14	14	28.6	28.6	28.6	87.563	0	79.93	589750000	53
TRAP1	Heat shock protein 75 kDa, mitochondrial		0.583909	0.472768	Q12931-2;Q12931	Q12931-2;Q12931	22.4551	21.7984	22.8261	22.5684	23.2257	22.7037	1502		8	8	8	18.1	18.1	18.1	74.267	0	27.421	302810000	34
SF3A2	Splicing factor 3A subunit 2		0.583761	0.13742	Q15428	Q15428	26.3225	26.2257	26.1538	26.4776	26.1862	26.4504	1725		11	11	11	32.1	32.1	32.1	49.255	0	87.11	3570800000	179
CUL1	Cullin-1		0.583445	0.573851	Q13616	Q13616	20.2132	20.4052	19.5354	21.1212	20.806	19.9482	1576		2	2	2	4.1	4.1	4.1	89.677	0.00034674	4.7185	32888000	7
DHX34	Probable ATP-dependent RNA helicase DHX34		0.583366	-0.171012	Q14147	Q14147	24.6002	24.7725	24.7653	24.4547	24.3951	24.7752	1611		24	24	24	35.7	35.7	35.7	128.12	0	86.868	1109100000	102
DROSHA	Ribonuclease 3		0.583159	0.199211	Q9NRR4;Q9NRR4-2;Q9NRR4-4;Q9NRR4-3	Q9NRR4;Q9NRR4-2;Q9NRR4-4;Q9NRR4-3	27.3032	27.1651	26.9435	27.5317	27.3288	27.1488	2975		33	33	33	32	32	32	159.31	0	214.46	6419800000	466
PDE3A	cGMP-inhibited 3,5-cyclic phosphodiesterase A		0.58107	0.434175	Q14432	Q14432	23.8851	23.0132	23.0754	24.045	23.8022	23.4291	1637		8	8	8	11.6	11.6	11.6	124.98	0	25.459	445060000	44
PPP6C	Serine/threonine-protein phosphatase 6 catalytic subunit;Serine/threonine-protein phosphatase 6 catalytic subunit, N-terminally processed		0.581045	-0.361806	O00743-2;O00743;O00743-3	O00743-2;O00743;O00743-3	20.7221	20.9184	21.5254	20.8219	20.4209	20.8377	124		3	3	3	14.1	14.1	14.1	32.532	0	7.0474	88094000	9
WASF2	Wiskott-Aldrich syndrome protein family member 2		0.580938	0.38344	Q9Y6W5	Q9Y6W5	20.2347	20.0339	19.8777	20.7147	20.7006	19.8813	3403		2	2	2	4.2	4.2	4.2	54.283	0.00034247	4.5034	69146000	7
DHX37	Probable ATP-dependent RNA helicase DHX37		0.580406	-0.685328	Q8IY37	Q8IY37	21.5293	22.1528	22.0008	20.2353	21.5762	21.8153	2141		5	5	5	6.4	6.4	6.4	129.54	0	13.118	157410000	13
PRPF38A	Pre-mRNA-splicing factor 38A		0.580215	0.209513	Q8NAV1	Q8NAV1	24.6892	25.0213	24.9094	24.8274	25.2262	25.1947	2192		9	9	9	25.6	25.6	25.6	37.476	0	35.239	1327600000	105
IK	Protein Red		0.579885	0.139722	Q13123	Q13123	29.6238	29.5052	29.3231	29.7438	29.5926	29.5348	1520		29	29	29	55.3	55.3	55.3	65.601	0	323.31	34174000000	1009
MGST1	Microsomal glutathione S-transferase 1		0.578061	0.523763	P10620;P10620-2	P10620;P10620-2	21.857	20.5913	21.6544	21.9817	21.7032	21.9892	626		2	2	2	19.4	19.4	19.4	17.598	0	9.8777	140550000	19
INTS6	Integrator complex subunit 6		0.577414	-0.15062	Q9UL03-3;Q9UL03;Q9UL03-2;Q5JSJ4	Q9UL03-3;Q9UL03	21.9932	22.2984	21.9299	21.9408	21.9524	21.8764	3215		7	7	7	11.7	11.7	11.7	98.986	0	13.247	189360000	20
COIL	Coilin		0.576674	0.119431	P38432	P38432	25.6054	25.7515	25.7793	25.8187	25.7088	25.967	949		12	12	12	26.4	26.4	26.4	62.608	0	60.272	2528200000	178
DVL3	Segment polarity protein dishevelled homolog DVL-3		0.576381	0.463743	Q92997-2;Q92997;P54792-2;P54792;O14640-2;O14640;O14641	Q92997-2;Q92997	21.6074	20.8414	21.8593	21.5327	22.0281	22.1385	2393		5	5	5	8	8	8	76.255	0	10.086	150540000	13
CNN1	Calponin-1		0.576148	0.224316	P51911;P51911-2	P51911;P51911-2	26.0671	25.7045	25.6663	26.189	26.1155	25.8063	1120		13	13	13	65.3	65.3	65.3	33.17	0	87.485	2597400000	134
COPZ1	Coatomer subunit zeta-1		0.575962	0.263838	P61923;P61923-2;P61923-3;P61923-5;P61923-4	P61923;P61923-2;P61923-3;P61923-5;P61923-4	19.6964	20.1871	20.2076	20.072	20.469	20.3416	1244		2	2	2	18.6	18.6	18.6	20.198	0	8.0697	57876000	23
KBTBD4	Kelch repeat and BTB domain-containing protein 4		0.575886	-0.493923	Q9NVX7;Q9NVX7-2	Q9NVX7;Q9NVX7-2	20.293	20.6269	21.1307	19.6138	20.3725	20.5826	3021		3	3	3	6.9	6.9	6.9	58.143	0.0013149	3.9438	67840000	6
ABCF3	ATP-binding cassette sub-family F member 3		0.575025	0.206834	Q9NUQ8-2;Q9NUQ8	Q9NUQ8-2;Q9NUQ8	22.2342	22.2615	22.5132	22.2798	22.7106	22.639	3001		8	8	8	14.4	14.4	14.4	78.983	0	23.345	247460000	36
ATP5O	ATP synthase subunit O, mitochondrial		0.57405	0.110521	P48047	P48047	29.6923	29.5087	29.4983	29.5931	29.6494	29.7885	1036		12	12	12	70	70	70	23.277	0	105.12	36006000000	522
FAM83G	Protein FAM83G		0.573466	-0.134197	A6ND36;A6ND36-2	A6ND36	26.7811	27.0906	27.0276	26.7715	26.8076	26.9176	13		32	32	32	45.1	45.1	45.1	90.834	0	161.88	5267800000	372
DNAJB6	DnaJ homolog subfamily B member 6		0.573046	-0.581183	O75190-3;O75190;O75190-2;O75190-4;Q8WWF6	O75190-3;O75190;O75190-2;O75190-4	23.5715	22.5467	23.7065	23.0472	22.8561	22.1778	321		4	4	4	14.8	14.8	14.8	35.714	0	13.03	395450000	18
MGME1	Mitochondrial genome maintenance exonuclease 1		0.572601	0.245915	Q9BQP7	Q9BQP7	22.3008	22.6553	22.6535	22.4852	22.9713	22.8908	2658		6	6	6	28.5	28.5	28.5	39.42	0	19.335	297820000	25
MIA2;CTAGE1	Melanoma inhibitory activity protein 2;cTAGE family member 2		0.572119	-1.45216	Q96PC5-11;Q96PC5-5;Q96PC5-8;Q96PC5-10;Q96PC5-9;Q96PC5-14;Q96PC5-7;Q96PC5;Q96RT6;Q96PC5-13;Q96PC5-12;Q96PC5-6	Q96PC5-11;Q96PC5-5;Q96PC5-8;Q96PC5-10;Q96PC5-9;Q96PC5-14;Q96PC5-7;Q96PC5;Q96RT6;Q96PC5-13;Q96PC5-12	25.2152	24.9901	24.6397	24.3128	21.2876	24.8883	2549		4	4	4	6.8	6.8	6.8	81.84	0	9.5812	1053700000	13
PSMC6	26S protease regulatory subunit 10B		0.571065	-0.425312	P62333	P62333	22.2622	22.7528	23.2646	22.0738	22.3006	22.6292	1275		5	5	5	16.5	16.5	16.5	44.172	0	20.533	281030000	34
LUC7L	Putative RNA-binding protein Luc7-like 1		0.570508	0.131498	Q9NQ29-2;Q9NQ29;Q9NQ29-3	Q9NQ29-2;Q9NQ29;Q9NQ29-3	21.902	21.8052	21.7102	21.9128	22.0974	21.8016	2948		8	2	2	24.6	8	8	38.405	0	8.6869	148050000	19
STRAP	Serine-threonine kinase receptor-associated protein		0.570383	0.132671	Q9Y3F4;Q9Y3F4-2	Q9Y3F4;Q9Y3F4-2	26.1853	26.0668	26.1471	26.4295	26.2752	26.0925	3331		16	16	16	61.7	61.7	61.7	38.438	0	118.34	3172100000	241
EIF3I	Eukaryotic translation initiation factor 3 subunit I		0.569239	-0.0997314	Q13347	Q13347	26.718	26.5571	26.4507	26.4751	26.4851	26.4664	1544		15	15	15	66.5	66.5	66.5	36.501	0	190.04	4220200000	265
MRPS30	28S ribosomal protein S30, mitochondrial		0.568895	-0.425748	Q9NP92	Q9NP92	22.8812	23.0168	23.021	22.8081	21.8927	22.941	2940		5	5	5	22.1	22.1	22.1	50.364	0	24.269	307990000	35
NSF	Vesicle-fusing ATPase		0.568153	-0.385615	P46459-2;P46459	P46459-2;P46459	20.8524	20.8873	21.1425	21.1439	20.2181	20.3632	1016		4	4	4	7	7	7	71.583	0	10.739	81404000	10
STK4	Serine/threonine-protein kinase 4;Serine/threonine-protein kinase 4 37kDa subunit;Serine/threonine-protein kinase 4 18kDa subunit		0.567862	-0.548403	Q13043;Q13043-2	Q13043;Q13043-2	21.9295	21.6764	22.0563	21.4236	20.5826	22.0108	1512		9	5	5	22.4	11.9	11.9	55.63	0	11.771	153670000	13
RPLP1	60S acidic ribosomal protein P1		0.567008	-0.577145	P05386	P05386	26.8508	26.9363	27.0342	27.0062	25.4984	26.5852	530		4	3	3	89.5	74.6	74.6	11.514	0	119.19	4520900000	117
BAG3	BAG family molecular chaperone regulator 3		0.565496	-0.100047	O95817	O95817	26.1634	26.1274	25.9909	26.0564	26.0482	25.877	467		20	20	20	58.4	58.4	58.4	61.594	0	135.96	2709000000	166
AGO1	Protein argonaute-1		0.564876	0.0503699	Q9UL18	Q9UL18	23.4906	23.4252	23.4899	23.4951	23.5844	23.4774	3217		19	9	9	32.6	18.1	18.1	97.213	0	32.977	505820000	62
TAF8	Transcription initiation factor TFIID subunit 8		0.56399	0.299587	Q7Z7C8;Q7Z7C8-2;Q7Z7C8-4	Q7Z7C8;Q7Z7C8-2;Q7Z7C8-4	22.6918	22.171	22.0876	22.8518	22.6332	22.3641	2054		5	5	5	24.8	24.8	24.8	34.262	0	23.571	222070000	37
MRPS7	28S ribosomal protein S7, mitochondrial		0.562882	0.126985	Q9Y2R9	Q9Y2R9	26.2459	26.0004	26.0181	26.3358	26.1755	26.1341	3292		14	14	14	54.1	54.1	54.1	28.134	0	92.863	3094600000	176
ATP2A2	Sarcoplasmic/endoplasmic reticulum calcium ATPase 2		0.562362	0.182148	P16615-5;P16615-2;P16615-3;P16615;P16615-4;O14983-3;O14983-2;O14983	P16615-5;P16615-2;P16615-3;P16615;P16615-4	24.2647	24.6577	24.6347	24.6789	24.8263	24.5984	699		17	17	13	23.3	23.3	17.9	109.73	0	69.758	1094700000	107
RPL23A	60S ribosomal protein L23a		0.56116	0.187413	P62750	P62750	27.9759	27.6994	27.6535	28.086	28.0583	27.7467	1283		10	10	10	44.2	44.2	44.2	17.695	0	61.001	9640300000	227
MAT2A	S-adenosylmethionine synthase isoform type-2		0.560264	-0.146491	P31153;P31153-2;Q00266	P31153;P31153-2	25.5183	25.8142	25.6711	25.3653	25.6136	25.5852	871		11	11	11	39.7	39.7	39.7	43.66	0	76.576	2192300000	159
CRIP2	Cysteine-rich protein 2		0.559937	-0.645593	P52943;P52943-2	P52943;P52943-2	21.7236	21.2812	20.8497	21.2057	20.9505	19.7617	1141		2	2	2	23.1	23.1	23.1	22.492	0	20.662	73338000	11
MAPKAP1	Target of rapamycin complex 2 subunit MAPKAP1		0.559922	-0.300076	Q9BPZ7-2;Q9BPZ7;Q9BPZ7-3;Q9BPZ7-4;Q9BPZ7-5;Q9BPZ7-6	Q9BPZ7-2;Q9BPZ7;Q9BPZ7-3;Q9BPZ7-4;Q9BPZ7-5;Q9BPZ7-6	24.9206	25.2381	25.2731	24.5329	24.7558	25.2429	2641		13	13	13	35	35	35	54.971	0	73.414	1515100000	101
ATAD3B	ATPase family AAA domain-containing protein 3B		0.559906	-0.351659	Q5T9A4;Q5T9A4-3;Q5T9A4-2	Q5T9A4;Q5T9A4-3	27.8083	28.0929	28.053	27.347	27.3917	28.1605	1878		37	13	10	67.1	33.8	27.5	72.572	0	323.31	9695100000	490
CCDC97	Coiled-coil domain-containing protein 97		0.559675	-1.07057	Q96F63	Q96F63	22.8491	23.0743	23.0302	22.6159	20.2302	22.8957	2471		7	7	7	38.5	38.5	38.5	38.946	0	44.221	294540000	14
TPM1	Tropomyosin alpha-1 chain		0.558771	0.632536	P09493-3;P09493-4;P09493-10;P09493-9;P09493-8;P09493;P09493-7;P09493-6	P09493-3;P09493-4;P09493-10;P09493-9;P09493-8;P09493;P09493-7;P09493-6	25.0515	25.3116	25.8873	26.7661	26.1243	25.2575	599		18	13	3	56.7	46.5	9.2	32.876	0	57.866	2336600000	117
DDX41	Probable ATP-dependent RNA helicase DDX41		0.558628	0.112934	Q9UJV9	Q9UJV9	28.6502	28.6767	28.555	28.5902	28.7591	28.8713	3192		42	42	42	74.4	74.4	74.4	69.837	0	261.3	18309000000	860
HSPA4L	Heat shock 70 kDa protein 4L		0.558231	-0.117877	O95757	O95757	23.2359	23.3085	23.3656	23.0661	23.1383	23.3519	460		15	13	13	26.2	22.9	22.9	94.511	0	45.458	453070000	47
APEX2	DNA-(apurinic or apyrimidinic site) lyase 2		0.556429	0.201457	Q9UBZ4	Q9UBZ4	20.7295	20.8553	20.3873	20.7409	21.0083	20.8272	3141		3	3	3	8.1	8.1	8.1	57.4	0	8.4088	73152000	8
RCC2	Protein RCC2		0.555005	0.11574	Q9P258	Q9P258	28.1991	28.2759	28.2705	28.2358	28.3216	28.5353	3103		24	24	24	61.3	61.3	61.3	56.084	0	323.31	13613000000	567
KIAA1522	Uncharacterized protein KIAA1522		0.554955	0.412401	Q9P206-2;Q9P206;Q9P206-3	Q9P206-2;Q9P206;Q9P206-3	22.2312	21.2011	22.009	22.2408	22.0421	22.3956	3101		7	7	7	11.2	11.2	11.2	113.06	0	20.383	162260000	24
CDK9	Cyclin-dependent kinase 9		0.554473	0.109617	P50750;P50750-2;Q00534;Q96Q40-6;Q96Q40-4;Q96Q40-3;O94921-3;Q96Q40-5;Q96Q40;O94921-2;O94921	P50750;P50750-2	27.9513	27.9599	27.8633	27.8707	28.1108	28.122	1095		16	15	15	56.2	54	54	42.777	0	234.82	11139000000	390
CAMSAP1	Calmodulin-regulated spectrin-associated protein 1		0.554055	0.535927	Q5T5Y3;Q5T5Y3-3;Q5T5Y3-2	Q5T5Y3;Q5T5Y3-3;Q5T5Y3-2	21.9148	23.198	22.9895	23.4021	23.3911	22.9169	1871		14	14	14	12.8	12.8	12.8	177.97	0	42.13	398270000	26
ILF3	Interleukin enhancer-binding factor 3		0.552704	0.146942	Q12906-7;Q12906-4;Q12906-6	Q12906-7;Q12906-4;Q12906-6	28.2512	28.1241	28.2118	28.4768	28.43	28.1211	1499		34	34	2	56	56	5.9	95.807	0	252.03	13811000000	610
LPP	Lipoma-preferred partner		0.552374	0.0991567	Q93052	Q93052	24.1861	24.1629	23.9667	24.1827	24.279	24.1514	2397		10	10	10	31.4	31.4	31.4	65.746	0	33.637	726620000	57
DBNL	Drebrin-like protein		0.552292	0.0744197	Q9UJU6;Q9UJU6-2;Q9UJU6-3;Q9UJU6-5;Q9UJU6-4;Q9UJU6-6	Q9UJU6;Q9UJU6-2;Q9UJU6-3;Q9UJU6-5;Q9UJU6-4;Q9UJU6-6	21.9802	21.8665	21.8538	22.0204	21.8864	22.0169	3191		6	6	6	19.5	19.5	19.5	48.207	0	18.959	168900000	27
SLC4A1AP	Kanadaptin		0.552216	-0.0934569	Q9BWU0	Q9BWU0	25.6041	25.522	25.5154	25.4819	25.3221	25.5572	2734		20	20	20	37.1	37.1	37.1	88.813	0	70.433	1960300000	136
PSPC1	Paraspeckle component 1		0.551322	0.239073	Q8WXF1;Q8WXF1-2;REV__Q8IVF4	Q8WXF1;Q8WXF1-2	31.0594	30.6063	30.5108	31.1378	30.8314	30.9245	2331		28	27	27	57	57	57	58.743	0	323.31	79926000000	1079
ATP5EP2;ATP5E	ATP synthase subunit epsilon-like protein, mitochondrial;ATP synthase subunit epsilon, mitochondrial		0.55105	0.797103	Q5VTU8;P56381	Q5VTU8;P56381	22.2117	21.2076	23.0371	22.2628	23.4857	23.0991	1190		2	2	2	29.4	29.4	29.4	5.8068	0.0016319	3.8413	374630000	28
UBAP2	Ubiquitin-associated protein 2		0.55102	-0.160546	Q5T6F2;Q5T6F2-2	Q5T6F2	29.6905	29.5523	29.4344	29.6097	29.2874	29.2985	1872		27	27	27	38.5	38.5	38.5	117.11	0	323.31	31365000000	992
WDR36	WD repeat-containing protein 36		0.550931	-0.505983	Q8NI36	Q8NI36	24.5482	24.6879	25.3577	23.743	24.8227	24.5102	2244		11	11	11	14.4	14.4	14.4	105.32	0	25.623	1652500000	44
DIDO1	Death-inducer obliterator 1		0.549607	0.315024	Q9BTC0;Q9BTC0-1;Q9BTC0-2;Q9BTC0-3	Q9BTC0;Q9BTC0-1	30.2306	29.7963	29.6849	30.586	30.1295	29.9414	2691		84	84	84	51.9	51.9	51.9	243.87	0	323.31	44945000000	2004
PSMB1	Proteasome subunit beta type-1		0.549607	0.586733	P20618	P20618	22.0018	20.4926	21.783	22.0824	21.9493	22.0059	742		3	3	3	16.6	16.6	16.6	26.489	0.00037821	6.3825	147500000	19
DHX33	Putative ATP-dependent RNA helicase DHX33		0.548745	-0.736183	Q9H6R0;Q9H6R0-2	Q9H6R0	21.3092	21.4259	21.9879	21.8516	20.7251	19.9378	2856		5	5	5	7.9	7.9	7.9	78.873	0	6.941	116710000	7
NDUFS8	NADH dehydrogenase [ubiquinone] iron-sulfur protein 8, mitochondrial		0.548416	0.41684	O00217	O00217	20.8127	19.9726	19.7691	20.6425	20.4025	20.7599	93		2	2	2	9.5	9.5	9.5	23.705	0.00035791	5.3448	45565000	10
CDC37	Hsp90 co-chaperone Cdc37;Hsp90 co-chaperone Cdc37, N-terminally processed		0.547677	-0.0818456	Q16543	Q16543	24.6858	24.8316	24.6964	24.6983	24.5632	24.7068	1768		6	6	6	22.2	22.2	22.2	44.468	0	43.561	1422800000	70
EIF2S2	Eukaryotic translation initiation factor 2 subunit 2		0.547293	0.138388	P20042	P20042	25.9906	26.0898	26.0732	26.1971	26.372	25.9997	735		15	15	15	52.3	52.3	52.3	38.388	0	149.83	2931400000	184
SHROOM3	Protein Shroom3		0.546311	0.174363	Q8TF72	Q8TF72	25.8498	25.6984	25.5412	25.9321	26.0222	25.6582	2287		26	26	26	20.5	20.5	20.5	216.85	0	74.642	2191200000	121
DUT	Deoxyuridine 5-triphosphate nucleotidohydrolase, mitochondrial		0.544978	0.150491	P33316-2;P33316	P33316-2;P33316	24.5135	24.7944	24.7694	24.6787	24.9082	24.9419	893		7	7	7	59.1	59.1	59.1	17.748	0	37.414	1139900000	71
PRC1	Protein regulator of cytokinesis 1		0.544863	-0.0558364	O43663;O43663-3	O43663;O43663-3	28.1004	28.1136	28.1132	27.9951	28.0227	28.142	228		33	33	2	63.9	63.9	4.8	71.606	0	323.31	12380000000	621
ZCCHC17	Nucleolar protein of 40 kDa		0.543993	0.354697	Q9NP64-2;Q9NP64-3;Q9NP64	Q9NP64-2;Q9NP64-3;Q9NP64	23.6688	23.1817	22.9921	23.852	23.8309	23.2239	2933		5	5	5	30	30	30	24.918	0	25.55	461940000	42
FAM120A	Constitutive coactivator of PPAR-gamma-like protein 1		0.542086	0.187043	Q9NZB2;Q9NZB2-6;Q9NZB2-4;Q9NZB2-5;Q9NZB2-2;Q5T035	Q9NZB2;Q9NZB2-6;Q9NZB2-4	27.7014	27.3816	27.3305	27.8303	27.6562	27.4881	3071		39	39	37	47.3	47.3	45.3	121.89	0	323.31	7621200000	498
KRT2	Keratin, type II cytoskeletal 2 epidermal		0.541316	0.901386	P35908	P35908	28.6853	29.4533	29.1781	31.2979	28.8913	29.8316	929		38	36	1	70.9	69.8	4.7	65.432	0	323.31	34385000000	629
MRPS18C	28S ribosomal protein S18c, mitochondrial		0.540496	-0.831794	Q9Y3D5	Q9Y3D5	21.6359	21.3865	22.0759	21.2954	19.5926	21.7149	3325		3	3	3	31.7	31.7	31.7	15.85	0	7.2081	162670000	6
UQCRFS1;UQCRFS1P1	Cytochrome b-c1 complex subunit Rieske, mitochondrial;Cytochrome b-c1 complex subunit 11;Putative cytochrome b-c1 complex subunit Rieske-like protein 1		0.540493	1.4135	P47985;P0C7P4	P47985;P0C7P4	20.1623	21.2716	23.1117	23.8632	21.4004	23.5225	1035		4	4	4	22.6	22.6	22.6	29.668	0	17.801	446050000	27
SLC25A22	Mitochondrial glutamate carrier 1		0.539762	-0.899658	Q9H936;Q9H1K4	Q9H936	22.4023	22.7045	22.6704	20.2629	22.1558	22.6596	2879		8	8	8	37.5	37.5	37.5	34.47	0	25.73	277560000	20
ZC3H7A	Zinc finger CCCH domain-containing protein 7A		0.539669	0.171743	Q8IWR0;Q8IWR0-2	Q8IWR0	25.5134	25.1123	25.0875	25.4451	25.3581	25.4252	2122		21	21	21	29.6	29.6	29.6	110.54	0	81.31	1692600000	136
KRT9	Keratin, type I cytoskeletal 9		0.539306	0.803563	P35527;CON__P35527	P35527;CON__P35527	28.4644	28.7296	28.8111	30.6116	28.363	29.4411	917	+	35	34	34	70.8	69.7	69.7	62.064	0	323.31	24648000000	817
G3BP2	Ras GTPase-activating protein-binding protein 2		0.539222	0.654173	Q9UN86-2	Q9UN86-2	23.4555	25.0579	25.0353	25.3124	25.0651	25.1338	3242		22	1	1	57.5	4.5	4.5	50.817	0	9.4046	1360500000	115
ABL2	Abelson tyrosine-protein kinase 2		0.539203	-0.465428	P42684-4;P42684-7;P42684-10;P42684-5;P42684-2;P42684-6;P42684-3;P42684	P42684-4;P42684-7;P42684-10;P42684-5;P42684-2;P42684-6;P42684-3;P42684	21.3286	21.7435	21.6008	21.3254	21.5674	20.3837	990		2	2	2	3.5	3.5	3.5	114.16	0.0016335	3.8547	111540000	6
TBP;TBPL2	TATA-box-binding protein;TATA box-binding protein-like protein 2		0.538885	-0.671694	P20226-2;P20226;Q6SJ96	P20226-2;P20226;Q6SJ96	21.7851	21.9011	22.1609	21.4777	20.2602	22.0941	737		4	4	4	13.5	13.5	13.5	35.657	0	10.638	148600000	19
PLEKHA1	Pleckstrin homology domain-containing family A member 1		0.538815	-0.46619	Q9HB21-2;Q9HB21	Q9HB21-2;Q9HB21	22.2537	22.8044	22.8648	21.5292	22.3903	22.6048	2898		4	4	4	15.3	15.3	15.3	38.113	0	13.492	284450000	17
WDR48	WD repeat-containing protein 48		0.538562	0.140245	Q8TAF3;Q8TAF3-3;Q8TAF3-4;Q8TAF3-5;Q8TAF3-2	Q8TAF3;Q8TAF3-3;Q8TAF3-4;Q8TAF3-5	24.4232	24.4396	24.3944	24.6585	24.6878	24.3316	2251		14	14	14	29.2	29.2	29.2	76.21	0	74.117	934880000	66
SMARCA2	Probable global transcription activator SNF2L2		0.537686	-0.527013	P51531-2;P51531	P51531-2;P51531	20.7968	20.5753	20.7584	19.6241	21.0219	19.9036	1109		8	2	2	7.1	1.3	1.3	179.28	0.0096473	2.7773	73525000	7
GTF2F1	General transcription factor IIF subunit 1		0.537649	-0.607881	P35269	P35269	20.1156	21.8172	20.7733	20.2836	20.1985	20.4004	915		2	2	2	5.4	5.4	5.4	58.24	0	14.204	113650000	17
IMP4	U3 small nucleolar ribonucleoprotein protein IMP4		0.536992	0.820986	Q96G21	Q96G21	20.2439	19.7032	21.9214	21.2563	21.5603	21.5149	2480		4	4	4	15.8	15.8	15.8	33.756	0	8.9583	98530000	10
RTF1	RNA polymerase-associated protein RTF1 homolog		0.536854	0.288553	Q92541	Q92541	22.644	23.1628	23.0588	23.0322	23.594	23.105	2345		6	6	6	9.7	9.7	9.7	80.313	0	17.59	366820000	16
MLLT3	Protein AF-9		0.535868	0.443613	P42568-2;P42568	P42568-2;P42568	21.8428	23.03	22.7509	22.9166	23.1244	22.9136	988		5	5	5	11.7	11.7	11.7	63.105	0	16.335	340540000	25
CXorf56	UPF0428 protein CXorf56		0.535376	0.0960617	Q9H5V9-2;Q9H5V9-3;Q9H5V9	Q9H5V9-2;Q9H5V9-3;Q9H5V9	25.1819	25.0543	25.0013	25.0944	25.2882	25.1431	2852		7	7	7	40.5	40.5	40.5	19.981	0	25.83	1604400000	88
RAD50	DNA repair protein RAD50		0.53453	0.0407995	Q92878;Q92878-2;Q92878-3	Q92878;Q92878-2;Q92878-3	27.2366	27.306	27.1955	27.2679	27.2993	27.2933	2377		54	54	54	44.7	44.7	44.7	153.89	0	284.55	6588300000	425
CSRP1	Cysteine and glycine-rich protein 1		0.534355	-0.185799	P21291	P21291	29.401	29.0231	29.1444	29.0727	28.7969	29.1416	749		11	11	11	64.8	64.8	64.8	20.567	0	236.01	20966000000	464
RRP36	Ribosomal RNA processing protein 36 homolog		0.534218	0.240529	Q96EU6-2;Q96EU6	Q96EU6-2;Q96EU6	24.1756	23.8364	23.6691	24.2345	24.294	23.8743	2461		7	7	7	27.7	27.7	27.7	29.129	0	22.835	663270000	34
C6orf132	Uncharacterized protein C6orf132		0.533868	0.19054	Q5T0Z8;Q5T0Z8-2;Q5T0Z8-4	Q5T0Z8	23.9422	23.5475	23.499	23.937	23.9112	23.712	1863		13	13	13	18.5	18.5	18.5	124.03	0	26.169	570940000	41
PYCRL	Pyrroline-5-carboxylate reductase 3		0.533291	0.0589619	Q53H96;Q53H96-2	Q53H96;Q53H96-2	25.1807	25.1048	25.1576	25.1635	25.1634	25.2932	1826		9	9	9	44.5	44.5	44.5	28.663	0	50.405	1589900000	101
DHX57	Putative ATP-dependent RNA helicase DHX57		0.533282	0.187641	Q6P158;Q6P158-2;Q6P158-3	Q6P158	22.6957	23.056	23.1439	23.0207	23.1674	23.2703	1938		16	13	13	13.7	12.2	12.2	155.6	0	33.738	368720000	38
AP2M1	AP-2 complex subunit mu		0.533275	0.353333	Q96CW1-2;Q96CW1	Q96CW1-2;Q96CW1	24.0486	23.5714	23.4313	24.4857	23.8008	23.8248	2439		11	11	11	28.6	28.6	28.6	49.389	0	31.2	583390000	53
PRPS2	Ribose-phosphate pyrophosphokinase 2		0.532369	0.654537	P11908;P11908-2	P11908;P11908-2	20.016	20.614	21.4029	21.7253	21.6654	20.6059	644		8	2	1	36.8	8.8	4.7	34.769	0	8.1026	108980000	17
YBX3	Y-box-binding protein 3		0.532014	0.186536	P16989;P16989-3;P16989-2	P16989;P16989-3;P16989-2	29.1381	28.9248	28.8505	29.3873	29.1417	28.9441	700		17	17	13	64.2	64.2	53.5	40.089	0	323.31	22162000000	399
EXOSC9	Exosome complex component RRP45		0.531901	-0.464973	Q06265;Q06265-2;Q06265-3;Q06265-4	Q06265;Q06265-2;Q06265-3;Q06265-4	22.656	23.2627	23.3506	22.6732	22.0527	23.1485	1441		5	5	5	16.6	16.6	16.6	48.948	0	16.09	365230000	38
HNRNPAB	Heterogeneous nuclear ribonucleoprotein A/B		0.530508	-0.507118	Q99729-3;Q99729-2;Q99729-4;Q99729	Q99729-3;Q99729-2;Q99729-4;Q99729	26.2657	26.7276	26.8728	25.7072	25.7652	26.8724	2619		8	8	8	31.6	31.6	31.6	30.588	0	53.859	4022100000	163
HLTF	Helicase-like transcription factor		0.530438	0.0701962	Q14527;Q14527-2	Q14527;Q14527-2	25.1483	25.0877	24.9523	25.1423	25.1207	25.1358	1642		27	27	27	34.7	34.7	34.7	113.93	0	110.33	1519200000	113
PDLIM7	PDZ and LIM domain protein 7		0.530231	0.0613785	Q9NR12;Q9NR12-2;Q9NR12-5;Q9NR12-6;Q9NR12-4;Q9NR12-3	Q9NR12;Q9NR12-2	26.4282	26.4993	26.527	26.4723	26.5499	26.6164	2963		16	16	16	59.3	59.3	59.3	49.844	0	114.97	3977600000	251
HLA-A	HLA class I histocompatibility antigen, A-3 alpha chain		0.529754	0.119819	P04439;P04439-2	P04439;P04439-2	23.3379	23.3848	23.3394	23.283	23.5276	23.6109	514		4	4	2	15.9	15.9	5.8	40.84	0	34.305	444860000	33
OXNAD1	Oxidoreductase NAD-binding domain-containing protein 1		0.527821	0.464359	Q96HP4	Q96HP4	22.1347	21.273	22.5794	22.3752	22.4454	22.5594	2499		4	4	4	14.7	14.7	14.7	34.854	0	8.9676	152070000	27
RPS23	40S ribosomal protein S23		0.52702	0.143664	P62266	P62266	29.4793	29.1952	29.214	29.5675	29.4515	29.3005	1262		8	8	8	49.7	49.7	49.7	15.807	0	77.985	26735000000	203
SHROOM2	Protein Shroom2		0.526803	-0.764494	Q13796	Q13796	21.3325	21.2322	21.935	21.0015	19.5897	21.615	1591		5	5	5	5.4	5.4	5.4	176.41	0	20.188	131970000	13
SLC39A13	Zinc transporter ZIP13		0.526453	1.39845	Q96H72-2;Q96H72	Q96H72-2;Q96H72	22.9676	20.3263	19.501	23.2364	21.427	22.3269	2493		2	2	2	14.3	14.3	14.3	38.424	0	21.317	179960000	17
MRPL22	39S ribosomal protein L22, mitochondrial		0.526157	0.237855	Q9NWU5;Q9NWU5-2;Q9NWU5-3	Q9NWU5;Q9NWU5-2;Q9NWU5-3	22.7863	22.2649	22.5035	23.0121	22.665	22.5912	3032		6	6	6	35.9	35.9	35.9	23.64	0	18.259	273240000	56
LGALS3BP	Galectin-3-binding protein		0.52559	-0.120427	Q08380	Q08380	27.3557	27.5031	27.2677	27.1076	27.3255	27.3322	1461		16	16	16	37.1	37.1	37.1	65.33	0	169.85	6888600000	341
SNRPA1	U2 small nuclear ribonucleoprotein A		0.525559	-0.0941893	P09661	P09661	27.8482	28.0574	27.8928	27.7643	27.8273	27.9243	604		15	15	15	57.6	57.6	57.6	28.415	0	164.85	9693700000	353
VWA9	von Willebrand factor A domain-containing protein 9		0.525461	-0.342452	Q96SY0-4;Q96SY0-3;Q96SY0	Q96SY0-4;Q96SY0-3;Q96SY0	20.4089	20.5321	21.0185	19.9288	20.3196	20.6839	2580		4	4	4	13.9	13.9	13.9	48.434	0	7.3805	70653000	10
SAP30BP	SAP30-binding protein		0.524594	0.0892404	Q9UHR5-2;Q9UHR5	Q9UHR5-2;Q9UHR5	27.1076	27.0535	26.9279	27.1949	27.1439	27.018	3172		13	13	13	49.3	49.3	49.3	32.068	0	117.33	5948900000	270
DHX9	ATP-dependent RNA helicase A		0.524061	-0.100032	Q08211;Q08211-2	Q08211	30.1244	30.0786	30.0929	30.0153	29.8475	30.133	1459		58	58	58	55.4	55.4	55.4	140.96	0	323.31	40867000000	1450
TNS2	Tensin-2		0.523125	0.144695	Q63HR2-5;Q63HR2-2;Q63HR2-6;Q63HR2;Q63HR2-4;Q68CZ2-2;Q9HBL0	Q63HR2-5;Q63HR2-2;Q63HR2-6;Q63HR2;Q63HR2-4	22.3851	22.1096	22.1213	22.5082	22.2346	22.3074	1900		8	8	7	9.2	9.2	8.2	138.83	0	19.143	193160000	32
SFN	14-3-3 protein sigma		0.522056	-0.785001	P31947-2;P31947	P31947-2;P31947	25.0599	24.9372	24.972	25.027	22.8998	24.6873	881		6	4	4	30.1	21.8	21.8	24.336	0	8.7417	1219500000	11
UBE2S	Ubiquitin-conjugating enzyme E2 S		0.521786	-0.157885	Q16763	Q16763	23.1939	23.028	22.9869	22.952	23.0912	22.6921	1779		4	4	4	31.5	31.5	31.5	23.845	0	15.551	328140000	41
SUFU	Suppressor of fused homolog		0.521674	-0.540436	Q9UMX1;Q9UMX1-2;Q9UMX1-3	Q9UMX1;Q9UMX1-2;Q9UMX1-3	21.7496	21.2187	20.6246	20.3743	21.2936	20.3037	3237		2	2	2	6	6	6	53.946	0.00037341	6.1095	112430000	19
BTBD3	BTB/POZ domain-containing protein 3		0.521133	-0.179461	Q9Y2F9-2;Q9Y2F9	Q9Y2F9-2;Q9Y2F9	21.5435	21.9132	21.8829	21.5242	21.4896	21.7874	3281		5	5	5	14.5	14.5	14.5	51.509	0	14.99	141770000	31
STIP1	Stress-induced-phosphoprotein 1		0.521019	-0.241405	P31948-3;P31948;P31948-2	P31948-3;P31948;P31948-2	22.7693	23.2234	23.3581	22.6877	23.0213	22.9175	882		7	7	7	16	16	16	59.777	0	16.826	391690000	26
HSPB8	Heat shock protein beta-8		0.520634	-0.436138	Q9UJY1	Q9UJY1	23.6693	23.6141	23.5459	22.4595	23.6721	23.3892	3194		6	6	6	41.8	41.8	41.8	21.604	0	17.905	493910000	34
DDX46	Probable ATP-dependent RNA helicase DDX46		0.520439	0.085708	Q7L014	Q7L014	25.3846	25.4317	25.5442	25.4559	25.6422	25.5195	2013		28	28	28	30.6	30.6	30.6	117.36	0	97.651	1943600000	119
G6PD	Glucose-6-phosphate 1-dehydrogenase		0.520273	0.174175	P11413;P11413-2;P11413-3	P11413;P11413-2;P11413-3	26.6557	27.0172	26.9146	26.8691	27.0252	27.2158	638		29	29	29	67.4	67.4	67.4	59.256	0	135.51	5719400000	348
CWC25	Pre-mRNA-splicing factor CWC25 homolog		0.519941	0.397656	Q9NXE8;Q9NXE8-2	Q9NXE8	23.6382	23.0382	22.9434	24.0776	23.5363	23.1987	3041		8	8	8	24.2	24.2	24.2	49.647	0	35.061	499730000	41
ANAPC1	Anaphase-promoting complex subunit 1		0.518697	0.175134	Q9H1A4	Q9H1A4	19.9547	19.7428	20.1449	19.9559	20.274	20.138	2823		2	2	2	1.2	1.2	1.2	216.5	0.0003861	6.8796	36913000	15
DIMT1	Probable dimethyladenosine transferase		0.518331	0.145702	Q9UNQ2	Q9UNQ2	24.1311	24.5224	24.4319	24.4969	24.5731	24.4524	3248		13	13	13	55	55	55	35.236	0	39.241	1015200000	67
YRDC	YrdC domain-containing protein, mitochondrial		0.517555	-0.141331	Q86U90	Q86U90	22.3366	22.6287	22.5185	22.1919	22.3915	22.4765	2072		6	6	6	34.1	34.1	34.1	29.328	0	21.162	214720000	40
KNOP1	Lysine-rich nucleolar protein 1		0.516856	0.152634	Q1ED39	Q1ED39	22.068	22.2713	22.4954	22.377	22.5079	22.4077	1787		5	5	5	15.1	15.1	15.1	51.588	0	18.059	219130000	27
ZCRB1	Zinc finger CCHC-type and RNA-binding motif-containing protein 1		0.516786	-0.58573	Q8TBF4	Q8TBF4	22.9511	23.1632	23.158	22.9721	21.5206	23.0226	2261		4	4	4	26.7	26.7	26.7	24.591	0	23.852	283640000	21
ZC3H12C;ZC3H12B	Probable ribonuclease ZC3H12C;Probable ribonuclease ZC3H12B		0.516618	-0.250571	Q9C0D7;Q9C0D7-2;Q5HYM0-2;Q5HYM0;Q5D1E8	Q9C0D7;Q9C0D7-2;Q5HYM0-2;Q5HYM0	20.3863	20.334	20.6235	19.8468	20.5139	20.2314	2786		3	3	3	3.7	3.7	3.7	99.339	0.00035587	5.2461	50025000	16
RBFOX2;RBFOX1	RNA binding protein fox-1 homolog 2;RNA binding protein fox-1 homolog 1		0.515862	-0.107673	O43251-6;O43251-8;O43251-5;O43251-10;O43251-2;O43251;O43251-3;O43251-9;Q9NWB1-3;O43251-4;Q9NWB1-4;Q9NWB1-5;Q9NWB1;O43251-7;Q9NWB1-2;A6NFN3;A6NFN3-2	O43251-6;O43251-8;O43251-5;O43251-10;O43251-2;O43251;O43251-3;O43251-9;Q9NWB1-3;O43251-4;Q9NWB1-4;Q9NWB1-5;Q9NWB1;O43251-7;Q9NWB1-2	25.2803	25.2754	25.2736	24.986	25.2505	25.2698	207		10	10	10	34	34	34	47.215	0	67.736	1604300000	118
CHTF18	Chromosome transmission fidelity protein 18 homolog		0.514789	-0.925362	Q8WVB6;Q8WVB6-2;Q8WVB6-3	Q8WVB6;Q8WVB6-2;Q8WVB6-3	22.3233	21.2868	22.4872	21.9405	19.7311	21.6496	2306		4	4	4	5.1	5.1	5.1	107.38	0	7.7532	185300000	10
XRN2	5-3 exoribonuclease 2		0.514473	-0.114442	Q9H0D6;Q9H0D6-2	Q9H0D6;Q9H0D6-2	29.3238	29.3056	29.2771	29.1392	29.05	29.3739	2811		53	53	53	66.2	66.2	66.2	108.58	0	323.31	27793000000	1135
40422	Septin-10		0.51403	-0.463055	Q9P0V9-3;Q9P0V9;Q9P0V9-2	Q9P0V9-3;Q9P0V9;Q9P0V9-2	21.526	22.5653	22.3824	21.5208	21.4109	22.1528	3098		5	4	4	18.1	13.7	13.7	50.065	0	11.745	199830000	32
MTPAP	Poly(A) RNA polymerase, mitochondrial		0.513872	0.132875	Q9NVV4	Q9NVV4	25.2099	24.9851	24.9666	25.3229	25.1981	25.0392	3018		14	14	2	28	28	2.7	66.171	0	73.494	1469300000	139
CTBP2	C-terminal-binding protein 2		0.513562	0.117306	P56545;P56545-3;P56545-2	P56545;P56545-3;P56545-2	24.1583	24.4457	24.3828	24.401	24.5446	24.3932	1194		8	8	8	23.8	23.8	23.8	48.944	0	34.702	682710000	47
MRPS28	28S ribosomal protein S28, mitochondrial		0.513377	-0.0484454	Q9Y2Q9	Q9Y2Q9	24.0609	24.0511	24.0736	23.9341	24.0699	24.0364	3289		5	5	5	32.1	32.1	32.1	20.843	0	62.936	765620000	50
CIRH1A	Cirhin		0.51309	-0.146854	Q969X6;Q969X6-2;Q969X6-3	Q969X6;Q969X6-2;Q969X6-3	22.221	22.1556	22.3144	22.233	21.8535	22.1639	2408		6	6	6	11.7	11.7	11.7	76.889	0	20.231	191030000	19
COLGALT1	Procollagen galactosyltransferase 1		0.513053	0.19133	Q8NBJ5	Q8NBJ5	20.6294	20.5859	20.5115	20.9056	20.947	20.4482	2196		5	5	5	7.4	7.4	7.4	71.635	0	8.2328	75866000	11
RBPMS	RNA-binding protein with multiple splicing		0.512921	0.895799	Q93062-4;Q93062-5;Q93062;Q93062-2;Q93062-3	Q93062-4;Q93062-5;Q93062;Q93062-2;Q93062-3	19.5552	19.3221	21.2721	20.1704	20.9164	21.75	2398		3	3	3	32.2	32.2	32.2	15.794	0	9.6173	108720000	5
ALG13	Putative bifunctional UDP-N-acetylglucosamine transferase and deubiquitinase ALG13		0.512269	0.681168	Q9NP73-4;Q9NP73-3;Q9NP73	Q9NP73-4;Q9NP73-3;Q9NP73	19.961	21.7423	21.5804	21.5301	21.9588	21.8383	2936		6	6	6	7.3	7.3	7.3	106.86	0	13.257	205230000	10
PSMD1	26S proteasome non-ATPase regulatory subunit 1		0.511694	-0.360299	Q99460-2;Q99460	Q99460-2;Q99460	20.3743	20.6328	20.8022	20.2176	20.7441	19.7668	2595		2	2	2	2.1	2.1	2.1	102.26	0.0074143	3.0484	52395000	4
RPL5	60S ribosomal protein L5		0.510311	-0.405949	P46777	P46777	23.7592	23.3201	23.7014	23.7696	23.1278	22.6655	1019		6	6	6	25.3	25.3	25.3	34.362	0	18.656	470490000	29
RASA3	Ras GTPase-activating protein 3		0.509677	-0.62738	Q14644-2;Q14644	Q14644-2;Q14644	21.5438	22.4336	22.1403	20.4721	21.9467	21.8168	1648		5	5	5	8.4	8.4	8.4	92.227	0	12.94	172240000	21
TGM2	Protein-glutamine gamma-glutamyltransferase 2		0.507963	-0.263959	P21980;P21980-2;P21980-3	P21980;P21980-2	23.6958	23.6977	24.1036	23.2139	23.8219	23.6694	758		10	10	10	19.4	19.4	19.4	77.328	0	30.913	585220000	68
CAMSAP3	Calmodulin-regulated spectrin-associated protein 3		0.506286	-1.26106	Q9P1Y5;Q9P1Y5-2	Q9P1Y5;Q9P1Y5-2	20.2665	23.352	22.3741	19.9148	20.3914	21.9033	3099		5	5	5	8.1	8.1	8.1	134.75	0	12.471	316830000	7
YY1	Transcriptional repressor protein YY1		0.505147	-0.306513	P25490	P25490	23.6576	23.7714	23.2931	23.6008	23.357	22.8446	801		6	6	4	27.3	27.3	20.5	44.712	0	31.813	425120000	37
PFDN5	Prefoldin subunit 5		0.504832	-0.30722	Q99471;Q99471-2;Q99471-3	Q99471;Q99471-2;Q99471-3	21.4757	22.0679	21.9214	21.3952	21.2473	21.9009	2597		4	4	4	42.9	42.9	42.9	17.328	0	19.026	145870000	26
DIAPH1	Protein diaphanous homolog 1		0.504481	-0.486547	O60610-2;O60610-3;O60610	O60610-2;O60610-3;O60610	20.7714	21.2846	21.0983	19.8484	20.6379	21.2083	284		4	4	4	4.2	4.2	4.2	138.91	0.00036846	5.8212	81845000	11
HELZ	Probable helicase with zinc finger domain		0.504262	-0.316253	P42694;P42694-2	P42694;P42694-2	23.5075	23.7917	23.7736	22.981	23.2815	23.8616	991		16	16	16	11.7	11.7	11.7	218.97	0	62.49	556250000	57
KIF7	Kinesin-like protein KIF7		0.503555	-0.247899	Q2M1P5	Q2M1P5	23.2466	23.214	23.0194	23.0794	23.1492	22.5076	1793		13	13	12	14	14	13.2	150.59	0	37.201	337290000	35
SRSF5	Serine/arginine-rich splicing factor 5		0.503343	0.296033	Q13243;Q13243-3;Q13243-2	Q13243;Q13243-3	23.3186	23.668	23.3825	23.8665	24.0878	23.3029	1535		7	6	6	25.4	22.1	22.1	31.263	0	28.948	622960000	54
MYH9	Myosin-9		0.503247	0.469573	P35579;P35579-2;REV__Q9UKV3-5;REV__Q9UKV3;P13535;Q9UKX3;Q9Y623;P12882;P11055;Q9UKX2;A7E2Y1	P35579;P35579-2	32.092	32.2454	32.952	33.457	32.8568	32.3844	920		146	146	121	62.4	62.4	52.7	226.53	0	323.31	309970000000	6078
CCT7	T-complex protein 1 subunit eta		0.503129	-0.24028	Q99832;Q99832-3;Q99832-4;Q99832-2	Q99832;Q99832-3;Q99832-4;Q99832-2	25.0206	25.4685	25.4278	24.8328	25.3516	25.0117	2625		20	20	20	50.8	50.8	50.8	59.366	0	107.78	1670100000	173
MGST3	Microsomal glutathione S-transferase 3		0.502779	-0.433244	O14880	O14880	24.2187	24.2376	24.0115	23.3249	23.3819	24.4614	147		4	4	4	33.6	33.6	33.6	16.516	0	24.406	802140000	68
RANBP2	E3 SUMO-protein ligase RanBP2		0.501049	0.242015	P49792;P0DJD0;P0DJD1;Q99666;O14715;Q99666-2;Q7Z3J3-2	P49792	24.6429	24.9216	25.1976	25.0043	25.4366	25.0473	1076		31	31	23	14.1	14.1	10.9	358.2	0	86.251	1447100000	148
PSMA4	Proteasome subunit alpha type-4		0.501049	-0.343309	P25789;P25789-2	P25789;P25789-2	23.6393	23.72	23.7892	22.7814	23.6987	23.6385	805		4	4	4	18.4	18.4	18.4	29.483	0	12.634	541970000	33
MYL1;MYL3	Myosin light chain 1/3, skeletal muscle isoform;Myosin light chain 3		0.500528	0.537153	P05976-2;P05976;P08590	P05976-2;P05976;P08590	23.6074	24.1065	23.9817	25.3085	24.1432	23.8553	539		2	2	2	10.7	10.7	10.7	16.684	0	13.258	740180000	39
WDR33	pre-mRNA 3 end processing protein WDR33		0.499568	0.178619	Q9C0J8;Q9C0J8-3;Q9C0J8-2	Q9C0J8	28.8608	28.5055	28.3906	28.8963	28.6995	28.6969	2788		46	46	46	48.3	48.3	48.3	145.89	0	323.31	16123000000	874
DST	Dystonin		0.499213	0.251699	Q03001-14;Q03001;Q03001-13;Q03001-9;Q03001-3;Q03001-10	Q03001-14;Q03001	24.9805	25.4707	25.3845	25.2498	25.8046	25.5364	1424		32	32	3	8.1	8.1	0.7	615.65	0	81.503	2134800000	112
RPL27	60S ribosomal protein L27		0.498339	0.144663	P61353	P61353	25.0603	24.9321	25.0159	25.0714	24.9864	25.3845	1235		4	4	4	36	36	36	15.798	0	31.686	1561300000	96
RHOG	Rho-related GTP-binding protein RhoG		0.496882	0.157356	P84095	P84095	25.1223	24.7823	24.885	25.1979	25.165	24.8988	1378		8	8	7	50.3	50.3	44.5	21.308	0	78.073	1315400000	103
ZC3H4	Zinc finger CCCH domain-containing protein 4		0.496807	-0.11291	Q9UPT8	Q9UPT8	27.7164	27.6711	27.4737	27.4033	27.491	27.6283	3256		27	27	27	35	35	35	140.26	0	275.44	7654600000	512
SPATA5L1	Spermatogenesis-associated protein 5-like protein 1		0.496631	-0.336933	Q9BVQ7-3;Q9BVQ7-2;Q9BVQ7	Q9BVQ7-3;Q9BVQ7-2;Q9BVQ7	20.5454	20.8329	21.5221	20.6441	20.5181	20.7273	2720		4	4	4	15.3	15.3	15.3	41.138	0	10.429	80784000	13
CSDE1	Cold shock domain-containing protein E1		0.496141	0.178807	O75534-2;O75534;O75534-3;O75534-4	O75534-2;O75534;O75534-3;O75534-4	25.2704	25.6304	25.7119	25.6268	25.8751	25.6472	364		26	26	26	35.2	35.2	35.2	85.746	0	105.64	2268300000	176
C19orf53	Leydig cell tumor 10 kDa protein homolog		0.495993	0.485153	Q9UNZ5	Q9UNZ5	25.1001	23.7763	24.8222	25.3174	24.9969	24.8397	3251		3	3	3	17.2	17.2	17.2	10.576	0.00038008	6.4929	1347500000	30
STX5	Syntaxin-5		0.495685	0.16928	Q13190;Q13190-2;Q13190-4;Q13190-3	Q13190;Q13190-2;Q13190-4;Q13190-3	24.6287	24.4151	24.2098	24.7441	24.5738	24.4435	1529		12	12	12	45.9	45.9	45.9	39.672	0	50.123	1027500000	77
RPL35A	60S ribosomal protein L35a		0.495332	0.212819	P18077	P18077	25.0754	25.1626	25.3865	25.5069	25.6502	25.1057	717		6	6	6	44.5	44.5	44.5	12.538	0	13.378	1821300000	82
BASP1	Brain acid soluble protein 1		0.494648	0.413971	P80723;P80723-2	P80723;P80723-2	22.94	22.717	22.4957	23.8093	22.8694	22.7159	1357		4	4	4	41.9	41.9	41.9	22.693	0	17.369	278790000	25
USP15	Ubiquitin carboxyl-terminal hydrolase 15		0.494391	-0.0915286	Q9Y4E8-2;Q9Y4E8-3;Q9Y4E8;Q9Y4E8-4;Q13107-2;Q13107;P51784	Q9Y4E8-2;Q9Y4E8-3;Q9Y4E8	23.989	24.1164	24.2208	23.9972	23.9512	24.1032	3346		16	16	16	20.3	20.3	20.3	109.3	0	48.519	726170000	105
NQO1	NAD(P)H dehydrogenase [quinone] 1		0.493644	-0.458997	P15559-3;P15559-2;P15559	P15559-3;P15559-2;P15559	22.4315	22.5607	22.6802	22.3913	22.5951	21.3091	690		4	4	4	20.3	20.3	20.3	26.365	0	13.352	228780000	20
LRRC40	Leucine-rich repeat-containing protein 40		0.492538	0.391033	Q9H9A6	Q9H9A6	26.0355	25.5253	26.5641	26.0983	26.5245	26.6752	2882		7	7	7	14.1	14.1	14.1	68.249	0	20.096	4610600000	76
FERMT2	Fermitin family homolog 2		0.492049	-0.160165	Q96AC1-2;Q96AC1;Q96AC1-3;Q9BQL6-4;Q9BQL6-2;Q9BQL6	Q96AC1-2;Q96AC1;Q96AC1-3	22.2402	22.6397	22.669	22.3254	22.3236	22.4194	2412		7	7	7	18.6	18.6	18.6	72.397	0	21.286	230270000	40
CSE1L	Exportin-2		0.490099	-2.96443	P55060-3;P55060;P55060-4	P55060-3;P55060;P55060-4	19.5979	26.0299	27.6491	20.294	20.7515	23.338	1170		3	3	3	4	4	4	107.78	0	6.9556	12009000000	11
SFPQ	Splicing factor, proline- and glutamine-rich		0.490084	0.270226	P23246;P23246-2	P23246;P23246-2	34.8742	34.2742	34.2517	34.9741	34.5392	34.6976	775		47	47	46	59.4	59.4	59.4	76.149	0	323.31	1207700000000	7644
RAB21	Ras-related protein Rab-21		0.48939	-0.158213	Q9UL25	Q9UL25	20.6962	20.8211	20.6464	20.366	20.8108	20.5123	3218		3	3	3	17.8	17.8	17.8	24.347	0.00038595	6.8743	92188000	5
AGAP3	Arf-GAP with GTPase, ANK repeat and PH domain-containing protein 3		0.487995	-0.534362	Q96P47;Q96P47-2;Q96P47-4;Q96P47-3;Q96P47-6;Q96P47-5;Q9UPQ3-3;Q9UPQ3-2;Q9UPQ3	Q96P47;Q96P47-2;Q96P47-4;Q96P47-3;Q96P47-6;Q96P47-5	20.9776	20.6769	20.5552	20.7139	19.2844	20.6083	2544		3	3	3	5.6	5.6	5.6	95.043	0	12.463	62112000	15
RPL35	60S ribosomal protein L35		0.487919	-0.245373	P42766	P42766	27.1874	27.4498	27.2677	26.647	27.2494	27.2724	993		4	4	4	33.3	33.3	33.3	14.551	0	43.395	6178600000	99
NEDD4	E3 ubiquitin-protein ligase NEDD4		0.487466	-0.319237	P46934-4;P46934-2;P46934;P46934-3	P46934-4;P46934-2;P46934	22.436	22.6835	22.7537	22.106	21.9732	22.8362	1026		9	9	7	13.3	13.3	11.1	104.22	0	36.019	263950000	25
JMJD1C	Probable JmjC domain-containing histone demethylation protein 2C		0.487272	-0.204135	Q15652-3;Q15652;Q15652-2	Q15652-3;Q15652;Q15652-2	22.9128	22.7749	22.8541	22.4095	22.9924	22.5275	1745		7	7	7	4.5	4.5	4.5	263.15	0	26.774	307080000	41
MAP4	Microtubule-associated protein 4		0.486755	0.0979506	P27816;P27816-6;P27816-2;P27816-7	P27816;P27816-6;P27816-2	27.6388	27.5372	27.4763	27.7626	27.6727	27.5109	825		36	36	16	44.3	44.3	20.1	121	0	255.44	7888000000	440
NFATC2IP	NFATC2-interacting protein		0.483315	-0.155949	Q8NCF5;Q8NCF5-3;Q8NCF5-2	Q8NCF5	23.8408	24.1458	24.1934	23.7408	24.0352	23.9361	2205		9	9	9	42	42	42	45.816	0	63.065	718600000	72
SYNCRIP	Heterogeneous nuclear ribonucleoprotein Q		0.482921	-0.314672	O60506;O60506-2	O60506;O60506-2	30.9133	31.4652	31.3979	30.556	30.9456	31.3308	274		30	30	2	58.1	58.1	7.2	69.602	0	323.31	104300000000	1670
COPG1	Coatomer subunit gamma-1		0.4826	-0.272205	Q9Y678;Q9UBF2-2;Q9UBF2	Q9Y678	23.07	23.3743	23.6215	22.7177	23.2028	23.3286	3387		10	10	10	17.7	17.7	17.7	97.717	0	40.823	451150000	62
SBF1	Myotubularin-related protein 5		0.481354	0.122643	O95248;O95248-5;O95248-4	O95248;O95248-5;O95248-4	26.8319	27.0083	26.9547	26.8664	27.1022	27.1942	429		56	56	54	42.3	42.3	41.3	208.44	0	273.78	5756000000	590
EIF4G1	Eukaryotic translation initiation factor 4 gamma 1		0.478644	0.631856	Q04637-4;Q04637-5;Q04637-9;Q04637-6;REV__Q8NEG2-2;REV__Q8NEG2	Q04637-4;Q04637-5;Q04637-9;Q04637-6	20.6682	22.1792	22.1369	21.7269	22.5087	22.6443	1429		60	1	1	48.4	1.5	1.5	166.62	0.00035676	5.2911	221920000	30
AUTS2	Autism susceptibility gene 2 protein		0.478534	-0.757228	Q8WXX7-2;Q8WXX7;Q8WXX7-5	Q8WXX7-2;Q8WXX7;Q8WXX7-5	23.5647	22.7228	22.9816	23.1656	21.0736	22.7582	2333		5	5	5	5.3	5.3	5.3	136.41	0	17.811	275870000	24
SORBS2	Sorbin and SH3 domain-containing protein 2		0.478479	0.223349	O94875-9;O94875-12;O94875-11;O94875-8;O94875-2;O94875-4;O94875;O94875-3;O94875-10;O94875-7;O94875-5;O94875-6;Q9BX66-4;Q9BX66-9;Q9BX66-8;Q9BX66-10;Q9BX66-6;Q9BX66-3;Q9BX66-5;Q9BX66-2;Q9BX66-11;Q9BX66;Q9BX66-12	O94875-9;O94875-12;O94875-11;O94875-8;O94875-2;O94875-4;O94875;O94875-3;O94875-10;O94875-7;O94875-5	27.8308	27.4883	27.3558	28.0539	27.7322	27.5588	408		33	33	33	61.3	61.3	61.3	71.685	0	174.78	8163100000	399
AURKA	Aurora kinase A		0.47715	-0.190158	O14965	O14965	24.5853	24.8445	24.8271	24.2727	24.6302	24.7837	154		10	9	9	38.2	36.2	36.2	45.809	0	61.521	1118500000	113
HTATSF1	HIV Tat-specific factor 1		0.475988	-0.142836	O43719	O43719	25.3999	25.2608	25.1532	25.1629	25.2974	24.925	235		17	17	17	29.4	29.4	29.4	85.852	0	138.98	1572800000	119
NAGK	N-acetyl-D-glucosamine kinase		0.475791	-0.52818	Q9UJ70;Q9UJ70-2	Q9UJ70;Q9UJ70-2	23.1383	23.8608	23.72	22.205	23.3232	23.6065	3185		9	9	9	36.6	36.6	36.6	37.375	0	33.319	504340000	36
PRPF4	U4/U6 small nuclear ribonucleoprotein Prp4		0.474309	-0.0438112	O43172-2;O43172	O43172-2;O43172	25.7693	25.722	25.734	25.6873	25.7675	25.6391	203		19	19	19	45.5	45.5	45.5	58.32	0	75.76	2326600000	183
ACOT8	Acyl-coenzyme A thioesterase 8		0.47103	-0.359957	O14734	O14734	21.2109	21.8905	21.8429	20.9179	21.7597	21.1868	140		3	3	3	12.9	12.9	12.9	35.914	0	8.4909	141930000	14
LUZP1	Leucine zipper protein 1		0.470681	-0.0755914	Q86V48;Q86V48-2;Q86V48-3	Q86V48;Q86V48-2;Q86V48-3	28.4735	28.2603	28.2826	28.287	28.2705	28.2322	2081		57	57	57	58	58	58	120.27	0	323.31	13512000000	835
OSBPL10	Oxysterol-binding protein-related protein 10		0.469855	-0.190098	Q9BXB5-2;Q9BXB5	Q9BXB5-2;Q9BXB5	21.1742	21.6275	21.3671	21.3329	20.9685	21.2972	2741		3	3	2	5	5	3.6	77.234	0	8.324	105490000	12
WAC	WW domain-containing adapter protein with coiled-coil		0.468672	0.487067	Q9BTA9-2;Q9BTA9;Q9BTA9-5;Q9BTA9-3	Q9BTA9-2;Q9BTA9;Q9BTA9-5	21.9022	20.7257	21.934	21.9944	22.379	21.6498	2690		4	4	4	12	12	12	65.482	0.00038358	6.7124	156770000	6
FBN1	Fibrillin-1		0.46864	0.19377	P35555	P35555	25.7195	25.3366	25.2081	25.7885	25.5817	25.4754	918		36	36	34	18	18	17.3	312.3	0	136.64	1901700000	210
RAVER1	Ribonucleoprotein PTB-binding 1		0.46799	-0.137229	Q8IY67-2;Q8IY67;Q8IY67-3	Q8IY67-2;Q8IY67	29.5035	29.5262	29.5191	29.2345	29.271	29.6316	2142		29	29	29	62.4	62.4	62.4	77.859	0	323.31	32708000000	1434
LUC7L2	Putative RNA-binding protein Luc7-like 2		0.466698	0.220816	Q9Y383;Q96HJ9-2;Q9Y383-3;Q9Y383-2	Q9Y383;Q96HJ9-2;Q9Y383-3;Q9Y383-2	27.5522	27.0529	26.9576	27.5793	27.2802	27.3658	3312		16	16	10	41.1	41.1	27.3	46.513	0	178.74	6669500000	294
RPS7	40S ribosomal protein S7		0.466578	0.159409	P62081	P62081	29.3677	29.0987	29.1323	29.5785	29.1602	29.3383	1252		12	12	12	63.4	63.4	63.4	22.127	0	133.4	26629000000	301
RRP7A	Ribosomal RNA-processing protein 7 homolog A		0.466098	0.130239	Q9Y3A4;Q9NSQ0	Q9Y3A4	24.7887	24.9746	25.1796	25.0924	25.1938	25.0475	3315		11	11	11	52.1	52.1	52.1	32.334	0	66.642	1458600000	123
RBMS1	RNA-binding motif, single-stranded-interacting protein 1		0.465981	0.0927696	P29558-2;P29558	P29558-2;P29558	25.3273	25.335	25.5044	25.3858	25.6026	25.4566	845		5	5	2	14.4	14.4	6.5	44.136	0	36.334	1847700000	70
EBNA1BP2	Probable rRNA-processing protein EBP2		0.464261	-2.34674	Q99848	Q99848	26.5042	26.154	27.3954	26.369	26.612	20.0323	2626		8	8	8	34.3	34.3	34.3	34.852	0	16.899	1734300000	22
MAGOHB	Protein mago nashi homolog 2		0.464127	0.220442	Q96A72	Q96A72	23.9527	24.2593	24.4699	24.5516	24.6211	24.1705	2411		7	7	1	53.4	53.4	6.1	17.276	0	38.95	843810000	53
THOC6	THO complex subunit 6 homolog		0.463806	-0.172763	Q86W42;Q86W42-2;Q86W42-3	Q86W42;Q86W42-2;Q86W42-3	28.2868	28.4275	28.266	27.9743	28.0297	28.4579	2088		19	19	19	80.1	80.1	80.1	37.535	0	323.31	13610000000	443
PSMC5	26S protease regulatory subunit 8		0.463531	-1.10271	P62195-2;P62195	P62195-2;P62195	21.8837	22.4479	22.7459	19.3139	21.8405	22.615	1256		6	6	5	19.8	19.8	16.8	44.784	0	40.933	234110000	35
NOC4L	Nucleolar complex protein 4 homolog		0.463448	-0.351075	Q9BVI4	Q9BVI4	23.6128	24.3782	24.5096	23.4789	24.0282	23.9402	2715		13	13	13	34.7	34.7	34.7	58.467	0	39.742	731530000	93
SMU1	WD40 repeat-containing protein SMU1;WD40 repeat-containing protein SMU1, N-terminally processed		0.463431	0.136797	Q2TAY7;Q2TAY7-2	Q2TAY7;Q2TAY7-2	30.0319	30.2441	30.225	30.1326	30.2751	30.5037	1798		25	25	25	55	55	55	57.543	0	323.31	55936000000	1236
RECQL	ATP-dependent DNA helicase Q1		0.463227	0.167248	P46063	P46063	22.2437	22.6802	22.5753	22.5395	22.8252	22.6362	1011		6	6	6	12.8	12.8	12.8	73.457	0	22.11	264910000	20
PRNP	Major prion protein		0.463076	-1.17299	P04156	P04156	25.5783	24.2217	24.1607	25.4258	22.1687	22.8473	509		4	4	4	16.2	16.2	16.2	27.661	0	14.114	938580000	48
PABPC1	Polyadenylate-binding protein 1		0.462975	0.110991	P11940;P11940-2;Q9H361;Q4VXU2;Q4VXU2-2;Q96DU9-2;Q96DU9	P11940;P11940-2	31.8298	31.6343	31.5549	31.7917	31.67	31.8904	645		35	35	24	63.8	63.8	44.7	70.67	0	323.31	167670000000	2267
FGFR1OP	FGFR1 oncogene partner		0.462123	-0.12664	O95684-2;O95684;O95684-3;Q8N103-3	O95684-2;O95684	23.2186	23.174	23.3172	22.9182	23.1104	23.3013	456		8	8	8	36.4	36.4	36.4	40.907	0	34.827	376640000	40
EHD4	EH domain-containing protein 4		0.461897	0.131737	Q9H223	Q9H223	23.7702	23.6825	23.5964	23.9215	23.933	23.5898	2827		13	12	11	28.3	26.2	24.2	61.174	0	59.466	573480000	50
GTF2H3	General transcription factor IIH subunit 3		0.461859	0.0419839	Q13889;Q13889-2	Q13889;Q13889-2	25.6568	25.7169	25.6108	25.6985	25.7481	25.6638	1599		10	10	10	44.5	44.5	44.5	34.378	0	86.083	2203200000	208
ABCF1	ATP-binding cassette sub-family F member 1		0.461629	0.104787	Q8NE71;Q8NE71-2	Q8NE71;Q8NE71-2	28.8315	28.6334	28.5574	28.8865	28.7368	28.7133	2219		35	34	34	55.4	54.6	54.6	95.925	0	323.31	18835000000	870
FUBP3	Far upstream element-binding protein 3		0.460554	0.156356	Q96I24;Q96I24-2	Q96I24	26.624	26.2257	26.4104	26.758	26.4827	26.4885	2504		21	21	21	55.9	55.9	55.9	61.64	0	160.54	3901800000	233
RPL11	60S ribosomal protein L11		0.460423	0.15121	P62913	P62913	29.6424	29.3431	29.2879	29.7307	29.5753	29.4211	1304		9	9	1	44.4	44.4	6.7	20.252	0	51.968	29891000000	211
RAB5A	Ras-related protein Rab-5A		0.459977	0.682647	P20339-2;P20339	P20339-2;P20339	20.0108	21.9128	21.9407	22.0677	21.9538	21.8908	739		6	3	3	38.3	22.4	22.4	22.178	0	13.985	169350000	21
IRF2BP2	Interferon regulatory factor 2-binding protein 2		0.459141	0.155257	Q7Z5L9-2;Q7Z5L9;Q7Z5L9-3	Q7Z5L9-2;Q7Z5L9	23.4409	23.4285	23.5232	23.3508	23.8383	23.6692	2045		7	7	6	25.6	25.6	22.8	59.48	0	73.36	494110000	57
RBBP7	Histone-binding protein RBBP7		0.458802	-0.177636	Q16576;Q16576-2	Q16576;Q16576-2	23.1993	23.4612	23.623	23.031	23.405	23.3146	1771		10	4	4	32	21.6	21.6	47.82	0	32.208	473010000	27
FXR1	Fragile X mental retardation syndrome-related protein 1		0.458233	0.0989755	P51114;P51114-2;P51114-3	P51114;P51114-2;P51114-3	28.7812	28.6792	28.5132	28.8332	28.7769	28.6604	1101		30	30	28	56.4	56.4	53.8	69.72	0	323.31	18148000000	697
PLEKHA5	Pleckstrin homology domain-containing family A member 5		0.45811	0.0909176	Q9HAU0;Q9HAU0-2;Q9HAU0-4;Q9HAU0-6;Q9HAU0-5;Q9HAU0-8;Q9HAU0-3;Q9HAU0-7	Q9HAU0;Q9HAU0-2;Q9HAU0-4;Q9HAU0-6;Q9HAU0-5;Q9HAU0-8;Q9HAU0-3	28.7213	28.6229	28.4788	28.7755	28.7119	28.6083	2894		54	54	54	65.8	65.8	65.8	127.46	0	323.31	17792000000	966
FAM53C	Protein FAM53C		0.457659	0.142366	Q9NYF3	Q9NYF3	22.1575	22.4637	22.5779	22.4477	22.5787	22.5998	3054		5	5	5	14.3	14.3	14.3	43.091	0	30.113	285600000	38
ECI2	Enoyl-CoA delta isomerase 2, mitochondrial		0.456549	-0.426997	O75521-2;O75521	O75521-2;O75521	22.2733	22.1982	22.4842	22.1822	22.381	21.1116	358		5	5	5	22.3	22.3	22.3	39.609	0	13.909	206110000	30
AIMP2	Aminoacyl tRNA synthase complex-interacting multifunctional protein 2		0.45639	0.82674	Q13155;Q13155-2	Q13155;Q13155-2	22.0835	20.183	20.0962	22.4815	21.1054	21.2561	1525		5	5	5	26.2	26.2	26.2	35.348	0	14.95	237740000	16
RPL15	60S ribosomal protein L15		0.456282	-0.537542	P61313;P61313-2	P61313;P61313-2	21.5131	21.5869	21.3995	21.1564	21.7239	20.0066	1234		2	2	2	11.3	11.3	11.3	24.146	0.00035398	5.0991	99220000	11
PRPF38B	Pre-mRNA-splicing factor 38B		0.456012	0.23144	Q5VTL8;Q5VTL8-2	Q5VTL8;Q5VTL8-2	24.3689	24.0996	23.9662	24.5235	24.595	24.0106	1889		7	7	7	17.6	17.6	17.6	64.467	0	35.238	821570000	63
CDK2	Cyclin-dependent kinase 2		0.455871	-0.29637	P24941;P24941-2	P24941;P24941-2	22.5421	23.017	22.9524	22.4668	22.1712	22.9844	797		7	5	4	28.9	22.5	17.8	33.929	0	15.603	281940000	31
RNF20	E3 ubiquitin-protein ligase BRE1A		0.454951	-0.369011	Q5VTR2	Q5VTR2	20.6249	20.4202	20.7633	19.8045	20.8943	20.0026	1890		3	3	2	3.9	3.9	2.5	113.66	0	10.451	84436000	7
NCOR2	Nuclear receptor corepressor 2		0.453377	-0.0592658	Q9Y618-5;Q9Y618-4;Q9Y618;Q9Y618-2	Q9Y618-5;Q9Y618-4;Q9Y618	26.9655	26.7987	26.8025	26.7724	26.8032	26.8133	3382		47	47	44	27.8	27.8	26.8	267.21	0	205.75	5138500000	425
RPA2	Replication protein A 32 kDa subunit		0.453335	0.353634	P15927;P15927-2;P15927-3	P15927;P15927-2;P15927-3	23.2084	23.0011	23.9753	23.9308	23.4324	23.8824	693		5	5	5	28.9	28.9	28.9	29.247	0	15.63	532490000	31
TRMT1	tRNA (guanine(26)-N(2))-dimethyltransferase		0.453306	-0.251145	Q9NXH9-2;Q9NXH9	Q9NXH9-2;Q9NXH9	24.431	24.6386	24.409	23.8102	24.3342	24.5809	3042		11	11	11	24.8	24.8	24.8	69.305	0	59.46	852330000	83
EEF1E1	Eukaryotic translation elongation factor 1 epsilon-1		0.452726	-1.31315	O43324-2;O43324	O43324-2;O43324	24.1534	24.77	24.7573	24.2923	20.7904	24.6584	213		3	3	3	16.5	16.5	16.5	15.548	0	8.2898	1169200000	47
NOL6	Nucleolar protein 6		0.452633	0.260225	Q9H6R4-4;Q9H6R4;Q9H6R4-2;Q9H6R4-3	Q9H6R4-4;Q9H6R4;Q9H6R4-2	22.7341	23.4482	23.4956	23.4791	23.5338	23.4457	2857		11	11	11	15	15	15	127.32	0	40.679	463690000	43
GCLM	Glutamate--cysteine ligase regulatory subunit		0.4522	-0.373247	P48507;P48507-2	P48507;P48507-2	21.9767	22.6228	22.882	22.2978	21.6601	22.4038	1040		4	4	4	20.1	20.1	20.1	30.727	0	14.582	252490000	20
PPP1R13L	RelA-associated inhibitor		0.451492	-0.115032	Q8WUF5	Q8WUF5	29.1382	28.8013	28.8201	28.7856	28.8145	28.8143	2295		34	34	34	50.4	50.4	50.4	89.09	0	323.31	19619000000	895
TAF15	TATA-binding protein-associated factor 2N		0.450015	0.237037	Q92804-2;Q92804	Q92804-2;Q92804	30.5841	30.1197	30.1148	30.8355	30.3022	30.3919	2373		13	11	11	27.7	25.3	25.3	61.557	0	323.31	67736000000	737
TANC2	Protein TANC2		0.449529	0.826653	Q9HCD6;Q9HCD6-2;Q9HCD6-3;Q9HCD6-4	Q9HCD6;Q9HCD6-2	23.1437	20.8291	23.1153	22.837	23.2187	23.5125	2911		9	9	9	6.5	6.5	6.5	219.65	0	34.563	334050000	32
ASCC3	Activating signal cointegrator 1 complex subunit 3		0.448759	0.115227	Q8N3C0;Q8N3C0-4;Q8N3C0-3	Q8N3C0	24.1802	24.2248	23.9383	24.2932	24.2969	24.0988	2163		23	23	23	12.7	12.7	12.7	251.46	0	55.344	777220000	106
RPL7A	60S ribosomal protein L7a		0.448579	0.148184	P62424	P62424	25.104	24.9187	25.0013	25.3084	25.2661	24.8941	1276		11	11	11	36.5	36.5	36.5	29.995	0	35.62	1494800000	93
PICALM	Phosphatidylinositol-binding clathrin assembly protein		0.448507	-0.857042	Q13492-4;Q13492-3;Q13492-2;Q13492-5;Q13492	Q13492-4;Q13492-3;Q13492-2;Q13492-5;Q13492	22.2935	22.8884	22.65	22.3948	20.1565	22.7095	1558		8	8	7	23	23	20.9	59.918	0	19.546	242660000	15
KATNB1	Katanin p80 WD40 repeat-containing subunit B1		0.448214	0.106892	Q9BVA0	Q9BVA0	22.7263	22.8383	22.9919	22.9966	23.0532	22.8275	2710		9	9	9	16.3	16.3	16.3	72.333	0	22.967	311210000	27
RAB2A;RAB2B	Ras-related protein Rab-2A;Ras-related protein Rab-2B		0.447918	0.431365	P61019;P61019-2;Q8WUD1;Q8WUD1-2	P61019;P61019-2;Q8WUD1	20.7698	21.0465	20.8512	20.5735	21.4184	21.9698	1222		5	5	5	27.4	27.4	27.4	23.545	0	10.95	116540000	14
NLK	Serine/threonine-protein kinase NLK		0.447069	0.613331	Q9UBE8	Q9UBE8	20.047	21.8397	21.7194	22.0429	21.6702	21.733	3128		3	3	3	6.5	6.5	6.5	58.282	0	8.3202	142340000	18
ATP5A1	ATP synthase subunit alpha, mitochondrial		0.446287	0.157788	P25705;P25705-2;P25705-3	P25705;P25705-2;P25705-3	28.2764	28.5622	28.6433	28.4532	28.7002	28.8018	803		24	24	24	51.9	51.9	51.9	59.75	0	302.72	17733000000	688
RPS6KB2	Ribosomal protein S6 kinase beta-2		0.443363	-0.202841	Q9UBS0;Q9UBS0-2	Q9UBS0	23.1282	22.8894	23.0062	22.9812	22.4371	22.9968	3134		6	6	6	24.3	24.3	24.3	53.455	0	28.313	302940000	36
IGHMBP2	DNA-binding protein SMUBP-2		0.443047	-0.490646	P38935	P38935	23.3088	23.7133	23.7736	23.3576	23.7367	22.2294	953		3	3	3	4.3	4.3	4.3	109.15	0.0003712	5.9949	550360000	22
PFDN2	Prefoldin subunit 2		0.442859	-0.359413	Q9UHV9	Q9UHV9	22.4817	22.3125	22.391	21.3551	22.475	22.2769	3173		3	3	3	22.7	22.7	22.7	16.648	0	24.834	223620000	17
TPM4	Tropomyosin alpha-4 chain		0.442648	0.404745	P67936	P67936	26.699	26.6274	26.9432	27.8788	27.024	26.5811	1331		20	20	6	57.7	57.7	15.3	28.521	0	197.08	5158600000	225
PDIA3	Protein disulfide-isomerase A3		0.442631	0.188321	P30101	P30101	23.3373	23.9001	23.7176	23.7244	23.9853	23.8103	857		10	10	10	24.8	24.8	24.8	56.782	0	32.355	575610000	52
SRSF11	Serine/arginine-rich splicing factor 11		0.441833	-0.434683	Q05519-2;Q05519	Q05519-2;Q05519	23.8822	24.4397	24.8242	23.3657	23.9992	24.4771	1435		5	5	5	15.3	15.3	15.3	53.413	0	41.104	888920000	92
TRIM5	Tripartite motif-containing protein 5		0.440606	0.658401	Q9C035-4;Q9C035-3;Q9C035-2;Q9C035;Q9C035-6;Q9C035-5;Q9BYJ4-2;Q9C030;Q9BYJ4;Q9C030-2	Q9C035-4;Q9C035-3;Q9C035-2;Q9C035;Q9C035-6;Q9C035-5	19.9754	21.4455	21.6964	20.9959	22.0607	22.0359	2780		6	6	6	21.8	21.8	21.8	37.685	0	18.527	143690000	22
CUL4B;CUL4A	Cullin-4B;Cullin-4A		0.43989	-1.13485	Q13620-3;Q13620-1;Q13620;Q13619-2;Q13619	Q13620-3;Q13620-1;Q13620;Q13619-2;Q13619	22.4163	23.3608	22.5965	21.3743	23.6315	19.9632	1578		4	4	4	7.8	7.8	7.8	84.016	0.00037509	6.1957	314200000	8
RPL22	60S ribosomal protein L22		0.439801	0.114873	P35268	P35268	27.9541	28.2527	28.2544	28.1896	28.3638	28.2524	914		4	4	4	50.8	50.8	50.8	14.787	0	82.948	12465000000	110
AHNAK	Neuroblast differentiation-associated protein AHNAK		0.439762	-0.133059	Q09666;Q09666-2	Q09666	29.9402	30.2194	30.1463	29.7767	30.1083	30.0217	1470		161	161	160	53.7	53.7	53.2	629.09	0	323.31	48462000000	2073
NUSAP1	Nucleolar and spindle-associated protein 1		0.439464	0.39821	Q9BXS6-2;Q9BXS6;Q9BXS6-3;Q9BXS6-5;Q9BXS6-4;Q9BXS6-6;Q9BXS6-7	Q9BXS6-2;Q9BXS6;Q9BXS6-3;Q9BXS6-5;Q9BXS6-4;Q9BXS6-6;Q9BXS6-7	27.087	26.4129	26.2562	27.5586	26.7979	26.5941	2745		17	17	17	50.5	50.5	50.5	49.323	0	133.47	4260100000	185
MYCBP	C-Myc-binding protein		0.438779	0.145811	Q99417	Q99417	27.5722	27.3954	27.1798	27.6419	27.359	27.5839	2591		8	8	8	73.8	73.8	73.8	11.967	0	129.84	7692800000	199
MAP7D1	MAP7 domain-containing protein 1		0.437923	-0.230722	Q3KQU3-2;Q3KQU3-4;Q3KQU3;Q3KQU3-3	Q3KQU3-2;Q3KQU3-4;Q3KQU3	22.3428	22.2486	21.9369	22.187	21.5712	22.0779	1802		5	4	4	8.1	7.2	7.2	88.725	0	16.385	189330000	33
HOMER3	Homer protein homolog 3		0.437462	0.104981	Q9NSC5-2;Q9NSC5;Q9NSC5-5;Q9NSC5-4;Q9NSC5-3	Q9NSC5-2;Q9NSC5;Q9NSC5-5;Q9NSC5-4;Q9NSC5-3	26.4298	26.2768	26.157	26.5006	26.4048	26.2731	2983		16	16	15	57	57	54.7	39.478	0	193	3384400000	192
YWHAB	14-3-3 protein beta/alpha;14-3-3 protein beta/alpha, N-terminally processed		0.437266	-0.434425	P31946-2;P31946	P31946-2;P31946	23.4507	24.3409	24.3135	23.4227	23.1756	24.2035	880		9	5	5	48.4	33.6	33.6	27.85	0	62.22	659640000	37
RPLP2	60S acidic ribosomal protein P2		0.436628	0.148753	P05387;P05386-2	P05387	26.886	27.3221	27.2901	27.2681	27.3951	27.2812	531		8	8	7	92.2	92.2	77.4	11.665	0	90.26	6225000000	214
RRP1B	Ribosomal RNA processing protein 1 homolog B		0.436623	0.214243	Q14684-2;Q14684	Q14684-2;Q14684	24.0686	23.6992	24.2068	24.4974	24.0659	24.0541	1656		10	10	10	22.2	22.2	22.2	82.175	0	26.304	730230000	37
MESDC2	LDLR chaperone MESD		0.435026	-0.745798	Q14696	Q14696	22.3988	22.5235	22.3492	20.2472	22.121	22.666	1660		4	4	4	22.2	22.2	22.2	26.076	0	10.523	242000000	19
BUB3	Mitotic checkpoint protein BUB3		0.43478	0.131341	O43684-2;O43684	O43684-2;O43684	29.1236	28.8159	28.8389	29.2069	28.9188	29.0467	232		17	17	17	58.9	58.9	58.9	36.954	0	291.07	22872000000	497
AGPS	Alkyldihydroxyacetonephosphate synthase, peroxisomal		0.434391	0.0345561	O00116	O00116	27.0942	27.0535	26.9937	27.082	27.0511	27.112	82		26	26	26	55.5	55.5	55.5	72.911	0	274.25	5911600000	402
RBM15	Putative RNA-binding protein 15		0.434374	0.103679	Q96T37-4;Q96T37-2;Q96T37-3;Q96T37	Q96T37-4;Q96T37-2;Q96T37-3;Q96T37	25.0628	25.2148	25.3021	25.1494	25.3516	25.3898	2584		18	18	17	25.7	25.7	25	99.7	0	80.884	1764200000	110
LUC7L3	Luc7-like protein 3		0.433557	0.164401	O95232;O95232-2	O95232	26.6449	26.2067	26.1793	26.6147	26.4069	26.5025	426		12	12	12	32.2	32.2	32.2	51.466	0	144.16	3742900000	198
BLM	Bloom syndrome protein		0.4334	0.2329	P54132	P54132	20.8521	20.246	20.6441	21.0864	20.7673	20.5871	1160		2	2	2	1.3	1.3	1.3	159	0.0040945	3.3677	55864000	8
PCMT1	Protein-L-isoaspartate(D-aspartate) O-methyltransferase		0.431597	0.155734	P22061;P22061-2	P22061;P22061-2	28.9742	29.1736	29.1188	28.9994	29.2413	29.4929	759		14	14	14	65.6	65.6	65.6	24.636	0	323.31	30397000000	704
TXNL1	Thioredoxin-like protein 1		0.431222	-0.0990162	O43396	O43396	23.0954	23.3077	23.347	23.1495	23.2548	23.0487	217		5	5	5	29.1	29.1	29.1	32.251	0	18.665	474650000	25
RPL6	60S ribosomal protein L6		0.43072	-0.562319	Q02878	Q02878	23.075	23.4604	23.8143	21.8594	23.4786	23.3248	1421		7	7	7	27.4	27.4	27.4	32.728	0	26.612	454630000	44
TIMM50	Mitochondrial import inner membrane translocase subunit TIM50		0.430268	0.0793819	Q3ZCQ8;Q3ZCQ8-2;Q3ZCQ8-3	Q3ZCQ8;Q3ZCQ8-2;Q3ZCQ8-3	24.9196	24.9832	24.9606	24.9185	25.004	25.179	1807		8	8	8	32	32	32	39.646	0	100.46	1359400000	153
HNRNPA0	Heterogeneous nuclear ribonucleoprotein A0		0.430133	-0.125015	Q13151	Q13151	28.5964	28.5765	28.6388	28.3071	28.4125	28.7171	1524		13	13	13	55.1	55.1	55.1	30.84	0	303.44	16927000000	374
BTF3	Transcription factor BTF3		0.429817	-0.295863	P20290-2;P20290	P20290-2;P20290	22.7615	23.2773	23.4136	22.5247	22.7756	23.2646	738		6	6	6	65.4	65.4	65.4	17.699	0	31.384	408200000	46
FAM120C	Constitutive coactivator of PPAR-gamma-like protein 2		0.429631	-0.0397847	Q9NX05;Q9NX05-2	Q9NX05	22.9598	22.9034	22.831	22.8794	22.862	22.8335	3033		11	9	9	11.5	9.5	9.5	120.59	0	29.079	283530000	47
ERH	Enhancer of rudimentary homolog		0.4292	0.473288	P84090	P84090	31.2245	30.2128	30.1198	31.6125	30.6282	30.7362	1377		7	7	7	53.8	53.8	53.8	12.259	0	151.65	83430000000	510
EIF4ENIF1	Eukaryotic translation initiation factor 4E transporter		0.428675	0.105136	Q9NRA8;Q9NRA8-3;Q9NRA8-2	Q9NRA8;Q9NRA8-3;Q9NRA8-2	25.7114	25.8169	25.6705	26.0287	25.7464	25.7391	2967		24	24	24	38.6	38.6	38.6	108.2	0	100.43	2449000000	184
GIT2	ARF GTPase-activating protein GIT2		0.428349	-0.310027	Q14161;Q14161-5;Q14161-3;Q14161-7;Q14161-9;Q14161-8;Q14161-4;Q14161-11;Q14161-6;Q14161-10;Q14161-2	Q14161;Q14161-5;Q14161-3;Q14161-7;Q14161-9;Q14161-8;Q14161-4;Q14161-11;Q14161-6;Q14161-10;Q14161-2	24.0377	24.5499	24.6138	23.6252	24.1648	24.4813	1618		15	15	12	30.6	30.6	26.4	84.542	0	61.509	894260000	99
RBM4;RBM4B	RNA-binding protein 4;RNA-binding protein 4B		0.427875	0.129107	Q9BWF3;Q9BWF3-4;Q9BQ04;Q9BWF3-3;Q9BWF3-2	Q9BWF3;Q9BWF3-4;Q9BQ04;Q9BWF3-3;Q9BWF3-2	23.746	23.4187	23.7695	23.7292	23.6966	23.8958	2729		11	11	9	33.5	33.5	21.4	40.313	0	40.45	530650000	64
CTU1	Cytoplasmic tRNA 2-thiolation protein 1		0.427217	-0.469114	Q7Z7A3	Q7Z7A3	22.9665	22.6264	22.9023	22.79	21.4485	22.8493	2053		6	6	6	29.9	29.9	29.9	36.45	0	17.376	226480000	22
PURB	Transcriptional activator protein Pur-beta		0.427094	-0.0636571	Q96QR8	Q96QR8	25.7483	25.7695	25.5948	25.6677	25.5767	25.6772	2561		9	9	9	52.9	52.9	52.9	33.24	0	61.86	2001000000	106
MCM7	DNA replication licensing factor MCM7		0.427044	0.152593	P33993;P33993-3;P33993-2	P33993;P33993-3	26.8249	26.9752	27.0331	26.8411	27.1286	27.3212	898		29	29	29	56.1	56.1	56.1	81.307	0	150.84	5881300000	383
DNAJA1	DnaJ homolog subfamily A member 1		0.425232	-0.15483	P31689;P31689-2	P31689;P31689-2	26.8178	26.775	26.8938	26.6282	26.4376	26.9564	874		17	17	17	56.2	56.2	56.2	44.868	0	129.92	4927100000	292
DDX28	Probable ATP-dependent RNA helicase DDX28		0.42508	0.119548	Q9NUL7	Q9NUL7	25.2252	25.5565	25.474	25.4088	25.572	25.6335	2998		17	17	17	41.7	41.7	41.7	59.58	0	79.962	1980200000	187
NFX1	Transcriptional repressor NF-X1		0.424227	0.183645	Q12986;Q12986-2;Q12986-3	Q12986;Q12986-2;Q12986-3	23.7617	23.4841	23.5393	24.0838	23.7311	23.5212	1509		14	14	14	16.9	16.9	16.9	124.39	0	50.752	499240000	55
SRSF6	Serine/arginine-rich splicing factor 6		0.423837	0.366936	Q13247-3;Q13247;Q13247-2	Q13247-3;Q13247	26.0578	25.8261	25.5128	26.7996	26.0317	25.6661	1536		11	11	7	30.7	30.7	18.8	38.418	0	34.388	2448700000	104
TPX2	Targeting protein for Xklp2		0.423009	0.0622203	Q9ULW0;Q9ULW0-2	Q9ULW0;Q9ULW0-2	26.8647	26.8281	26.9186	26.8188	26.9936	26.9857	3230		35	35	35	53.9	53.9	53.9	85.652	0	235.12	5146000000	356
TMPO	Lamina-associated polypeptide 2, isoform alpha;Thymopoietin;Thymopentin		0.42291	-0.367641	P42166	P42166	22.0791	21.9015	22.9819	21.6388	22.1643	22.0564	983		15	7	7	31.1	13.5	13.5	75.491	0	28.001	213830000	19
PSME3	Proteasome activator complex subunit 3		0.422521	-1.08016	P61289;P61289-3;P61289-2	P61289;P61289-3;P61289-2	22.6213	22.713	22.8228	19.4627	22.6524	22.8015	1233		6	6	6	28.3	28.3	28.3	29.506	0	19.965	298810000	26
KIF23	Kinesin-like protein KIF23		0.42229	-0.0686042	Q02241	Q02241	26.9187	27.026	27.143	26.9206	26.9558	27.0055	1415		35	35	3	48.4	48.4	3	110.06	0	251.82	5480200000	404
KIN	DNA/RNA-binding protein KIN17		0.42156	0.0873915	O60870;O60870-2	O60870;O60870-2	25.2742	25.227	25.2281	25.2281	25.5036	25.2598	301		14	14	14	38.2	38.2	38.2	45.373	0	48.587	1633300000	151
GADD45GIP1	Growth arrest and DNA damage-inducible proteins-interacting protein 1		0.421383	0.119179	Q8TAE8	Q8TAE8	25.4852	25.6997	25.5361	25.6633	25.882	25.5332	2250		9	9	9	50.5	50.5	50.5	25.384	0	58.258	2193900000	261
HSP90AB2P	Putative heat shock protein HSP 90-beta 2		0.4205	-1.11943	Q58FF8	Q58FF8	20.4931	22.2774	22.2138	19.2808	19.89	22.4554	1834		8	1	1	19.7	3.9	3.9	44.348	0.00035663	5.2877	162920000	27
GTF3C4	General transcription factor 3C polypeptide 4		0.419968	0.0670293	Q9UKN8	Q9UKN8	24.6192	24.7321	24.7896	24.6895	24.8377	24.8148	3208		19	19	19	33.9	33.9	33.9	91.981	0	101.75	1190000000	126
ENKD1	Enkurin domain-containing protein 1		0.419612	-0.39459	Q9H0I2;Q9H0I2-2	Q9H0I2;Q9H0I2-2	22.2035	22.4079	21.8474	22.315	21.0691	21.891	2814		4	4	4	15.6	15.6	15.6	38.759	0	16.718	168270000	24
EHD1	EH domain-containing protein 1		0.419364	-0.0986144	Q9H4M9	Q9H4M9	23.8129	23.8333	23.8464	23.5531	23.746	23.8977	2847		15	14	10	42.5	40.8	31.3	60.626	0	51.436	619520000	74
RAPGEF2;RAPGEF6	Rap guanine nucleotide exchange factor 2;Rap guanine nucleotide exchange factor 6		0.419097	-0.507929	Q9Y4G8;Q8TEU7-2;Q8TEU7-5;Q8TEU7-3;Q8TEU7;Q8TEU7-4;Q8TEU7-6	Q9Y4G8;Q8TEU7-2;Q8TEU7-5;Q8TEU7-3;Q8TEU7;Q8TEU7-4	20.5236	21.3872	21.3014	20.1642	20.088	21.4362	3349		5	5	5	3.7	3.7	3.7	167.41	0	11.342	117630000	9
WDR3	WD repeat-containing protein 3		0.418316	-0.31185	Q9UNX4	Q9UNX4	22.4921	22.6988	23.4903	22.4296	22.7445	22.5715	3250		12	12	12	19.1	19.1	19.1	106.1	0	45.352	333750000	42
DDX3Y	ATP-dependent RNA helicase DDX3Y		0.417972	-0.393516	O15523-2;O15523;O15523-3	O15523-2;O15523	21.7829	20.5257	21.0521	20.3991	20.9478	20.8333	199		36	1	1	56.6	5.6	5.6	72.931	0	11.836	133840000	15
CAPZA1	F-actin-capping protein subunit alpha-1		0.417768	0.0735391	P52907	P52907	25.9524	26.0014	26.1164	26.1018	25.9957	26.1933	1140		12	10	10	68.5	59.1	59.1	32.922	0	132.38	2977200000	195
TXNRD1	Thioredoxin reductase 1, cytoplasmic		0.417594	-0.403124	Q16881-4;Q16881-3;Q16881;Q16881-5;Q16881-2;Q16881-6;Q16881-7;Q9NNW7-2;Q9NNW7	Q16881-4;Q16881-3;Q16881;Q16881-5;Q16881-2;Q16881-6;Q16881-7	23.1997	23.7355	23.7263	22.5891	23.0115	23.8514	1784		9	9	9	29.9	29.9	29.9	60.419	0	40.856	523050000	54
AMMECR1L	AMMECR1-like protein		0.416842	-0.122309	Q6DCA0	Q6DCA0	23.3111	23.5184	23.621	23.4248	23.4666	23.192	1913		8	8	6	38.7	38.7	32.6	34.499	0	26.09	522680000	57
ARAF	Serine/threonine-protein kinase A-Raf		0.416422	0.197986	P10398;P10398-2	P10398	21.7736	21.3245	21.8895	21.6543	22.0076	21.9196	623		4	4	3	7.8	7.8	6.1	67.585	0	10.347	146440000	19
PSMC3	26S protease regulatory subunit 6A		0.415685	-0.34704	P17980	P17980	23.1007	23.9497	23.9901	22.9509	23.3943	23.6541	714		9	9	9	31.2	31.2	31.2	49.203	0	29.096	543430000	58
MRPL54	39S ribosomal protein L54, mitochondrial		0.41563	-0.923206	Q6P161	Q6P161	23.1993	23.1243	22.9221	22.7588	20.3127	23.4046	1939		3	3	3	48.6	48.6	48.6	15.819	0	18.733	333690000	30
CCNT1	Cyclin-T1		0.415403	0.158134	O60563;O60563-2	O60563	29.1663	28.7754	28.7296	29.2163	28.963	28.9664	279		24	24	21	44.2	44.2	39.1	80.684	0	323.31	19994000000	596
PPIA	Peptidyl-prolyl cis-trans isomerase A;Peptidyl-prolyl cis-trans isomerase A, N-terminally processed		0.414633	0.135588	P62937;P62937-2;Q9Y536;P0DN37;P0DN26;A0A0B4J2A2;A0A075B767;A0A075B759;F5H284	P62937;P62937-2	27.2137	27.6444	27.5657	27.5263	27.6657	27.6386	1307		13	13	13	71.5	71.5	71.5	18.012	0	132.95	10286000000	375
SAMD4B	Protein Smaug homolog 2		0.413713	-0.372575	Q5PRF9;Q9UPU9-3;Q9UPU9	Q5PRF9	23.9032	24.4253	24.5201	23.2627	24.1109	24.3572	1853		13	13	13	33.7	33.7	33.7	75.483	0	59.137	769340000	99
PRPSAP1	Phosphoribosyl pyrophosphate synthase-associated protein 1		0.413704	-0.127881	Q14558-2;Q14558	Q14558-2;Q14558	24.6209	24.7312	24.8319	24.4844	24.4829	24.8331	1644		10	10	9	37.7	37.7	34	42.467	0	71.017	1197500000	87
TJP1	Tight junction protein ZO-1		0.413692	0.279554	Q07157-2	Q07157-2	23.4279	24.253	24.312	24.2895	24.2133	24.3288	1452		77	1	1	64.5	0.9	0.9	186.96	0.00038565	6.8638	809780000	11
STXBP3	Syntaxin-binding protein 3		0.413587	0.383638	O00186	O00186	20.3531	20.2383	21.2576	20.5461	21.2035	21.2505	90		4	4	4	7.8	7.8	7.8	67.764	0	7.1708	84260000	13
PTPN2	Tyrosine-protein phosphatase non-receptor type 2		0.413101	-0.986563	P17706-3;P17706-2;P17706;P17706-4	P17706-3;P17706-2;P17706;P17706-4	28.2139	28.8137	28.3409	28.4642	25.4718	28.4728	710		6	6	6	22.1	22.1	22.1	40.99	0	15.654	14731000000	27
DAPK3	Death-associated protein kinase 3		0.413013	-0.0419941	O43293;O43293-2;Q9UIK4;Q9UIK4-2	O43293;O43293-2	26.0822	26.0659	26.119	26.1276	26.007	26.0065	210		17	17	17	45.6	45.6	45.6	52.535	0	124.83	2941000000	169
HNRNPA3	Heterogeneous nuclear ribonucleoprotein A3		0.412837	-0.121166	P51991	P51991	28.9999	28.6611	28.8915	28.7657	28.586	28.8374	1124		19	19	3	42.3	42.3	8.2	39.594	0	183.14	20192000000	464
MRPL14	39S ribosomal protein L14, mitochondrial		0.411492	0.162653	Q6P1L8	Q6P1L8	26.0153	26.4852	26.331	26.2775	26.6077	26.4342	1943		6	6	6	42.8	42.8	42.8	15.947	0	40.759	3736800000	159
FAM195B	Protein FAM195B		0.410468	0.118228	C9JLW8	C9JLW8	25.6137	25.3478	25.2246	25.438	25.5184	25.5843	24		5	5	5	57.7	57.7	57.7	10.92	0	37.224	1866700000	138
CDK5	Cyclin-dependent-like kinase 5		0.409987	0.274236	Q00535;Q00535-2	Q00535;Q00535-2	24.7023	25.1027	25.1921	24.8832	25.2235	25.7132	1393		8	7	7	30.8	28.1	28.1	33.304	0	15.435	1759100000	41
MCAT	Malonyl-CoA-acyl carrier protein transacylase, mitochondrial		0.409428	0.119714	Q8IVS2;Q8IVS2-2	Q8IVS2	24.0698	24.1945	24.1845	24.0495	24.4514	24.307	2117		11	11	11	40	40	40	42.961	0	53.153	819620000	92
IPO5	Importin-5		0.408853	-0.397554	O00410;O00410-3	O00410;O00410-3	22.3122	23.1744	23.6351	22.4466	22.5641	22.9184	103		9	9	2	12.7	12.7	3.1	123.63	0	45.098	358530000	50
ASNS	Asparagine synthetase [glutamine-hydrolyzing]		0.408682	-0.497037	P08243-2;P08243;P08243-3	P08243-2;P08243;P08243-3	20.0658	21.1119	21.0579	20.4651	19.4935	20.7859	578		3	3	3	8	8	8	62.168	0	10.575	82589000	13
WAPAL	Wings apart-like protein homolog		0.408231	-0.200879	Q7Z5K2;Q7Z5K2-2;Q7Z5K2-3	Q7Z5K2;Q7Z5K2-2;Q7Z5K2-3	21.6161	21.6648	21.6924	21.5977	21.0481	21.7248	2044		4	4	4	5.3	5.3	5.3	132.94	0	8.4586	143720000	12
SMAP	Small acidic protein		0.407715	0.387838	O00193	O00193	23.3262	22.8193	22.2692	23.6446	23.204	22.7296	91		3	3	3	25.1	25.1	25.1	20.332	0	18.751	307130000	24
ARID1A	AT-rich interactive domain-containing protein 1A		0.407069	0.191427	O14497;O14497-2;O14497-3	O14497;O14497-2;O14497-3	22.8983	22.5513	23.1953	22.9537	23.2024	23.0632	125		11	9	9	7.2	5.5	5.5	242.04	0	22.669	330180000	34
FIP1L1	Pre-mRNA 3-end-processing factor FIP1		0.406699	0.060866	Q6UN15;Q6UN15-5;Q6UN15-4	Q6UN15;Q6UN15-5;Q6UN15-4	28.8869	28.8484	28.7241	28.9608	28.8344	28.8468	1972		21	21	4	53.2	53.2	16.2	66.526	0	248.87	20090000000	563
PRDX6	Peroxiredoxin-6		0.405279	0.24457	P30041	P30041	24.5333	24.9022	25.1533	24.7491	25.3397	25.2337	850		11	11	11	49.6	49.6	49.6	25.035	0	49.427	1511300000	145
SF3B2	Splicing factor 3B subunit 2		0.404923	0.119978	Q13435	Q13435	30.103	29.8371	29.7893	30.0116	29.9028	30.175	1554		48	48	48	54.1	54.1	54.1	100.23	0	323.31	48637000000	1714
RPS5	40S ribosomal protein S5;40S ribosomal protein S5, N-terminally processed		0.404868	-0.109378	P46782	P46782	31.7438	31.5691	31.54	31.6222	31.5833	31.3191	1023		16	16	16	57.4	57.4	57.4	22.876	0	228.48	133470000000	662
THSD4	Thrombospondin type-1 domain-containing protein 4		0.404495	0.141422	Q6ZMP0;Q6ZMP0-2;Q6ZMP0-4;Q6ZMP0-3	Q6ZMP0;Q6ZMP0-2;Q6ZMP0-4	24.5736	24.1981	24.2081	24.5854	24.5084	24.3105	1988		14	14	14	17.7	17.7	17.7	112.45	0	51.313	849800000	89
SPTY2D1	Protein SPT2 homolog		0.403262	0.122539	Q68D10-2;Q68D10;Q68D10-3	Q68D10-2;Q68D10;Q68D10-3	23.1709	23.1237	23.0622	23.0111	23.4401	23.2732	1907		7	7	7	12.6	12.6	12.6	74.229	0	14.82	404170000	47
ZNF318	Zinc finger protein 318		0.403125	0.0821025	Q5VUA4;Q5VUA4-2	Q5VUA4;Q5VUA4-2	22.9887	23.2399	23.1114	23.1406	23.1572	23.2885	1891		10	10	10	5.6	5.6	5.6	251.11	0	34.686	387090000	63
VDAC2	Voltage-dependent anion-selective channel protein 2		0.402975	0.160231	P45880-2;P45880;P45880-1	P45880-2;P45880;P45880-1	24.8991	25.3029	25.2163	25.2689	25.5131	25.117	1006		11	11	11	53.7	53.7	53.7	30.412	0	85.868	1647200000	113
PPP1R12A	Protein phosphatase 1 regulatory subunit 12A		0.40257	0.135736	O14974-3;O14974;O14974-4;O14974-2;O14974-5;O60237-4;O60237;O60237-6	O14974-3;O14974;O14974-4;O14974-2;O14974-5	26.1259	25.848	26.0367	26.3352	26.1523	25.9304	155		27	27	27	33.2	33.2	33.2	109.73	0	169.37	2931800000	222
RPS15A	40S ribosomal protein S15a		0.401514	0.143111	P62244	P62244	28.0829	28.4039	28.1269	28.1513	28.3503	28.5414	1258		7	7	7	56.9	56.9	56.9	14.839	0	33.659	14749000000	286
CCDC152	Coiled-coil domain-containing protein 152		0.401342	-0.117015	Q4G0S7;Q4G0S7-2	Q4G0S7;Q4G0S7-2	22.4679	22.4211	22.3115	22.0664	22.4551	22.328	1812		5	5	5	20.5	20.5	20.5	29.978	0	14.253	209580000	26
RPL31	60S ribosomal protein L31		0.400858	0.177498	P62899;P62899-3;P62899-2	P62899;P62899-3;P62899-2	28.4944	28.1652	28.1216	28.7278	28.3225	28.2635	1301		7	7	7	52	52	52	14.463	0	27.796	13836000000	141
UTP18	U3 small nucleolar RNA-associated protein 18 homolog		0.400379	-0.237712	Q9Y5J1	Q9Y5J1	22.1425	21.9366	22.6904	22.0514	22.1945	21.8105	3366		5	5	5	11.7	11.7	11.7	62.003	0	16.472	221740000	25
MFAP1	Microfibrillar-associated protein 1		0.397483	0.0493654	P55081	P55081	27.8171	27.9321	27.8453	27.9542	27.9531	27.8352	1172		20	20	20	48.7	48.7	48.7	51.958	0	249.25	10104000000	317
TSR1	Pre-rRNA-processing protein TSR1 homolog		0.397435	0.0634702	Q2NL82	Q2NL82	24.192	24.0677	24.0459	24.0764	24.1706	24.249	1796		16	16	16	25.9	25.9	25.9	91.809	0	52.294	818380000	66
FTSJ3	pre-rRNA processing protein FTSJ3		0.397373	0.659266	Q8IY81	Q8IY81	20.0819	20.2927	21.9968	20.8629	22.0829	21.4034	2143		6	6	6	10	10	10	96.557	0	15.784	101110000	17
HSP90B1	Endoplasmin		0.396892	0.468438	P14625;Q58FF3	P14625	21.7726	23.2489	23.1559	23.0457	23.4846	23.0525	674		11	10	10	18.1	16.6	16.6	92.468	0	22.982	430000000	19
TRMT1L	TRMT1-like protein		0.396681	-0.806765	Q7Z2T5;Q7Z2T5-2	Q7Z2T5	22.6722	21.8613	21.4284	22.5615	19.8668	21.1134	2031		5	5	5	13.1	13.1	13.1	81.746	0	8.75	227590000	12
POLD2	DNA polymerase delta subunit 2		0.396415	0.174653	P49005	P49005	22.1457	22.2116	22.2046	22.7009	22.3211	22.0638	1048		6	6	6	23.2	23.2	23.2	51.289	0	20.731	201720000	34
ATP6V1A	V-type proton ATPase catalytic subunit A		0.396168	-0.364434	P38606-2;P38606	P38606-2;P38606	20.4808	20.7945	21.312	19.9375	20.9823	20.5743	950		4	4	4	11.3	11.3	11.3	64.735	0	13.549	78106000	8
GEMIN5	Gem-associated protein 5		0.395828	-0.093668	Q8TEQ6	Q8TEQ6	22.526	22.4256	22.6557	22.5256	22.5075	22.2933	2279		9	9	9	7.8	7.8	7.8	168.59	0	25.178	237330000	32
RPL4	60S ribosomal protein L4		0.395606	-0.374055	P36578	P36578	23.2403	24.1619	24.2666	23.3955	23.9617	23.1894	937		8	8	8	27.6	27.6	27.6	47.697	0	29.647	647700000	49
RANBP1	Ran-specific GTPase-activating protein		0.394439	0.115853	P43487-2;P43487	P43487-2;P43487	23.7925	24.1196	24.116	24.1234	24.2304	24.0218	1000		5	5	5	44	44	44	23.239	0	28.996	742580000	41
TRIM33	E3 ubiquitin-protein ligase TRIM33		0.393539	-0.324881	Q9UPN9-2;Q9UPN9	Q9UPN9-2;Q9UPN9	22.7208	22.6329	22.5781	21.6285	22.7051	22.6235	3253		8	8	8	6.7	6.7	6.7	120.54	0	16.929	281320000	17
NDUFAF3	NADH dehydrogenase [ubiquinone] 1 alpha subcomplex assembly factor 3		0.39347	0.586297	Q9BU61;Q9BU61-2	Q9BU61;Q9BU61-2	21.7887	20.5222	19.6334	21.3148	21.0975	21.2909	2699		3	3	3	19	19	19	20.35	0.00038037	6.5106	112310000	13
EMD	Emerin		0.392822	0.200757	P50402	P50402	25.8313	25.5465	25.719	26.2571	25.8734	25.5686	1086		11	11	11	52.8	52.8	52.8	28.994	0	162.3	2344800000	164
FOXC2	Forkhead box protein C2		0.392464	-0.101656	Q99958;O43638;Q12952;P55316	Q99958	26.4537	26.2423	26.1465	26.2735	26.1989	26.0651	2631		12	12	9	46.5	46.5	38.5	53.719	0	132.36	3078300000	183
CCT4	T-complex protein 1 subunit delta		0.391433	-0.252251	P50991;P50991-2	P50991;P50991-2	25.6801	26.2087	26.355	25.4886	25.9054	26.0931	1099		19	19	19	45.1	45.1	45.1	57.924	0	165.6	3022400000	251
MYL6	Myosin light polypeptide 6		0.391134	0.358329	P60660-2	P60660-2	28.927	29.1501	29.7517	30.1803	29.5686	29.1549	1212		10	10	1	78.1	78.1	17.9	16.961	0	162.33	33099000000	443
WWP2	NEDD4-like E3 ubiquitin-protein ligase WWP2		0.390906	-0.745708	O00308;O00308-2;O00308-3;O00308-4	O00308;O00308-2;O00308-3	21.3973	22.2443	20.2741	20.0216	19.9632	21.6938	102		7	6	6	11.6	10.5	10.5	98.911	0	12.41	126220000	13
DDX18	ATP-dependent RNA helicase DDX18		0.390779	0.120068	Q9NVP1	Q9NVP1	23.8925	23.9468	24.1696	24.1645	24.2683	23.9363	3015		12	12	12	22.4	22.4	22.4	75.406	0	46.715	665950000	63
SERF2	Small EDRK-rich factor 2		0.390653	-0.235578	P84101-4;P84101;P84101-3;P84101-2	P84101-4;P84101;P84101-3;P84101-2	23.2162	22.7184	22.6476	22.5877	22.9554	22.3324	1380		3	3	3	40	40	40	5.2159	0	7.8167	250540000	10
CDKN2AIPNL	CDKN2AIP N-terminal-like protein		0.389534	-0.218712	Q96HQ2;Q96HQ2-2	Q96HQ2;Q96HQ2-2	25.4694	25.8344	25.8775	25.1627	25.513	25.8493	2500		5	5	5	52.6	52.6	52.6	13.196	0	130.32	3205800000	141
RPL3	60S ribosomal protein L3		0.389447	0.181765	P39023;Q92901	P39023	24.5349	24.6092	24.5436	24.4092	25.0859	24.7378	955		14	14	14	37.7	37.7	37.7	46.108	0	46.812	1081300000	87
MEAF6	Chromatin modification-related protein MEAF6		0.389113	-0.396363	Q9HAF1-2;Q9HAF1;Q9HAF1-4;Q9HAF1-3	Q9HAF1-2;Q9HAF1;Q9HAF1-4;Q9HAF1-3	22.2616	22.5874	22.6092	22.5449	21.2622	22.4619	2891		2	2	2	16.8	16.8	16.8	21.624	0.0003827	6.6725	244130000	15
ANLN	Actin-binding protein anillin		0.388716	-0.110126	Q9NQW6;Q9NQW6-2	Q9NQW6;Q9NQW6-2	26.9517	26.7522	26.6463	26.831	26.5867	26.6021	2961		39	39	39	40.7	40.7	40.7	124.2	0	272.52	4449000000	343
GPATCH8	G patch domain-containing protein 8		0.388474	-0.230966	Q9UKJ3-2;Q9UKJ3	Q9UKJ3-2;Q9UKJ3	20.4565	20.5854	21.2027	20.5406	20.6754	20.3356	3203		3	3	3	2.9	2.9	2.9	155.19	0	11.582	72319000	16
CCPG1	Cell cycle progression protein 1		0.387547	-0.310743	Q9ULG6-2;Q9ULG6;Q9ULG6-5;Q9ULG6-4;Q9ULG6-3	Q9ULG6-2;Q9ULG6;Q9ULG6-5;Q9ULG6-4	22.1388	22.7363	22.8176	22.1161	21.8854	22.759	3224		6	6	6	9.3	9.3	9.3	71.853	0	9.9867	317050000	10
TSR3	Ribosome biogenesis protein TSR3 homolog		0.387498	-0.142227	Q9UJK0	Q9UJK0	23.1134	23.3711	23.4943	22.9976	23.1884	23.3661	3189		5	5	5	20.8	20.8	20.8	33.596	0	18.388	491840000	56
ZG16B	Zymogen granule protein 16 homolog B		0.387329	-0.534381	Q96DA0	Q96DA0	20.018	21.5325	21.7144	20.1694	20.5591	20.9333	2444		3	3	3	22.1	22.1	22.1	22.739	0	7.9029	104220000	5
RPL10	60S ribosomal protein L10		0.385892	0.163329	P27635;Q96L21	P27635	27.923	27.5291	27.4132	27.9635	27.6968	27.695	819		12	12	12	47.2	47.2	47.2	24.604	0	132.7	9316100000	338
SMARCD1	SWI/SNF-related matrix-associated actin-dependent regulator of chromatin subfamily D member 1		0.385582	-0.338295	Q96GM5;Q96GM5-2	Q96GM5;Q96GM5-2	22.442	22.6245	22.9955	22.4793	22.8469	21.7209	2486		7	7	6	16.7	16.7	13.4	58.232	0	22.69	346060000	24
LPCAT1	Lysophosphatidylcholine acyltransferase 1		0.385252	-0.921625	Q8NF37	Q8NF37	22.3988	23.4842	23.3026	22.8853	20.2551	23.2802	2232		6	6	6	14.6	14.6	14.6	59.151	0	18.74	376280000	27
YLPM1	YLP motif-containing protein 1		0.385039	0.197216	P49750;P49750-1	P49750;P49750-1	31.2092	30.8546	30.7358	31.4484	31.0255	30.9174	1066		96	96	15	46.8	46.8	6.8	241.64	0	323.31	85136000000	2645
NOP9	Nucleolar protein 9		0.384713	-0.36089	Q86U38;Q86U38-2	Q86U38;Q86U38-2	24.4865	24.9622	24.9224	24.186	23.9566	25.1457	2068		13	13	13	35.4	35.4	35.4	69.437	0	125.63	1197700000	61
S100A16	Protein S100-A16		0.383717	0.186078	Q96FQ6	Q96FQ6	25.0853	24.6668	24.5504	25.1764	24.9344	24.7499	2475		6	6	6	71.8	71.8	71.8	11.801	0	39.895	1195500000	62
ANKRD17	Ankyrin repeat domain-containing protein 17		0.383285	-0.151139	O75179-6;O75179-7;O75179-2;O75179;O75179-4;O75179-3;O75179-5;Q8IWZ3-5;Q8IWZ3-2;Q8IWZ3-3	O75179-6;O75179-7;O75179-2;O75179;O75179-4	24.125	24.4141	24.2297	24.0802	23.8713	24.3638	320		15	15	10	10.5	10.5	7.3	246.75	0	57.863	1087700000	88
CPA1	Carboxypeptidase A1		0.382207	1.47168	P15085	P15085	20.6879	20.2408	20.4376	19.7292	25.073	20.9791	683		2	2	2	4.8	4.8	4.8	47.14	0.00033681	4.301	631250000	23
GAS2L1	GAS2-like protein 1		0.382153	0.1171	Q99501;Q99501-3;Q99501-2;Q99501-4	Q99501;Q99501-3;Q99501-2;Q99501-4	21.5173	21.4891	21.6409	21.4422	21.8533	21.7031	2600		5	5	5	9.4	9.4	9.4	72.716	0	14.024	136510000	23
DDX56	Probable ATP-dependent RNA helicase DDX56		0.381966	0.112261	Q9NY93-2;Q9NY93	Q9NY93-2;Q9NY93	22.5766	22.3522	22.7184	22.6532	22.7733	22.5574	3052		6	6	6	12.8	12.8	12.8	57.274	0	18.157	275860000	23
KIAA1671	Uncharacterized protein KIAA1671		0.381369	0.156795	Q9BY89;Q9BY89-2	Q9BY89	27.0309	26.7074	26.6781	27.2055	26.9237	26.7576	2753		53	53	53	46.1	46.1	46.1	196.71	0	245.31	4827100000	395
PDCD11	Protein RRP5 homolog		0.380707	-0.656131	Q14690	Q14690	20.1924	20.8432	21.883	19.4145	21.2535	20.2822	1658		5	5	5	3.5	3.5	3.5	208.7	0	14.397	80311000	10
LDHB	L-lactate dehydrogenase B chain		0.379493	0.306744	P07195	P07195	24.2181	25.2822	24.4808	24.7422	25.1036	25.0555	554		9	8	8	27.5	24	24	36.638	0	32.987	1372000000	103
UBE2I	SUMO-conjugating enzyme UBC9		0.379214	-0.779297	P63279	P63279	22.4408	22.5281	22.5711	20.0355	22.3254	22.8412	1326		4	4	4	25.9	25.9	25.9	18.007	0	9.9	282830000	15
MAP4	Microtubule-associated protein 4		0.379037	-0.290601	P27816-4	P27816-4	22.5565	23.1097	23.2328	22.2843	22.6139	23.129	826		18	5	5	30.2	11.5	11.5	91.153	0	21.342	315580000	38
CPSF7	Cleavage and polyadenylation specificity factor subunit 7		0.377741	0.156115	Q8N684-2;Q8N684;Q8N684-3	Q8N684-2;Q8N684;Q8N684-3	31.1454	30.8467	30.7567	31.3228	30.9902	30.9041	2180		18	18	18	40.5	40.5	40.5	51.095	0	323.01	83233000000	1052
RBM15B	Putative RNA-binding protein 15B		0.377109	-0.0821908	Q8NDT2;Q8NDT2-2	Q8NDT2;Q8NDT2-2	24.7215	24.9134	24.9177	24.696	24.7124	24.8976	2214		16	15	15	26.4	25.6	25.6	97.204	0	67.947	1234800000	132
NUP98	Nuclear pore complex protein Nup98-Nup96;Nuclear pore complex protein Nup98;Nuclear pore complex protein Nup96		0.376912	0.745706	P52948-6;P52948-5;P52948;P52948-4;P52948-3;P52948-2	P52948-6;P52948-5;P52948;P52948-4;P52948-3;P52948-2	23.2933	20.667	22.4119	23.3424	22.9707	22.2962	1142		6	6	6	4.1	4.1	4.1	186.27	0	20.194	327420000	27
PRPF4B	Serine/threonine-protein kinase PRP4 homolog		0.376283	0.128279	Q13523	Q13523	24.5826	25.003	24.7406	24.8345	24.8258	25.0509	1562		15	15	15	16	16	16	116.99	0	87.772	1385500000	171
BRK1	Protein BRICK1		0.37614	0.307564	Q8WUW1;Q8WUW1-2	Q8WUW1;Q8WUW1-2	20.344	20.9425	20.468	20.342	21.0064	21.3288	2301		2	2	2	32	32	32	8.7448	0.00038506	6.827	67151000	7
VIM	Vimentin		0.375432	0.0692031	P08670;P41219-2;P14136-3;P14136;P14136-2;Q16352;P07197-2;P07197	P08670	30.7224	30.6169	30.6894	30.8392	30.7903	30.6068	585		40	37	32	69.7	66.3	57.1	53.651	0	323.31	75204000000	1355
TOMM40	Mitochondrial import receptor subunit TOM40 homolog		0.375048	-0.0875263	O96008;O96008-2	O96008;O96008-2	24.121	24.3788	24.098	24.0432	24.1759	24.1162	475		8	8	8	39.3	39.3	39.3	37.893	0	74.658	904830000	92
TPM2	Tropomyosin beta chain		0.374306	0.481196	P07951-2;P07951-3	P07951-2;P07951-3	23.2811	23.2897	23.895	24.8294	23.9794	23.1005	568		15	5	2	45.1	22.9	11.6	32.989	0	42.164	629050000	37
VPS4A	Vacuolar protein sorting-associated protein 4A		0.374141	-0.301518	Q9UN37	Q9UN37	22.0574	22.2501	22.879	22.0324	22.5183	21.7312	3239		5	5	3	12.4	12.4	7.8	48.897	0	9.2418	218570000	20
FAM64A	Protein FAM64A		0.373977	-0.441593	Q9BSJ6-2;Q9BSJ6	Q9BSJ6-2;Q9BSJ6	22.4832	22.3103	22.2839	21.002	22.6827	22.068	2680		4	4	4	26.5	26.5	26.5	26.242	0	11.294	219500000	16
EIF3D	Eukaryotic translation initiation factor 3 subunit D		0.373057	-0.125008	O15371-3;O15371;O15371-2	O15371-3;O15371;O15371-2	27.6516	27.6302	27.6991	27.5557	27.2852	27.7651	192		23	23	23	60	60	60	62.039	0	299.23	9503300000	415
SLC1A5	Neutral amino acid transporter B(0)		0.372964	-0.330192	Q15758;Q15758-3;Q15758-2	Q15758	22.5937	23.1717	22.8147	22.3369	22.0787	23.1738	1753		5	5	5	12.8	12.8	12.8	56.598	0	32.739	317460000	54
DTYMK	Thymidylate kinase		0.372839	-0.361792	P23919-2;P23919	P23919-2;P23919	20.6002	21.2464	20.3045	19.931	20.2085	20.9263	787		4	4	4	20.2	20.2	20.2	21.064	0	7.9597	99725000	7
CFL1	Cofilin-1		0.372377	-0.0737756	P23528;Q9Y281-3;Q9Y281	P23528	28.788	28.8042	28.878	28.7544	28.6118	28.8827	784		15	15	14	74.1	74.1	69.9	18.502	0	243.6	19290000000	371
MAGED2	Melanoma-associated antigen D2		0.372128	-0.320037	Q9UNF1-2;Q9UNF1;Q12816-5;Q12816-2;Q9Y5V3;Q9Y5V3-2;Q12816-3;Q12816-4;Q12816	Q9UNF1-2;Q9UNF1	21.5037	21.9551	22.0608	21.4967	22.0803	20.9825	3244		5	5	5	7.8	7.8	7.8	63.167	0	10.23	151830000	12
DDX1	ATP-dependent RNA helicase DDX1		0.371824	0.069884	Q92499;Q92499-2;Q92499-3	Q92499;Q92499-2;Q92499-3	33.2899	33.3721	33.2976	33.3643	33.2759	33.5291	2339		56	56	56	70.7	70.7	70.7	82.431	0	323.31	478480000000	6129
ZNF593	Zinc finger protein 593		0.371633	0.072204	O00488	O00488	24.7179	24.6659	24.5607	24.5865	24.7847	24.79	114		7	7	7	60.4	60.4	60.4	15.199	0	23.782	1142300000	68
CDK17	Cyclin-dependent kinase 17		0.371095	-0.136832	Q00537-2;Q00537;Q00536;Q00536-3;Q00536-2;Q07002;Q07002-3	Q00537-2;Q00537	25.3059	25.4536	25.4853	24.9903	25.4361	25.408	1394		18	17	17	41.5	40	40	59.53	0	50.639	1867400000	134
KIAA1429	Protein virilizer homolog		0.370997	-0.114497	Q69YN4;Q69YN4-3;Q69YN4-2;Q69YN4-4	Q69YN4;Q69YN4-3;Q69YN4-2;Q69YN4-4	25.8407	25.8048	25.818	25.7978	25.4525	25.8697	1912		36	36	36	25.6	25.6	25.6	202.02	0	187.58	2487800000	217
LSM3	U6 snRNA-associated Sm-like protein LSm3		0.370943	0.489464	P62310	P62310	22.8541	21.6839	23.4046	22.713	23.4407	23.2573	1269		3	3	3	40.2	40.2	40.2	11.845	0	58.5	381450000	20
DARS	Aspartate--tRNA ligase, cytoplasmic		0.370819	-0.277822	P14868-2;P14868	P14868-2;P14868	22.0916	22.419	22.7494	21.6429	22.3971	22.3865	680		9	9	9	29.4	29.4	29.4	45.771	0	30.716	241770000	32
SIPA1L3	Signal-induced proliferation-associated 1-like protein 3		0.369949	0.0615915	O60292	O60292	24.2521	24.2638	24.179	24.2088	24.2513	24.4197	263		21	21	21	17.1	17.1	17.1	194.61	0	65.581	803030000	88
WDR82	WD repeat-containing protein 82		0.369252	0.0634168	Q6UXN9	Q6UXN9	29.186	29.2084	29.1288	29.1717	29.1682	29.3735	1978		17	17	17	64.5	64.5	64.5	35.079	0	323.31	26022000000	577
RPS10	40S ribosomal protein S10		0.368931	-0.0558052	P46783;Q9NQ39	P46783	30.1964	30.0075	30.0654	29.9886	30.0234	30.0899	1024		13	12	12	63.6	59.4	59.4	18.898	0	91.573	42405000000	542
GTF2H1	General transcription factor IIH subunit 1		0.368864	-0.122835	P32780;P32780-2	P32780;P32780-2	26.3639	26.631	26.4907	26.206	26.3155	26.5956	888		23	23	23	56.2	56.2	56.2	62.031	0	323.31	4022100000	348
GTF2H5	General transcription factor IIH subunit 5		0.368514	0.145217	Q6ZYL4	Q6ZYL4	23.4313	23.3065	23.0471	23.4211	23.607	23.1925	1999		2	2	2	36.6	36.6	36.6	8.0533	0	11.605	618020000	45
PRIM2	DNA primase large subunit		0.368241	-0.33417	P49643	P49643	22.4931	22.9422	23.0277	21.878	22.5235	23.0589	1061		8	8	8	20.8	20.8	20.8	58.805	0	20.695	300460000	28
SMG8	Protein SMG8		0.367873	0.0359338	Q8ND04;Q8ND04-2;Q8ND04-3	Q8ND04;Q8ND04-2;Q8ND04-3	22.5036	22.5172	22.4291	22.4769	22.578	22.5029	2209		8	8	8	10.5	10.5	10.5	109.68	0	14.251	258420000	16
SPOP	Speckle-type POZ protein		0.367845	-0.178576	O43791	O43791	22.3309	22.2357	22.3607	22.2624	22.3906	21.7385	238		5	5	5	19.8	19.8	19.8	42.132	0	15.782	206320000	22
RCC1	Regulator of chromosome condensation		0.367084	-0.185408	P18754;P18754-2	P18754;P18754-2	25.4682	25.4878	26.0635	25.371	25.4506	25.6418	724		13	13	13	52.3	52.3	52.3	44.969	0	119.64	2375000000	177
DBR1	Lariat debranching enzyme		0.366862	0.112193	Q9UK59;Q9UK59-2	Q9UK59	28.3777	28.194	28.1135	28.5235	28.1744	28.3239	3198		22	22	22	43.2	43.2	43.2	61.554	0	187	14330000000	567
MYO9B	Unconventional myosin-IXb		0.366791	0.0945689	Q13459-2;Q13459	Q13459-2;Q13459	22.1998	22.4465	22.3132	22.3175	22.3508	22.5749	1557		7	7	7	5.1	5.1	5.1	229.14	0	21.711	244650000	30
ACOX1	Peroxisomal acyl-coenzyme A oxidase 1		0.366106	0.554362	Q15067-3;Q15067-2;Q15067	Q15067-3;Q15067-2;Q15067	21.1483	19.501	20.4611	21.6122	20.9829	20.1784	1690		3	3	3	10	10	10	70.135	0	7.5859	39577000	7
THRAP3	Thyroid hormone receptor-associated protein 3		0.366055	0.40328	Q9Y2W1	Q9Y2W1	31.1375	30.2883	30.1313	31.5974	30.6159	30.5536	3297		46	45	45	39.6	39.6	39.6	108.66	0	323.31	68483000000	1096
RECQL4	ATP-dependent DNA helicase Q4		0.365881	0.539473	O94761	O94761	19.4828	21.4945	21.0887	21.1804	21.1802	21.3239	399		5	5	5	5.5	5.5	5.5	133.07	0	16.088	93562000	20
SARNP	SAP domain-containing ribonucleoprotein		0.365166	0.149237	P82979	P82979	23.7808	23.3607	23.3465	23.8192	23.6201	23.4963	1369		4	4	4	22.9	22.9	22.9	23.671	0	15.598	489280000	32
CBS	Cystathionine beta-synthase		0.365013	-0.0949313	P0DN79;P35520;P35520-2	P0DN79;P35520;P35520-2	22.0212	22.1244	22.3505	21.9849	22.0737	22.1526	616		7	7	7	24	24	24	60.586	0	13.569	187720000	27
KHSRP	Far upstream element-binding protein 2		0.361955	0.12155	Q92945	Q92945	28.0148	27.6645	27.6368	28.0168	27.8877	27.7763	2386		25	25	24	47.5	47.5	45.6	73.114	0	287.61	9631400000	582
STK19	Serine/threonine-protein kinase 19		0.361817	-0.382514	P49842-4;P49842-3;P49842-2;P49842	P49842-4;P49842-3;P49842-2;P49842	20.8203	21.6481	21.2878	20.2496	20.8287	21.5302	1080		5	5	5	22.8	22.8	22.8	28.465	0	16.247	95274000	14
PSMA5	Proteasome subunit alpha type-5		0.361632	0.545593	P28066;P28066-2	P28066;P28066-2	19.3322	20.7396	21.3094	20.5976	21.3751	21.0453	829		4	4	4	21.2	21.2	21.2	26.411	0	19.305	98264000	8
PSMC2	26S protease regulatory subunit 7		0.361577	-0.472223	P35998;P35998-2	P35998;P35998-2	22.7985	22.4709	22.8083	22.6918	21.1559	22.8133	931		9	9	9	24.2	24.2	24.2	48.633	0	23.785	269720000	26
G3BP2	Ras GTPase-activating protein-binding protein 2		0.361519	0.141241	Q9UN86	Q9UN86	31.8759	31.5423	31.5402	31.9745	31.57	31.8375	3241		24	22	3	58.9	56.2	9.5	54.12	0	323.31	144750000000	1382
NCOR1	Nuclear receptor corepressor 1		0.361269	0.0726109	O75376;O75376-2;O75376-3	O75376;O75376-2	25.4404	25.2933	25.407	25.4047	25.3612	25.5927	335		26	23	23	15.2	14.2	14.2	270.21	0	105.61	2015600000	161
HNRNPH1	Heterogeneous nuclear ribonucleoprotein H;Heterogeneous nuclear ribonucleoprotein H, N-terminally processed		0.361187	0.0447998	P31943	P31943	31.7469	31.7121	31.7187	31.7326	31.7085	31.871	878		20	20	12	59.7	59.7	39.9	49.229	0	323.31	164700000000	1811
TRIP12	E3 ubiquitin-protein ligase TRIP12		0.360625	-0.460234	Q14669-4;Q14669-2;Q14669;Q14669-3	Q14669-4;Q14669-2;Q14669;Q14669-3	22.5299	22.6202	23.0131	21.2605	22.5795	22.9426	1649		11	11	11	9.2	9.2	9.2	192.07	0	28.252	301420000	35
COPB2	Coatomer subunit beta		0.360274	-0.157996	P35606-2;P35606	P35606-2;P35606	22.2688	22.4335	22.7909	22.3041	22.5251	22.1899	922		8	8	8	12.2	12.2	12.2	99.045	0	24.564	223610000	31
MKRN2	Probable E3 ubiquitin-protein ligase makorin-2		0.360238	-0.826771	Q9H000-2;Q9H000	Q9H000-2;Q9H000	22.5399	21.8424	22.828	19.7918	22.1523	22.7859	2800		6	6	6	25.2	25.2	25.2	41.984	0	19.69	268730000	24
FXR2	Fragile X mental retardation syndrome-related protein 2		0.360217	0.134792	P51116	P51116	27.4372	27.1924	27.0591	27.5728	27.3204	27.1998	1102		26	23	23	53.9	48.7	48.7	74.222	0	240.28	6104900000	325
VAPB	Vesicle-associated membrane protein-associated protein B/C		0.359903	0.139406	O95292;O95292-2	O95292	24.1272	23.6773	23.8189	24.1475	24.0561	23.8379	432		8	7	7	41.6	36.6	36.6	27.228	0	23.79	686080000	54
ABI1	Abl interactor 1		0.358484	0.637359	Q8IZP0-10;Q8IZP0-8;Q8IZP0-7;Q8IZP0-2;Q8IZP0-4;Q8IZP0-3;Q8IZP0-5;Q8IZP0-6;Q8IZP0-9;Q8IZP0;Q8IZP0-11;Q8IZP0-12	Q8IZP0-10;Q8IZP0-8;Q8IZP0-7;Q8IZP0-2;Q8IZP0-4;Q8IZP0-3;Q8IZP0-5;Q8IZP0-6;Q8IZP0-9;Q8IZP0;Q8IZP0-11;Q8IZP0-12	20.4662	22.1225	20.1366	20.7449	22.1257	21.7668	2153		5	5	4	17	17	14.7	42.667	0	13.453	169240000	31
EIF3L	Eukaryotic translation initiation factor 3 subunit L		0.358102	0.0666072	Q9Y262;Q9Y262-2	Q9Y262;Q9Y262-2	26.4436	26.5164	26.4702	26.3947	26.6258	26.6096	3273		24	24	24	45.4	45.4	45.4	66.726	0	113.91	4051400000	257
MRPL40	39S ribosomal protein L40, mitochondrial		0.357912	-0.141983	Q9NQ50	Q9NQ50	26.8131	26.9263	26.8766	26.6097	26.5298	27.0506	2949		8	8	8	41.7	41.7	41.7	24.49	0	76.952	5098000000	228
TMEM126A	Transmembrane protein 126A		0.357809	-0.352681	Q9H061;Q9H061-2	Q9H061;Q9H061-2	20.5511	21.1788	20.2148	20.5189	19.7056	20.6623	2802		2	2	2	21	21	21	21.527	0	6.9554	97833000	17
HBS1L	HBS1-like protein		0.357286	0.0788237	Q9Y450;Q9Y450-4;Q9Y450-2	Q9Y450;Q9Y450-4	26.0489	26.1306	26.1316	26.0079	26.284	26.2557	3341		27	27	27	56.7	56.7	56.7	75.472	0	223.96	3065400000	287
CTTN	Src substrate cortactin		0.357272	0.231619	Q14247;Q14247-3;Q14247-2	Q14247;Q14247-3;Q14247-2	32.232	31.802	31.606	32.4716	32.0691	31.7941	1630		33	33	33	56.4	56.4	56.4	61.585	0	323.31	162790000000	1111
SF3B6	Splicing factor 3B subunit 6		0.356769	-0.0913302	Q9Y3B4	Q9Y3B4	27.3257	27.0623	27.0403	27.0881	26.9446	27.1216	3318		6	6	6	53.6	53.6	53.6	14.585	0	37.19	5905200000	184
DAZAP1	DAZ-associated protein 1		0.355979	-0.144537	Q96EP5;Q96EP5-2	Q96EP5;Q96EP5-2	28.1786	28.1221	27.933	28.0368	27.6345	28.1288	2459		11	11	11	39.6	39.6	39.6	43.383	0	140.58	11168000000	410
EIF1;EIF1B	Eukaryotic translation initiation factor 1;Eukaryotic translation initiation factor 1b		0.355591	0.120254	P41567;O60739	P41567;O60739	23.4026	23.7606	23.4203	23.6026	23.8018	23.5399	981		5	5	5	62.8	62.8	62.8	12.732	0	55.106	577830000	44
PPP2R2A	Serine/threonine-protein phosphatase 2A 55 kDa regulatory subunit B alpha isoform		0.355275	-0.124231	P63151;P63151-2;Q66LE6;Q00005-6;Q00005;Q00005-2;Q00005-3;Q00005-4;Q00005-5;Q00005-7;Q9Y2T4-3;Q9Y2T4-4;Q9Y2T4-2;Q9Y2T4	P63151;P63151-2	25.0685	25.1242	24.9392	25.1262	24.6664	24.9666	1316		15	15	15	48.3	48.3	48.3	51.691	0	139.89	1362600000	122
NARS	Asparagine--tRNA ligase, cytoplasmic		0.35433	0.10727	O43776;O43776-2	O43776	24.8105	25.0177	25.0188	25.0257	25.2518	24.8914	237		15	15	15	29.9	29.9	29.9	62.942	0	76.71	1449800000	164
ENY2	Transcription and mRNA export factor ENY2		0.354208	-0.193778	Q9NPA8-2;Q9NPA8	Q9NPA8-2;Q9NPA8	22.7568	22.2392	22.8013	22.4197	22.1584	22.6379	2942		3	3	3	34.4	34.4	34.4	10.984	0	9.9059	237510000	35
CPT1A	Carnitine O-palmitoyltransferase 1, liver isoform		0.354201	0.187375	P50416-2;P50416	P50416-2;P50416	22.916	22.974	22.7518	23.2567	23.298	22.6492	1087		10	10	10	16.1	16.1	16.1	86.238	0	33.785	325590000	52
PDHA1	Pyruvate dehydrogenase E1 component subunit alpha, somatic form, mitochondrial		0.35401	0.124149	P08559;P08559-4;P08559-3;P08559-2;P29803	P08559;P08559-4;P08559-3;P08559-2	27.0924	27.1577	27.118	27.0057	27.2292	27.5057	579		22	22	22	63.1	63.1	63.1	43.295	0	157.97	6496300000	365
RBM18	Probable RNA-binding protein 18		0.353816	0.135737	Q96H35	Q96H35	22.4207	22.7835	22.7493	22.6126	22.9899	22.7581	2491		4	4	4	33.2	33.2	33.2	21.649	0	18.024	307100000	34
CHEK1	Serine/threonine-protein kinase Chk1		0.353639	-0.241271	O14757-2;O14757-3;O14757	O14757-2;O14757-3;O14757	21.5366	21.3714	20.9636	21.4392	21.0551	20.6534	142		3	3	3	9.2	9.2	9.2	43.703	0	9.7962	94670000	22
MARK2	Serine/threonine-protein kinase MARK2		0.35325	0.0920366	Q7KZI7-15;Q7KZI7-5;Q7KZI7-16;Q7KZI7-4;Q7KZI7-9;Q7KZI7-11;Q7KZI7-8;Q7KZI7;Q7KZI7-10;Q7KZI7-13;Q7KZI7-7;Q7KZI7-2;Q7KZI7-12;Q7KZI7-14;Q7KZI7-3;Q7KZI7-6;Q9P0L2;P27448-6;P27448-3;P27448-4;P27448-2;P27448;P27448-7;Q9P0L2-2;P27448-8;Q9P0L2-3;Q96L34-2;Q96L34	Q7KZI7-15;Q7KZI7-5;Q7KZI7-16;Q7KZI7-4;Q7KZI7-9;Q7KZI7-11;Q7KZI7-8;Q7KZI7;Q7KZI7-10;Q7KZI7-13;Q7KZI7-7;Q7KZI7-2;Q7KZI7-12;Q7KZI7-14;Q7KZI7-3;Q7KZI7-6	24.2416	23.9388	23.9598	24.099	24.2322	24.0851	2012		11	11	11	21.4	21.4	21.4	79.426	0	32.887	711040000	40
TAMM41	Phosphatidate cytidylyltransferase, mitochondrial		0.351656	-0.558079	Q96BW9-3;Q96BW9;Q96BW9-2	Q96BW9-3;Q96BW9;Q96BW9-2	21.8156	22.9725	23.0628	21.0144	22.5329	22.6294	2427		5	5	5	21.7	21.7	21.7	38.078	0	24.726	308810000	35
RPL13A;RPL13AP3	60S ribosomal protein L13a;Putative 60S ribosomal protein L13a protein RPL13AP3		0.351271	0.239435	P40429;Q6NVV1	P40429;Q6NVV1	22.7377	22.9287	23.3494	23.0667	23.6784	22.9891	962		3	3	3	14.8	14.8	14.8	23.577	0	8.0516	390430000	26
ZNF503	Zinc finger protein 503		0.351136	-0.405865	Q96F45-2;Q96F45;Q96F45-3;Q9H7S9	Q96F45-2;Q96F45;Q96F45-3	22.3055	22.5573	21.9044	21.4475	21.3715	22.7305	2470		3	3	3	8.2	8.2	8.2	59.292	0	8.2363	247680000	15
RPL38	60S ribosomal protein L38		0.350581	-0.547325	P63173	P63173	29.4962	30.5419	30.4912	28.7448	29.4996	30.643	1319		6	6	6	50	50	50	8.2178	0	25.311	52006000000	621
NDUFS3	NADH dehydrogenase [ubiquinone] iron-sulfur protein 3, mitochondrial		0.349527	-0.314316	O75489;O75489-2	O75489	24.513	25.096	25.0347	24.0186	24.5412	25.1409	355		9	9	9	40.9	40.9	40.9	30.241	0	44.02	1297800000	91
C1QBP	Complement component 1 Q subcomponent-binding protein, mitochondrial		0.349496	-0.125193	Q07021	Q07021	27.0989	27.5761	27.3611	27.1118	27.2945	27.2543	1449		7	7	7	40.8	40.8	40.8	31.362	0	91.623	7269200000	298
TAF7	Transcription initiation factor TFIID subunit 7		0.349353	0.712127	Q15545	Q15545	19.4996	21.3447	21.4674	20.4478	21.6408	22.3594	1735		5	5	5	15.8	15.8	15.8	40.259	0	9.6047	138290000	17
GNL3L	Guanine nucleotide-binding protein-like 3-like protein		0.349313	-0.0617758	Q9NVN8	Q9NVN8	28.0045	28.0072	27.9955	27.7996	27.9763	28.046	3014		28	28	28	55.7	55.7	55.7	65.572	0	246.04	10401000000	547
SSBP1	Single-stranded DNA-binding protein, mitochondrial		0.34915	0.214019	Q04837	Q04837	25.2635	25.6566	25.7741	26.0897	25.3993	25.8472	1431		8	8	8	56.1	56.1	56.1	17.259	0	60.311	2279200000	129
ERP29	Endoplasmic reticulum resident protein 29		0.348822	0.433327	P30040;P30040-2	P30040	22.1951	23.2657	23.478	22.7561	23.711	23.7716	849		4	4	4	23.4	23.4	23.4	28.993	0	14.162	543040000	41
SLC16A3	Monocarboxylate transporter 4		0.348708	0.180295	O15427	O15427	25.132	24.8726	24.7038	25.4231	24.8431	24.9831	196		8	8	8	22.8	22.8	22.8	49.469	0	21.047	1131300000	67
GSTK1	Glutathione S-transferase kappa 1		0.348105	0.287825	Q9Y2Q3;Q9Y2Q3-4;Q9Y2Q3-2	Q9Y2Q3;Q9Y2Q3-4;Q9Y2Q3-2	21.2816	21.9586	22.0218	21.5966	22.0748	22.454	3288		4	4	1	22.1	22.1	7.1	25.497	0	14.834	175400000	41
ELL2	RNA polymerase II elongation factor ELL2		0.348065	-0.323508	O00472;O00472-2	O00472;O00472-2	22.8959	22.792	22.6451	22.9367	21.7074	22.7184	111		7	7	7	21.2	21.2	21.2	72.324	0	17.73	229690000	14
SLC30A7	Zinc transporter 7		0.34755	0.0974522	Q8NEW0	Q8NEW0	24.881	24.6467	24.5906	24.8709	24.8858	24.654	2226		4	4	4	13.8	13.8	13.8	41.625	0	13.649	1000200000	45
EPS15L1	Epidermal growth factor receptor substrate 15-like 1		0.346578	-0.849824	Q9UBC2-4;Q9UBC2-3;Q9UBC2;Q9UBC2-2	Q9UBC2-4;Q9UBC2-3;Q9UBC2;Q9UBC2-2	19.6837	22.01	21.8595	19.3492	21.6504	20.004	3125		5	5	5	10.1	10.1	10.1	66.478	0	11.058	121610000	14
EIF5A;EIF5AL1	Eukaryotic translation initiation factor 5A-1;Eukaryotic translation initiation factor 5A-1-like		0.346544	0.132711	P63241;P63241-2;Q6IS14;Q9GZV4	P63241;P63241-2;Q6IS14	28.1568	28.3249	28.3991	28.157	28.4849	28.6371	1322		14	14	14	88.3	88.3	88.3	16.832	0	303.53	16957000000	585
USP22;USP27X	Ubiquitin carboxyl-terminal hydrolase 22;Ubiquitin carboxyl-terminal hydrolase 27		0.34616	0.281243	Q9UPT9-2;Q9UPT9;A6NNY8	Q9UPT9-2;Q9UPT9;A6NNY8	19.8642	20.3977	20.3291	20.8182	19.8967	20.7198	3257		3	3	3	6	6	6	58.179	0.00036193	5.5702	53915000	7
ARPC3	Actin-related protein 2/3 complex subunit 3		0.34599	-0.531963	O15145	O15145	21.0989	22.1262	22.3198	20.2947	21.7563	21.898	174		3	3	3	17.4	17.4	17.4	20.546	0	9.6431	205080000	28
HNRNPDL	Heterogeneous nuclear ribonucleoprotein D-like		0.345213	-0.234884	O14979-3;O14979-2	O14979-3;O14979-2	27.2005	27.8902	27.864	27.0788	27.5764	27.5948	157		13	12	1	40.2	36.9	7.4	27.191	0	188.91	9707200000	366
P4HA1	Prolyl 4-hydroxylase subunit alpha-1		0.345072	0.105687	P13674-3;P13674-2;P13674	P13674-3;P13674-2;P13674	25.0394	25.1596	25.2573	25.0483	25.3032	25.4218	663		16	16	16	39	39	39	58.957	0	69.439	1634100000	124
DYNLL1	Dynein light chain 1, cytoplasmic		0.344626	0.341496	P63167	P63167	23.9565	24.5484	24.4838	23.9519	24.9198	25.1414	1317		3	1	1	49.4	24.7	24.7	10.366	0	112.58	1970600000	156
EIF3B	Eukaryotic translation initiation factor 3 subunit B		0.344411	-0.0772661	P55884;P55884-2	P55884;P55884-2	27.3121	27.3982	27.4112	27.1216	27.3783	27.3899	1182		32	32	32	50.6	50.6	50.6	92.48	0	204.88	7125600000	423
PTRF	Polymerase I and transcript release factor		0.344239	0.151024	Q6NZI2;Q6NZI2-2;Q6NZI2-3	Q6NZI2;Q6NZI2-2	24.0926	24.4766	24.6738	24.5127	24.6898	24.4936	1934		8	8	8	27.4	27.4	27.4	43.476	0	74.792	1031700000	98
DTL	Denticleless protein homolog		0.344173	-0.57943	Q9NZJ0;Q9NZJ0-2	Q9NZJ0	23.5527	23.1054	22.9801	23.9827	21.909	22.0082	3074		11	11	11	22.2	22.2	22.2	79.467	0	24.327	378850000	22
CTNND1	Catenin delta-1		0.343631	0.0921688	O60716-5;O60716-3;O60716-2;O60716;O60716-13;O60716-11;O60716-8;O60716-7;O60716-21;O60716-19;O60716-10;O60716-9;O60716-6;O60716-4;O60716-16;O60716-18;O60716-15;O60716-17;O60716-24;O60716-23;O60716-14;O60716-12;O60716-22;O60716-20;O60716-29;O60716-27;O60716-26;O60716-25;O60716-32;O60716-31;O60716-30;O60716-28	O60716-5;O60716-3;O60716-2;O60716;O60716-13;O60716-11;O60716-8;O60716-7;O60716-21;O60716-19;O60716-10;O60716-9;O60716-6;O60716-4;O60716-16;O60716-18;O60716-15;O60716-17;O60716-24;O60716-23;O60716-14;O60716-12;O60716-22;O60716-20;O60716-29;O60716-27;O60716-26;O60716-25;O60716-32;O60716-31;O60716-30;O60716-28	28.5172	28.4263	28.311	28.4218	28.4116	28.6976	289		46	46	46	57.1	57.1	57.1	104.15	0	323.31	15944000000	847
SMC2	Structural maintenance of chromosomes protein 2		0.343074	-0.272491	O95347-2;O95347	O95347-2;O95347	22.4393	22.4594	22.8378	22.2799	22.8425	21.7966	436		11	11	11	13.4	13.4	13.4	124.92	0	25.386	283070000	21
RNPC3	RNA-binding protein 40		0.342812	-0.873178	Q96LT9-2;Q96LT9	Q96LT9-2;Q96LT9	22.6221	22.6477	22.7253	19.6842	22.8246	22.8668	2533		8	8	8	19.2	19.2	19.2	58.487	0	22.204	279750000	13
SERPINH1	Serpin H1		0.342589	0.126933	P50454	P50454	28.5545	28.879	28.9186	28.711	29.0366	28.9852	1088		22	22	22	58.4	58.4	58.4	46.44	0	254.7	19428000000	588
PDAP1	28 kDa heat- and acid-stable phosphoprotein		0.342335	0.107836	Q13442	Q13442	26.3044	25.949	25.942	26.2557	26.1855	26.0778	1555		7	7	7	37.6	37.6	37.6	20.63	0	57.534	2886600000	147
MRPS10	28S ribosomal protein S10, mitochondrial		0.341778	-0.177628	P82664	P82664	21.6219	22.0425	22.0809	21.8434	21.4286	21.9405	1361		3	3	3	19.9	19.9	19.9	22.999	0	11.202	174630000	17
APRT	Adenine phosphoribosyltransferase		0.341225	0.250202	P07741;P07741-2	P07741;P07741-2	23.4526	23.9538	24.2741	23.7704	24.322	24.3388	561		8	8	8	50.6	50.6	50.6	19.608	0	38.414	794030000	75
ATP5I	ATP synthase subunit e, mitochondrial		0.340857	1.16369	P56385	P56385	19.0789	21.5381	22.7468	20.4635	23.1847	23.2067	1191		3	3	3	50.7	50.7	50.7	7.9331	0	7.2266	299060000	18
PDK2	[Pyruvate dehydrogenase (acetyl-transferring)] kinase isozyme 2, mitochondrial		0.340335	0.47467	Q15119;Q15119-2	Q15119;Q15119-2	19.8064	20.7088	20.5947	19.8819	21.0785	21.5735	1694		3	3	3	8.8	8.8	8.8	46.153	0.00037779	6.3675	84412000	15
GNAI3	Guanine nucleotide-binding protein G(k) subunit alpha		0.340216	-0.211514	P08754	P08754	21.3864	21.4418	21.5651	20.9155	21.7449	21.0983	587		6	3	3	20.9	11.9	11.9	40.532	0.00036258	5.583	123680000	15
RAB34	Ras-related protein Rab-34, isoform NARR		0.339958	0.420435	P0DI83	P0DI83	24.0261	22.3713	23.407	24.026	23.5224	23.5173	612		4	4	4	31.8	31.8	31.8	21.118	0	23.654	479630000	23
KLF5	Krueppel-like factor 5		0.339776	-0.0731754	Q13887;Q13887-2;Q13887-4;Q13887-3;O75840-5;O75840-2;O75840-4;Q99612;O75840;Q9Y5W3;Q13351	Q13887;Q13887-2;Q13887-4	23.4035	23.6512	23.6443	23.4516	23.5648	23.463	1597		5	5	4	19.5	19.5	17.5	50.791	0	20.161	534000000	41
KRT18	Keratin, type I cytoskeletal 18		0.339613	-0.134048	P05783;CON__H-INV:HIT000015463	P05783	29.1292	29.294	29.4855	29.2098	29.3648	28.932	538		30	29	20	71.2	69.5	51.9	48.057	0	323.31	28621000000	793
ASCC1	Activating signal cointegrator 1 complex subunit 1		0.338747	0.228345	Q8N9N2-2;Q8N9N2	Q8N9N2-2;Q8N9N2	22.9283	23.0134	23.2806	22.8217	23.3826	23.703	2188		7	7	7	21.6	21.6	21.6	41.227	0	15.91	419840000	41
MRPL3	39S ribosomal protein L3, mitochondrial		0.337785	-0.303029	P09001	P09001	22.7185	22.9094	22.5811	23.0872	21.8532	22.3594	590		5	5	5	26.4	26.4	26.4	38.632	0	12.119	282250000	23
TUBB8	Tubulin beta-8 chain		0.337422	-0.463657	Q3ZCM7	Q3ZCM7	26.0426	26.2559	26.7134	25.2501	25.4389	26.9319	1806		10	2	2	24.5	7.4	7.4	49.775	0	169.3	3588100000	88
FAM91A1	Protein FAM91A1		0.337337	0.118644	Q658Y4;P0C866	Q658Y4	23.7126	23.9492	23.8722	23.7205	24.0177	24.1518	1902		14	14	14	25.9	25.9	25.9	93.908	0	49.08	706420000	78
DDX3X	ATP-dependent RNA helicase DDX3X		0.337336	0.0831451	O00571;O00571-2;Q9NQI0-3;Q9NQI0-2;Q9NQI0-4;Q9NQI0	O00571;O00571-2	34.0864	33.9703	33.8211	34.1729	33.952	34.0023	120		54	54	19	84	84	33.5	73.243	0	323.31	729270000000	5673
ZMAT2	Zinc finger matrin-type protein 2		0.337221	0.22237	Q96NC0	Q96NC0	26.7736	26.2587	26.1303	26.9582	26.5605	26.3109	2541		12	12	12	55.3	55.3	55.3	23.612	0	58.434	3343000000	151
DDX50	ATP-dependent RNA helicase DDX50		0.33617	0.507685	Q9BQ39	Q9BQ39	22.5886	21.729	22.7012	23.3057	21.7663	23.4698	2642		11	9	9	19.7	16	16	82.564	0	27.749	326010000	20
TRA2B	Transformer-2 protein homolog beta		0.335466	0.179785	P62995;P62995-3;P62995-2	P62995;P62995-3	24.4639	24.9235	25.1427	24.9143	24.944	25.2111	1311		6	6	6	27.4	27.4	27.4	33.665	0	33.02	1169400000	79
LIMA1	LIM domain and actin-binding protein 1		0.335368	-0.532124	Q9UHB6-3;Q9UHB6-2;Q9UHB6-5;Q9UHB6;Q9UHB6-4	Q9UHB6-3;Q9UHB6-2;Q9UHB6-5;Q9UHB6;Q9UHB6-4	22.7936	22.9516	23.6996	21.4591	23.4133	22.976	3163		7	7	7	21.2	21.2	21.2	51.218	0	23.245	391230000	24
RARS	Arginine--tRNA ligase, cytoplasmic		0.33501	-0.221066	P54136-2;P54136	P54136-2;P54136	23.1011	23.6735	23.9464	23.2008	23.2905	23.5664	1161		8	8	8	16.5	16.5	16.5	67.14	0	24.895	539380000	47
PRKRA	Interferon-inducible double-stranded RNA-dependent protein kinase activator A		0.334222	0.143368	O75569;O75569-3;O75569-2	O75569;O75569-3;O75569-2	24.5551	24.2012	24.4031	24.8122	24.4399	24.3375	365		10	10	10	41.9	41.9	41.9	34.404	0	42.076	920220000	76
VWA8	von Willebrand factor A domain-containing protein 8		0.334193	0.0837065	A3KMH1-3;A3KMH1;A3KMH1-2	A3KMH1-3;A3KMH1;A3KMH1-2	26.7427	26.8698	26.8738	26.7313	26.9601	27.0459	9		60	60	60	38.8	38.8	38.8	210.92	0	219.49	5140900000	470
CEP162	Centrosomal protein of 162 kDa		0.333833	-0.19946	Q5TB80-2;Q5TB80	Q5TB80-2;Q5TB80	20.5972	21.2295	21.2347	20.7718	21.06	20.6312	1880		5	5	5	4.1	4.1	4.1	153.06	0	10.149	87490000	20
CDK12	Cyclin-dependent kinase 12		0.333732	0.0370413	Q9NYV4-2;Q9NYV4;Q9NYV4-3	Q9NYV4-2;Q9NYV4;Q9NYV4-3	28.045	28.0571	27.9484	28.0283	28.0193	28.1141	3064		38	38	32	35	35	30.3	163.23	0	323.31	11331000000	574
NFIB	Nuclear factor 1 B-type		0.333653	0.108912	O00712;O00712-4;O00712-5;O00712-2;Q12857-2	O00712;O00712-4;O00712-5	22.4158	22.4619	22.75	22.489	22.7745	22.6909	123		5	4	3	18.3	15.7	13.3	47.441	0	13.098	269970000	31
ARHGAP21	Rho GTPase-activating protein 21		0.332476	-0.0880171	Q5T5U3;Q5T5U3-3	Q5T5U3;Q5T5U3-3	24.779	24.7263	24.7227	24.4464	24.7121	24.8055	1870		24	24	24	15.6	15.6	15.6	217.46	0	70.962	1072400000	98
PAIP2	Polyadenylate-binding protein-interacting protein 2		0.332317	0.80533	Q9BPZ3	Q9BPZ3	21.7457	19.5111	20.6418	22.9614	20.7393	20.6139	2640		2	2	2	34.6	34.6	34.6	14.984	0	15.736	183940000	19
XRCC5	X-ray repair cross-complementing protein 5		0.331398	0.0945549	P13010	P13010	27.9953	28.1366	28.3603	28.1599	28.2921	28.324	658		34	34	34	57.1	57.1	57.1	82.704	0	323.31	14484000000	810
CD2BP2	CD2 antigen cytoplasmic tail-binding protein 2		0.330914	0.102603	O95400	O95400	25.5206	25.7719	25.5856	25.6488	25.9333	25.6038	441		13	13	13	56.9	56.9	56.9	37.646	0	91.269	2184400000	159
EZR;RDX	Ezrin;Radixin		0.330863	-0.255767	P15311;P35241;P35241-5;P35241-4;P35241-3	P15311;P35241;P35241-5	22.4005	23.4806	23.0255	22.6283	22.6873	22.8237	686		12	6	6	22.2	14.8	14.8	69.412	0	31.083	327720000	34
QARS	Glutamine--tRNA ligase		0.330481	0.233646	P47897-2;P47897	P47897-2;P47897	22.4628	23.0462	22.9363	23.0958	23.4208	22.6296	1032		11	11	11	18.8	18.8	18.8	86.578	0	35.127	361510000	26
KRT16	Keratin, type I cytoskeletal 16		0.330421	1.07843	CON__P08779;P08779;CON__Q9Z2K1;CON__Q3ZAW8	CON__P08779;P08779	25.1168	25.1492	28.3194	27.5507	25.7291	28.5409	50	+	36	28	20	72.9	62.4	50.1	51.267	0	323.31	9034600000	296
RPL26;RPL26L1	60S ribosomal protein L26;60S ribosomal protein L26-like 1		0.330413	0.195356	P61254;Q9UNX3	P61254;Q9UNX3	28.1219	27.5466	27.5009	28.1954	27.8031	27.7569	1232		9	9	9	35.9	35.9	35.9	17.258	0	84.434	9804300000	133
IKBIP	Inhibitor of nuclear factor kappa-B kinase-interacting protein		0.330198	0.408246	Q70UQ0;Q70UQ0-2	Q70UQ0;Q70UQ0-2	20.5718	22.126	21.9478	21.6891	22.0756	22.1057	2003		5	5	3	14	14	8	39.309	0	11.848	181150000	16
YWHAE	14-3-3 protein epsilon		0.329888	-0.125212	P62258;P62258-2	P62258;P62258-2	26.7268	26.5932	26.4552	26.7272	26.2743	26.3981	1260		15	13	13	63.5	56.5	56.5	29.174	0	139.06	4097400000	169
ARF1;ARF3	ADP-ribosylation factor 1;ADP-ribosylation factor 3		0.329602	0.181685	P84077;P61204;P61204-2	P84077;P61204;P61204-2	24.559	25.0032	24.9862	24.6837	25.1812	25.2286	1229		10	6	5	58.6	29.8	29.8	20.697	0	22.018	1648400000	120
PKM	Pyruvate kinase PKM		0.329588	-0.217925	P14618;P14618-3;P14618-2	P14618;P14618-3;P14618-2	31.021	31.5566	31.5403	30.8053	31.1349	31.524	673		36	36	35	76.5	76.5	74.4	57.936	0	323.31	119930000000	1837
CSTF2	Cleavage stimulation factor subunit 2		0.329242	0.129075	P33240-2;P33240	P33240-2;P33240	23.9028	23.5186	23.584	23.6761	24.0157	23.7007	892		8	8	3	20.9	20.9	8.9	59.251	0	24.924	589370000	53
TRAF7	E3 ubiquitin-protein ligase TRAF7		0.328727	-0.0942179	Q6Q0C0-2;Q6Q0C0	Q6Q0C0-2;Q6Q0C0	23.2725	23.1943	23.042	23.2675	22.9973	22.9614	1967		8	8	8	18.5	18.5	18.5	66.541	0	17.873	372830000	42
PHLDB1	Pleckstrin homology-like domain family B member 1		0.327485	0.180269	Q86UU1-2;Q86UU1-3;Q86UU1	Q86UU1-2;Q86UU1-3;Q86UU1	22.7825	22.7038	22.0827	22.6456	22.7978	22.6664	2078		13	13	13	15.8	15.8	15.8	144.74	0	24.253	245250000	19
CCT5	T-complex protein 1 subunit epsilon		0.32725	-0.317745	P48643;P48643-2	P48643;P48643-2	24.451	25.117	25.2398	24.0004	24.8181	25.0361	1042		18	18	18	50.3	50.3	50.3	59.67	0	146.34	1481900000	153
LSM14B	Protein LSM14 homolog B		0.327102	0.074515	Q9BX40;Q9BX40-2	Q9BX40;Q9BX40-2	24.7587	24.5396	24.6259	24.6992	24.6062	24.8423	2737		9	9	6	45.5	45.5	30.6	42.07	0	109.95	1122700000	106
ZFC3H1	Zinc finger C3H1 domain-containing protein		0.326948	-0.130666	O60293-2;O60293;O60293-4	O60293-2;O60293;O60293-4	22.636	22.8565	22.5374	22.7783	22.3122	22.5475	264		5	5	5	3.2	3.2	3.2	217.49	0	16.905	262380000	19
RBM14	RNA-binding protein 14		0.326883	0.189728	Q96PK6;Q96PK6-2;Q96PK6-3;Q96PK6-4	Q96PK6	31.074	30.6065	30.541	31.2581	30.8421	30.6905	2552		33	33	28	52.2	52.2	41.6	69.491	0	323.31	74663000000	1284
TECR	Very-long-chain enoyl-CoA reductase		0.326507	0.328063	Q9NZ01;Q9NZ01-2	Q9NZ01	24.7179	23.8723	23.657	24.6451	24.6882	23.8981	3067		8	8	8	24.7	24.7	24.7	36.034	0	28.685	854640000	83
GFM1	Elongation factor G, mitochondrial		0.325643	0.237357	Q96RP9;Q96RP9-2	Q96RP9;Q96RP9-2	21.6328	22.2645	22.2808	21.921	22.6481	22.3211	2565		6	6	6	9.3	9.3	9.3	83.471	0	15.597	219780000	32
EIF3H	Eukaryotic translation initiation factor 3 subunit H		0.325433	0.0720056	O15372	O15372	25.4684	25.5858	25.5877	25.4731	25.6283	25.7564	193		15	15	15	49.7	49.7	49.7	39.93	0	67.403	1825400000	131
GTPBP2	GTP-binding protein 2		0.325266	-0.378644	Q9BX10-2;Q9BX10-4;Q9BX10;Q9BX10-3	Q9BX10-2;Q9BX10-4;Q9BX10;Q9BX10-3	21.8462	22.2179	21.6595	21.8605	22.0869	20.6403	2736		4	4	4	10.9	10.9	10.9	56.612	0	13.495	139550000	14
RPS27A	Ubiquitin-40S ribosomal protein S27a;Ubiquitin;40S ribosomal protein S27a		0.324988	-0.07676	P62979	P62979	27.0608	27.1925	27.1704	27.1476	26.8884	27.1574	1308		6	6	3	42.9	42.9	21.2	17.965	0	79.165	6250400000	192
GTPBP6	Putative GTP-binding protein 6		0.324874	0.0482839	O43824	O43824	25.8321	25.7826	25.6911	25.7287	25.8761	25.8459	245		21	21	21	51.2	51.2	51.2	56.897	0	124.05	2361200000	207
SNIP1	Smad nuclear-interacting protein 1		0.322699	-0.236963	Q8TAD8	Q8TAD8	22.5934	22.8187	22.7535	22.6024	21.9275	22.9248	2249		5	5	5	16.4	16.4	16.4	45.777	0	13.362	289620000	45
EXOSC5	Exosome complex component RRP46		0.322415	-0.459836	Q9NQT4	Q9NQT4	21.1937	20.0035	21.9333	20.5303	20.8887	20.332	2958		4	4	4	31.1	31.1	31.1	25.249	0	19.383	107920000	15
TRIM3	Tripartite motif-containing protein 3		0.322387	0.0590712	O75382-2;O75382;O75382-4;O75382-3;Q9C040;Q9C040-2	O75382-2;O75382;O75382-4;O75382-3	24.2409	24.4213	24.3073	24.2801	24.4617	24.4049	337		13	13	13	24.7	24.7	24.7	79.609	0	45.265	883830000	57
DNAJC21	DnaJ homolog subfamily C member 21		0.322297	0.151337	Q5F1R6;Q5F1R6-3;Q5F1R6-2	Q5F1R6;Q5F1R6-3;Q5F1R6-2	22.7221	22.9184	22.9949	22.9016	23.3754	22.8125	1838		5	5	5	17.3	17.3	17.3	62.027	0	27.773	364160000	38
WBP11	WW domain-binding protein 11		0.321183	-0.193977	Q9Y2W2	Q9Y2W2	23.9364	24.2297	24.3669	23.6288	23.958	24.3642	3298		11	11	11	23.6	23.6	23.6	69.997	0	37.224	707850000	46
CLTC	Clathrin heavy chain 1		0.32048	-0.297058	Q00610-2;Q00610;P53675-2;P53675	Q00610-2;Q00610	24.1917	25.0253	25.3387	24.2343	24.7841	24.6461	1397		26	26	26	23.2	23.2	23.2	187.89	0	123.23	1290600000	115
MRPS18B	28S ribosomal protein S18b, mitochondrial		0.320427	0.170198	Q9Y676	Q9Y676	22.8459	22.5615	22.3586	23.0242	22.7981	22.4543	3386		3	3	3	18.2	18.2	18.2	29.395	0	16.955	258810000	21
PARS2	Probable proline--tRNA ligase, mitochondrial		0.319963	0.479429	Q7L3T8	Q7L3T8	19.6308	21.1448	21.3642	20.7411	21.1219	21.7151	2021		4	4	4	12.8	12.8	12.8	53.262	0	12.506	109600000	15
TUFM	Elongation factor Tu, mitochondrial		0.318636	0.0794519	P49411	P49411	29.1682	29.216	29.2323	29.1027	29.3036	29.4487	1054		29	29	29	71.2	71.2	71.2	49.541	0	323.31	27628000000	878
DNAJB4	DnaJ homolog subfamily B member 4		0.318313	0.100527	Q9UDY4	Q9UDY4	25.0559	25.4583	25.2592	25.2488	25.3865	25.4398	3146		14	14	13	45.4	45.4	41.8	37.806	0	55.533	1681500000	113
BUD13	BUD13 homolog		0.317291	-0.25477	Q9BRD0;Q9BRD0-2	Q9BRD0;Q9BRD0-2	23.1156	23.5745	23.5889	22.5927	23.4392	23.4828	2663		8	8	8	13.7	13.7	13.7	70.52	0	22.862	452860000	40
SNRPD3	Small nuclear ribonucleoprotein Sm D3		0.31709	0.191951	P62318-2;P62318	P62318-2;P62318	30.0298	29.9062	30.0837	30.0603	29.8656	30.6697	1273		5	5	5	55.8	55.8	55.8	13.291	0	184.79	56370000000	1226
TUBA4A	Tubulin alpha-4A chain		0.317047	-0.19484	P68366-2;P68366	P68366-2;P68366	25.7942	26.3136	26.5056	25.7549	26.0609	26.213	1337		22	4	4	62.6	12.5	12.5	48.328	0	29.084	3123000000	112
S100A11	Protein S100-A11;Protein S100-A11, N-terminally processed		0.317004	-0.121817	P31949	P31949	26.6074	26.3518	26.467	26.3449	26.1175	26.5984	883		5	5	5	49.5	49.5	49.5	11.74	0	22.584	3992500000	128
SMARCA4	Transcription activator BRG1		0.316298	-0.16737	P51532-5;P51532-2;P51532-3;P51532-4;P51532	P51532-5;P51532-2;P51532-3;P51532-4;P51532	23.8844	24.1418	24.5335	23.8139	24.1693	24.0744	1110		15	15	9	12.5	12.5	6.9	181.26	0	63.172	776190000	92
ZNF106	Zinc finger protein 106		0.316234	0.0805791	Q9H2Y7	Q9H2Y7	22.3985	22.3088	22.2289	22.5213	22.4424	22.2143	2834		6	6	6	4.2	4.2	4.2	208.88	0	16.309	222310000	21
ARHGEF7	Rho guanine nucleotide exchange factor 7		0.316204	-0.123715	Q14155-1;Q14155-6;Q14155-5;Q14155-2;Q14155-3;Q14155;Q15052-2;Q15052	Q14155-1;Q14155-6;Q14155-5;Q14155-2;Q14155-3;Q14155	25.0454	24.7956	24.6233	24.523	24.6904	24.8798	1614		17	17	17	31.6	31.6	31.6	73.139	0	72.758	1132000000	84
SFXN3	Sideroflexin-3		0.315996	0.0829042	Q9BWM7	Q9BWM7	23.9119	24.0145	23.9054	23.8511	24.2022	24.0271	2733		13	13	12	52.6	52.6	46.7	35.503	0	50.379	659150000	57
MOGS	Mannosyl-oligosaccharide glucosidase		0.315957	-0.204086	Q13724-2;Q13724	Q13724-2;Q13724	20.1114	20.7246	20.7873	20.5489	20.0402	20.4219	1587		2	2	2	4.1	4.1	4.1	80.702	0.00035311	5.0536	50374000	19
RTFDC1	Protein RTF2 homolog		0.315802	-0.100427	Q9BY42	Q9BY42	22.916	22.8983	22.5595	22.7506	22.749	22.5728	2749		5	5	5	19	19	19	33.886	0	13.381	265220000	29
LMNB1	Lamin-B1		0.315462	0.561499	P20700	P20700	22.4169	21.0555	23.3098	22.932	23.3086	22.2261	743		11	9	9	21.7	20.1	20.1	66.408	0	50.716	313290000	33
CPSF4	Cleavage and polyadenylation specificity factor subunit 4		0.313981	0.120083	O95639;O95639-3;O95639-2;A6NMK7	O95639;O95639-3;O95639-2	28.0906	27.7425	27.6354	28.0721	27.8137	27.9431	455		17	17	17	67.7	67.7	67.7	30.255	0	199.06	11546000000	463
TOE1	Target of EGR1 protein 1		0.313811	-0.123032	Q96GM8;Q96GM8-2	Q96GM8;Q96GM8-2	23.7991	23.3372	23.3231	23.3	23.3691	23.4213	2487		10	10	10	31.4	31.4	31.4	56.547	0	45.525	446300000	47
SNTB2	Beta-2-syntrophin		0.313503	-0.35813	Q13425-2;Q13425;Q13884-2;Q13424-2;Q13424;Q13884	Q13425-2;Q13425	22.0967	21.5673	21.8685	20.8413	21.2871	22.3297	1550		5	5	5	26.6	26.6	26.6	27.676	0	7.7613	165070000	18
TCF12	Transcription factor 12		0.312486	0.536116	Q99081;Q99081-3;Q99081-4;Q99081-2	Q99081;Q99081-3	19.3758	21.5852	21.2961	21.0827	21.3969	21.3859	2590		3	3	3	7.6	7.6	7.6	72.964	0	11.848	115970000	14
FAM58A	Cyclin-related protein FAM58A		0.312255	-0.0353133	Q8N1B3-2;Q8N1B3	Q8N1B3-2;Q8N1B3	22.29	22.2054	22.2452	22.2851	22.1513	22.1983	2158		5	5	5	25	25	25	26.114	0	12.918	205870000	30
TRIM28	Transcription intermediary factor 1-beta		0.312204	0.105807	Q13263;Q13263-2	Q13263;Q13263-2	25.1654	25.2907	25.4289	25.502	25.5304	25.1701	1537		21	21	21	51	51	51	88.549	0	154.67	1808800000	168
TROAP	Tastin		0.312186	-0.0929699	Q12815;Q12815-3;Q12815-2	Q12815	23.8799	23.7484	23.6037	23.7852	23.4753	23.6925	1484		13	13	13	26.3	26.3	26.3	83.856	0	38.45	524490000	59
PAK4	Serine/threonine-protein kinase PAK 4		0.3119	0.0410283	O96013;O96013-4;O96013-2;O96013-3;Q9P286;Q9NQU5-2;Q9NQU5	O96013;O96013-4;O96013-2;O96013-3	25.8989	25.8116	25.8356	25.827	25.9817	25.8605	476		17	17	17	43.8	43.8	43.8	64.071	0	85.857	2416400000	176
RPL8	60S ribosomal protein L8		0.311832	0.270072	P62917	P62917	25.4568	24.9069	24.9184	25.9125	25.316	24.8638	1306		9	9	9	42	42	42	28.024	0	41.415	1546500000	59
PPP2CA;PPP2CB	Serine/threonine-protein phosphatase 2A catalytic subunit alpha isoform;Serine/threonine-protein phosphatase 2A catalytic subunit beta isoform		0.311735	-0.0601031	P67775;P62714;P67775-2	P67775;P62714;P67775-2	25.189	25.2863	25.2093	25.0329	25.1882	25.2832	1327		11	11	10	51.5	51.5	46.9	35.594	0	66.792	1686100000	151
GSK3B	Glycogen synthase kinase-3 beta		0.311685	0.0991656	P49841;P49841-2	P49841;P49841-2	25.4053	25.1395	25.1307	25.37	25.1442	25.4587	1079		12	12	10	45.2	45.2	40.7	46.744	0	69.974	1584300000	134
TGFB1	Transforming growth factor beta-1;Latency-associated peptide		0.311368	-0.330446	P01137	P01137	21.7091	21.1321	21.3888	21.7272	21.1622	20.3492	491		2	2	2	8.2	8.2	8.2	44.341	0	7.259	82180000	13
TAF9B	Transcription initiation factor TFIID subunit 9B		0.311321	-0.418531	Q9HBM6	Q9HBM6	22.1418	22.1818	21.9822	21.1064	21.1699	22.7739	2902		7	7	2	33.5	33.5	14.3	27.622	0	11.307	205920000	24
RRBP1	Ribosome-binding protein 1		0.31101	0.165883	Q9P2E9-3;Q9P2E9;Q8N4C6-6;Q8N4C6-11;Q8N4C6-4;Q8N4C6-9;Q8N4C6-2;Q8N4C6;Q8N4C6-5;Q8N4C6-10;Q8N4C6-7	Q9P2E9-3;Q9P2E9	24.7148	24.5922	24.5904	25.1874	24.7577	24.45	3112		20	20	20	28.2	28.2	28.2	108.63	0	87.36	1144000000	118
MYH10	Myosin-10		0.310717	0.332453	P35580;P35580-5;P35580-2;P35580-3;P35580-4	P35580;P35580-5;P35580-2;P35580-3;P35580-4	25.3239	25.8072	26.5201	26.6455	26.2698	25.7332	921		60	42	37	36.4	27.7	25.8	229	0	323.31	2934000000	260
FHL2	Four and a half LIM domains protein 2		0.309723	0.0850372	Q14192;Q14192-2	Q14192	25.69	25.4756	25.443	25.7604	25.6231	25.4801	1620		15	15	15	67.4	67.4	67.4	32.193	0	91.233	1987300000	118
GTF2H4	General transcription factor IIH subunit 4		0.309628	-0.11257	Q92759;Q92759-2	Q92759	25.9008	26.2765	26.1248	25.8246	25.9687	26.1711	2366		13	13	13	33.5	33.5	33.5	52.186	0	80.332	3057200000	167
MTG1	Mitochondrial ribosome-associated GTPase 1		0.309411	0.130129	Q9BT17;Q9BT17-2	Q9BT17;Q9BT17-2	24.3121	24.3668	24.3401	24.1351	24.6966	24.5778	2685		11	11	11	38	38	38	37.236	0	37.196	965760000	76
SAV1	Protein salvador homolog 1		0.309301	-0.239057	Q9H4B6	Q9H4B6	23.5463	23.5372	23.0536	22.6005	23.4325	23.3869	2842		10	10	10	36	36	36	44.633	0	55.249	406440000	38
S100A9	Protein S100-A9		0.309055	-1.24858	P06702	P06702	22.1646	22.5704	26.804	21.6684	22.115	24.01	544		5	5	5	44.7	44.7	44.7	13.242	0	61.398	1442900000	52
IRS4	Insulin receptor substrate 4		0.308498	0.0634492	O14654	O14654	26.2144	26.2925	26.1719	26.2713	26.4297	26.1681	136		30	30	30	36.2	36.2	36.2	133.77	0	170.62	3184900000	223
ZC3HAV1	Zinc finger CCCH-type antiviral protein 1		0.30758	0.104453	Q7Z2W4;Q7Z2W4-2;Q7Z2W4-3;Q7Z2W4-4;Q7Z2W4-5;Q9H0J9	Q7Z2W4;Q7Z2W4-2	26.6035	26.3256	26.3757	26.7152	26.5628	26.3402	2032		31	31	31	47.2	47.2	47.2	101.43	0	216.49	3736100000	279
SLC27A4	Long-chain fatty acid transport protein 4		0.307272	0.376296	Q6P1M0;Q6P1M0-2	Q6P1M0	21.4992	20.2617	21.6764	21.3366	21.9721	21.2576	1944		7	7	7	15.6	15.6	15.6	72.063	0	12.004	149710000	14
DLD	Dihydrolipoyl dehydrogenase, mitochondrial		0.307087	0.197933	P09622-3;P09622;P09622-2	P09622-3;P09622;P09622-2	20.2418	21.0718	20.6063	20.9651	20.9219	20.6266	602		4	4	4	11.9	11.9	11.9	49.282	0	11.418	98422000	15
GAPDH	Glyceraldehyde-3-phosphate dehydrogenase		0.305339	-0.205532	P04406;P04406-2;O14556	P04406;P04406-2	26.5695	27.0735	27.2066	26.3755	27.031	26.8265	513		13	13	13	54.3	54.3	54.3	36.053	0	92.071	6144300000	272
SF3B3	Splicing factor 3B subunit 3		0.304913	-0.121784	Q15393;Q15393-3;Q15393-2	Q15393	29.8981	30.0606	30.033	29.6442	29.8131	30.1691	1718		51	51	51	52.8	52.8	52.8	135.58	0	323.31	46115000000	1573
LDB1	LIM domain-binding protein 1		0.304834	-0.240238	Q86U70-3;Q86U70-2;Q86U70;O43679-2;O43679-3;O43679	Q86U70-3;Q86U70-2;Q86U70	23.7183	23.9689	23.7261	23.1354	23.3905	24.1667	2071		8	8	8	31.3	31.3	31.3	36.427	0	26.315	614050000	36
			0.303823	0.147231	Q9Y4E5-4	Q9Y4E5-4	24.8668	24.6684	24.4708	25.1355	24.6855	24.6267	3345		12	12	12	31.8	31.8	31.8	63.02	0	57.179	1115000000	147
TJP1	Tight junction protein ZO-1		0.303741	-0.077699	Q07157	Q07157	29.9162	29.7322	29.5969	29.7333	29.5771	29.7018	1451		79	79	3	64.4	64.4	3.7	195.46	0	323.31	34114000000	1421
PSMD4	26S proteasome non-ATPase regulatory subunit 4		0.303683	0.0834077	P55036;P55036-2	P55036;P55036-2	22.8448	22.7871	23.02	22.9839	23.1093	22.8089	1168		5	4	4	27.3	22.8	22.8	40.736	0	23.266	329820000	31
PAPSS2	Bifunctional 3-phosphoadenosine 5-phosphosulfate synthase 2;Sulfate adenylyltransferase;Adenylyl-sulfate kinase		0.303609	-0.112019	O95340;O95340-2	O95340;O95340-2	24.7768	24.3622	24.4186	24.4005	24.2801	24.5409	435		13	13	12	26.4	26.4	24.1	69.5	0	62.613	996800000	90
HSDL2	Hydroxysteroid dehydrogenase-like protein 2		0.303288	-0.339549	Q6YN16;Q6YN16-2	Q6YN16;Q6YN16-2	23.8082	23.9298	23.9012	22.6455	23.8532	24.1218	1987		12	12	12	43.8	43.8	43.8	45.394	0	60.639	672920000	50
BCKDK	[3-methyl-2-oxobutanoate dehydrogenase [lipoamide]] kinase, mitochondrial		0.303069	-0.331011	O14874-2;O14874-3;O14874	O14874-2;O14874-3;O14874	22.1875	22.853	22.8837	22.0428	21.8247	23.0637	146		3	3	3	14.3	14.3	14.3	37.767	0	13.358	292310000	18
RPL24	60S ribosomal protein L24		0.30284	0.0762049	P83731	P83731	26.9345	27.1236	27.0793	26.9521	27.2076	27.2062	1371		7	7	7	36.3	36.3	36.3	17.779	0	26.474	6416300000	177
RPA1	Replication protein A 70 kDa DNA-binding subunit;Replication protein A 70 kDa DNA-binding subunit, N-terminally processed		0.302807	0.211281	P27694	P27694	24.784	25.3338	25.6801	25.6631	25.4918	25.2769	821		19	19	19	39.9	39.9	39.9	68.137	0	131.85	1805900000	168
DDX17	Probable ATP-dependent RNA helicase DDX17		0.302391	0.0403461	Q92841;Q92841-1;Q92841-3;Q92841-2	Q92841;Q92841-1;Q92841-3;Q92841-2	30.9743	30.8623	30.8181	30.886	30.9794	30.9104	2376		41	32	32	56.9	46.8	46.8	80.272	0	323.31	85257000000	1344
SIPA1L1	Signal-induced proliferation-associated 1-like protein 1		0.302375	0.174795	O43166-3;O43166-2;O43166	O43166-3;O43166-2;O43166	21.9741	22.4539	22.3778	22.0938	22.5307	22.7057	202		9	9	9	7.4	7.4	7.4	197.41	0	30.018	239760000	31
PDLIM5	PDZ and LIM domain protein 5		0.302076	0.130341	Q96HC4;Q96HC4-7;Q96HC4-4;Q96HC4-6;Q96HC4-3;Q96HC4-2;Q96HC4-5	Q96HC4;Q96HC4-7;Q96HC4-4;Q96HC4-6	25.9745	25.4917	25.7053	26.0616	25.7111	25.79	2496		17	17	17	43.6	43.6	43.6	63.944	0	98.502	2346900000	220
CCDC47	Coiled-coil domain-containing protein 47		0.300613	0.120703	Q96A33-2;Q96A33	Q96A33-2;Q96A33	23.1544	23.434	23.3552	23.1582	23.6128	23.5346	2409		10	10	10	27.7	27.7	27.7	55.317	0	32.333	462990000	51
PLAT	Tissue-type plasminogen activator;Tissue-type plasminogen activator chain A;Tissue-type plasminogen activator chain B		0.300468	0.327211	P00750-4;P00750-3;P00750;P00750-2	P00750-4;P00750-3;P00750	22.052	20.5913	21.6357	21.7588	21.8961	21.6057	486		5	5	5	19.7	19.7	19.7	44.373	0	8.1349	110090000	11
KIAA0430	Meiosis arrest female protein 1		0.300456	-0.195251	Q9Y4F3-3;Q9Y4F3-4;Q9Y4F3-5;Q9Y4F3;Q9Y4F3-6	Q9Y4F3-3;Q9Y4F3-4;Q9Y4F3-5;Q9Y4F3;Q9Y4F3-6	20.5575	20.2825	19.8977	20.4139	19.8874	19.8506	3348		2	2	2	1.1	1.1	1.1	186.44	0.0099159	2.7352	31841000	8
SEC16A	Protein transport protein Sec16A		0.30025	-0.160566	O15027;O15027-4;O15027-3	O15027;O15027-4;O15027-3	26.7776	27.424	27.3137	27.065	27.1253	26.8433	160		89	1	0	55.1	1.7	0	251.89	0	34.994	6452800000	43
C1orf131	Uncharacterized protein C1orf131		0.299417	0.0758991	Q8NDD1-6;Q8NDD1;Q8NDD1-5;Q8NDD1-7	Q8NDD1-6;Q8NDD1;Q8NDD1-5	23.033	22.8435	22.9788	23.1638	23.0511	22.8681	2212		7	7	7	28.4	28.4	28.4	32.482	0	17.911	344890000	30
MTO1	Protein MTO1 homolog, mitochondrial		0.299354	-0.310205	Q9Y2Z2-2;Q9Y2Z2-5;Q9Y2Z2-4;Q9Y2Z2;Q9Y2Z2-6;Q9Y2Z2-3	Q9Y2Z2-2;Q9Y2Z2-5;Q9Y2Z2-4;Q9Y2Z2;Q9Y2Z2-6	22.1981	22.443	22.7821	22.4549	21.4009	22.6368	3304		7	7	7	15	15	15	66.841	0	19.699	252620000	19
ARCN1	Coatomer subunit delta		0.299311	-0.204965	P48444;P48444-2	P48444;P48444-2	20.9144	21.564	21.606	21.0169	21.4852	20.9673	1039		4	4	4	9	9	9	57.21	0	10.857	109110000	23
EGFR	Epidermal growth factor receptor		0.299131	0.437962	P00533;P00533-4;P00533-3;P00533-2;P04626-6;Q15303-4;Q15303-3;Q15303-2;Q15303	P00533;P00533-4;P00533-3	21.7263	22.4493	23.2393	22.1035	23.2963	23.329	484		6	6	5	6	6	5	134.28	0	12.691	411750000	12
SMARCC1	SWI/SNF complex subunit SMARCC1		0.299075	-0.228249	Q92922	Q92922	25.2545	25.5962	25.9321	24.9086	25.4667	25.7227	2384		24	24	17	30.2	30.2	24.1	122.87	0	149.92	2209200000	134
TSFM	Elongation factor Ts, mitochondrial		0.299037	-0.444366	P43897;P43897-2;P43897-4;P43897-3	P43897;P43897-2	23.0825	22.9649	22.9944	23.2443	21.3679	23.0964	1004		7	7	7	40.6	40.6	40.6	35.39	0	38.43	368850000	30
LRRFIP2	Leucine-rich repeat flightless-interacting protein 2		0.298938	-0.474662	Q9Y608-2;Q9Y608-4;Q9Y608-5;Q9Y608;Q9Y608-3;Q32MZ4-4;Q32MZ4-3;Q32MZ4-2;Q32MZ4	Q9Y608-2;Q9Y608-4;Q9Y608-5;Q9Y608	22.1045	22.0326	22.3151	22.2467	22.3813	20.4003	3381		6	6	6	20.8	20.8	20.8	45.413	0	15.269	250450000	13
FN1	Fibronectin;Anastellin;Ugl-Y1;Ugl-Y2;Ugl-Y3		0.298836	-0.386363	P02751-4;P02751-6;P02751-5;P02751-17;P02751-3;P02751-11;P02751-1;P02751-7;P02751;P02751-12;P02751-10;P02751-9;P02751-14;P02751-13;P02751-8;P02751-2;P02751-16	P02751-4;P02751-6;P02751-5;P02751-17;P02751-3;P02751-11;P02751-1;P02751-7;P02751;P02751-12;P02751-10;P02751-9;P02751-14;P02751-13;P02751-8	20.6227	20.5888	21.7315	20.6	21.2275	19.9565	498		5	5	5	3.4	3.4	3.4	222.97	0	15.855	81553000	11
AVEN	Cell death regulator Aven		0.298702	-0.105717	Q9NQS1	Q9NQS1	28.0731	27.7812	27.8009	27.9943	27.6975	27.6462	2956		15	15	15	63.8	63.8	63.8	38.506	0	184.98	9649900000	369
BAG5	BAG family molecular chaperone regulator 5		0.297277	-0.268935	Q9UL15;Q9UL15-2	Q9UL15;Q9UL15-2	23.7298	24.3718	24.2005	23.252	23.9177	24.3255	3216		10	10	10	29.5	29.5	29.5	51.199	0	51.502	750200000	75
CPEB4	Cytoplasmic polyadenylation element-binding protein 4		0.296843	0.0638224	Q17RY0-2;Q17RY0;Q17RY0-3	Q17RY0-2;Q17RY0;Q17RY0-3	27.0275	27.3208	27.1587	27.194	27.2622	27.2422	1786		22	22	12	41	41	23.5	78.313	0	188.1	6571900000	410
EEF1A2	Elongation factor 1-alpha 2		0.296742	-0.800189	Q05639	Q05639	21.2049	22.5561	22.261	19.5922	20.9525	23.0767	1436		15	3	3	45.4	13.8	13.8	50.47	0	22.902	206430000	23
HABP4	Intracellular hyaluronan-binding protein 4		0.296586	0.0944112	Q5JVS0;Q5JVS0-2	Q5JVS0;Q5JVS0-2	26.6981	26.4529	26.3246	26.7084	26.4721	26.5783	1850		13	13	13	49.9	49.9	49.9	45.785	0	104.65	4357800000	222
MRPS25	28S ribosomal protein S25, mitochondrial		0.296336	-0.372995	P82663-2;P82663;P82663-3	P82663-2;P82663;P82663-3	22.0255	22.6921	22.2405	21.4762	21.4743	22.8886	1360		5	5	5	40	40	40	16.644	0	21.021	231370000	14
HNRNPD	Heterogeneous nuclear ribonucleoprotein D0		0.296198	-0.214052	Q14103-3;Q14103;Q14103-4;Q14103-2	Q14103-3;Q14103;Q14103-4;Q14103-2	29.4912	29.9779	29.9634	29.137	29.677	29.9764	1606		19	19	18	48.7	48.7	46.1	32.834	0	179.89	42242000000	627
MBNL1	Muscleblind-like protein 1		0.296157	-0.273763	Q9NR56-3;Q9NR56-4;Q9NR56-6;Q9NR56-2;Q9NR56-5	Q9NR56-3;Q9NR56-4;Q9NR56-6;Q9NR56-2;Q9NR56-5	22.8686	23.1135	23.2207	22.9071	22.1213	23.3531	2966		7	7	1	33.4	33.4	10.9	33.05	0	16.257	406620000	23
CCDC174	Coiled-coil domain-containing protein 174		0.296036	0.169883	Q6PII3	Q6PII3	22.711	22.673	22.2087	22.8	22.9283	22.3741	1960		6	6	6	19.1	19.1	19.1	53.957	0	15.828	266980000	50
DYNLT1	Dynein light chain Tctex-type 1		0.295825	-0.309047	P63172	P63172	22.6023	23.5746	23.449	22.3702	23.384	22.9445	1318		3	3	3	49.6	49.6	49.6	12.452	0	41.126	468370000	38
BYSL	Bystin		0.295635	0.0440381	Q13895	Q13895	25.8091	25.893	25.9125	25.8202	25.9965	25.9299	1600		17	17	17	49.2	49.2	49.2	49.601	0	91.702	2538800000	210
ESYT1	Extended synaptotagmin-1		0.295378	0.183182	Q9BSJ8;Q9BSJ8-2	Q9BSJ8;Q9BSJ8-2	22.4575	22.9754	23.127	22.7514	23.1057	23.2524	2681		9	9	9	10.9	10.9	10.9	122.85	0	32.302	352550000	54
MIOS	WD repeat-containing protein mio		0.294981	-0.230098	Q9NXC5;Q9NXC5-2	Q9NXC5;Q9NXC5-2	21.6244	22.0277	22.0996	21.2199	21.6553	22.1862	3040		5	5	5	7.4	7.4	7.4	98.583	0	11.175	149710000	24
THOC3	THO complex subunit 3		0.293974	-0.0857379	Q96J01;Q96J01-2	Q96J01;Q96J01-2	27.6162	27.4569	27.3466	27.5523	27.2493	27.3609	2515		18	18	18	64.1	64.1	64.1	38.771	0	182.24	8293600000	293
QSOX2	Sulfhydryl oxidase 2		0.293658	-0.239129	Q6ZRP7	Q6ZRP7	23.6577	24.414	24.1529	23.7522	23.4609	24.294	1991		12	12	12	21.3	21.3	21.3	77.528	0	53.535	754760000	95
DYNC1H1	Cytoplasmic dynein 1 heavy chain 1		0.292937	-0.209136	Q14204	Q14204	22.7331	22.9442	23.5295	22.649	23.1822	22.7482	1624		15	15	15	4.8	4.8	4.8	532.4	0	33.374	391820000	19
PGRMC1	Membrane-associated progesterone receptor component 1		0.292309	0.112571	O00264;O00264-2	O00264;O00264-2	22.0932	22.5837	22.1783	22.3721	22.4712	22.3497	97		6	6	5	46.2	46.2	41.5	21.671	0	15.144	223580000	20
SENP2	Sentrin-specific protease 2		0.292293	-0.408208	Q9HC62-2;Q9HC62	Q9HC62-2;Q9HC62	20.5813	21.451	21.2955	19.9812	20.4653	21.6567	2908		5	5	5	13.5	13.5	13.5	66.358	0	26.786	99834000	15
DNTTIP2	Deoxynucleotidyltransferase terminal-interacting protein 2		0.292255	-0.152857	Q5QJE6	Q5QJE6	22.7805	22.8485	23.2692	22.5831	22.7713	23.0853	1854		9	9	9	14.7	14.7	14.7	84.468	0	34.659	362810000	36
PRMT5	Protein arginine N-methyltransferase 5;Protein arginine N-methyltransferase 5, N-terminally processed		0.291272	0.0797679	O14744;O14744-5;O14744-2;O14744-3;O14744-4	O14744;O14744-5;O14744-2;O14744-3;O14744-4	26.632	26.9438	26.7997	26.8613	26.9881	26.7654	141		23	23	23	45.4	45.4	45.4	72.683	0	131.23	5071000000	289
CPSF6	Cleavage and polyadenylation specificity factor subunit 6		0.291098	0.0610135	Q16630-2;Q16630-3;Q16630	Q16630-2;Q16630-3;Q16630	31.2389	31.0583	30.9871	31.2246	31.1554	31.0873	1773		18	18	18	34.2	34.2	34.2	63.47	0	323.31	98811000000	1271
POLD3	DNA polymerase delta subunit 3		0.290567	0.101521	Q15054;Q15054-3;Q15054-2	Q15054;Q15054-3;Q15054-2	21.9082	21.9009	21.9312	22.0578	22.2349	21.7521	1686		4	4	4	12.2	12.2	12.2	51.4	0	27.143	161370000	32
FBL	rRNA 2-O-methyltransferase fibrillarin		0.289963	-0.0470079	P22087	P22087	27.9932	27.9723	28.176	27.9978	27.9833	28.0194	760		15	15	14	57.3	57.3	53.9	33.784	0	97.339	11168000000	375
GNL2	Nucleolar GTP-binding protein 2		0.289767	-0.0952276	Q13823	Q13823	22.8534	23.1615	23.2826	22.9326	23.052	23.0271	1593		7	7	7	14.6	14.6	14.6	83.654	0	30.213	369280000	38
SHMT1	Serine hydroxymethyltransferase, cytosolic		0.289763	0.926399	P34896-4;P34896-2;P34896;P34896-3	P34896-4;P34896-2;P34896;P34896-3	23.2363	22.117	19.9268	23.6263	23.4474	20.9856	899		3	2	2	10.1	6.1	6.1	37.672	0.00037864	6.3859	351580000	12
ATRX	Transcriptional regulator ATRX		0.289511	-0.503311	P46100-3;P46100;P46100-2;P46100-5;P46100-4;P46100-6	P46100-3;P46100;P46100-2;P46100-5;P46100-4	21.2498	22.1974	22.5707	20.3475	22.2102	21.9503	1013		6	6	6	4.3	4.3	4.3	269.81	0	26.141	200220000	17
IFI44	Interferon-induced protein 44		0.289087	0.560389	Q8TCB0	Q8TCB0	23.646	24.967	24.6817	23.9182	26.2312	24.8266	2266		4	4	4	8.3	8.3	8.3	50.49	0	7.2046	1442400000	26
ALB	Serum albumin		0.288263	0.34494	CON__P02768-1;P02768;P02768-2;P02768-3	CON__P02768-1;P02768;P02768-2;P02768-3	22.9417	22.261	22.339	23.7177	22.3341	22.5247	41	+	7	7	5	13.6	13.6	10	69.366	0	17.542	299710000	40
ZBED3	Zinc finger BED domain-containing protein 3		0.288218	0.108334	Q96IU2	Q96IU2	23.099	22.7964	22.8236	23.2424	22.9483	22.8533	2511		3	3	3	25.2	25.2	25.2	25.132	0	14.368	314980000	50
LSM14A	Protein LSM14 homolog A		0.288188	0.0788968	Q8ND56-3;Q8ND56-2;Q8ND56	Q8ND56-3;Q8ND56-2;Q8ND56	30.984	30.9507	30.7442	31.1327	30.9119	30.871	2210		28	28	28	67.3	67.3	67.3	46.411	0	323.31	79179000000	1152
RBM22	Pre-mRNA-splicing factor RBM22		0.288175	-0.103132	Q9NW64;Q9NW64-2	Q9NW64;Q9NW64-2	26.1468	25.978	25.898	26.1307	25.701	25.8816	3023		13	13	13	40.5	40.5	40.5	46.895	0	153.83	2779300000	178
FOCAD	Focadhesin		0.288004	0.147037	Q5VW36	Q5VW36	25.0517	25.3973	25.1711	25.0027	25.4633	25.5952	1894		29	29	29	20.7	20.7	20.7	200.07	0	126.32	1815700000	206
			0.287451	-0.541435	CON__Q3ZBS7;P04004	CON__Q3ZBS7	22.7026	22.4794	24.4075	22.5532	23.4905	21.9215	71	+	7	7	7	18	18	18	54.099	0	26.056	424890000	41
SLC25A6	ADP/ATP translocase 3;ADP/ATP translocase 3, N-terminally processed		0.287345	-0.0715459	P12236	P12236	30.1509	30.1626	29.9937	29.97	30.1979	29.9247	649		18	18	4	59.7	59.7	13.1	32.866	0	174.29	45058000000	592
CHCHD1	Coiled-coil-helix-coiled-coil-helix domain-containing protein 1		0.286933	-0.339511	Q96BP2	Q96BP2	23.2827	22.9108	23.291	21.9029	23.219	23.344	2425		2	2	2	22.9	22.9	22.9	13.475	0	12.438	393040000	28
HMGA1	High mobility group protein HMG-I/HMG-Y		0.286785	-0.720052	P17096;P17096-3	P17096;P17096-3	25.0209	24.1925	24.9559	25.4143	24.4705	22.1244	702		4	4	3	23.4	23.4	23.4	11.676	0	28.395	941880000	77
TARS	Threonine--tRNA ligase, cytoplasmic		0.285906	-0.163296	P26639;P26639-2;A2RTX5-2;A2RTX5	P26639;P26639-2	24.3897	24.7643	24.9336	24.3747	24.8629	24.36	813		18	18	18	33.9	33.9	33.9	83.434	0	70.82	1144800000	134
RSU1	Ras suppressor protein 1		0.285625	-0.473239	Q15404-2;Q15404	Q15404-2;Q15404	21.8794	21.9829	22.1653	22.2556	20.2112	22.1412	1719		6	6	6	37.9	37.9	37.9	25.545	0	9.518	204250000	12
ARHGEF5	Rho guanine nucleotide exchange factor 5		0.285571	0.638418	Q12774;Q12774-2	Q12774;Q12774-2	19.6473	22.2202	22.1144	21.3119	22.2736	22.3117	1479		5	5	5	4.1	4.1	4.1	176.8	0	8.6961	197860000	13
TCF25	Transcription factor 25		0.285545	-0.223366	Q9BQ70	Q9BQ70	22.5535	22.4418	22.3204	21.6324	22.681	22.3323	2648		8	8	8	16.9	16.9	16.9	76.666	0	23.828	249780000	29
PLRG1	Pleiotropic regulator 1		0.285182	-0.0390924	O43660;O43660-2	O43660;O43660-2	23.3996	23.4831	23.557	23.379	23.482	23.4613	227		11	11	11	33.5	33.5	33.5	57.193	0	46.423	467380000	35
KIF14	Kinesin-like protein KIF14		0.284548	-0.115159	Q15058	Q15058	23.852	24.0858	24.2284	23.7253	23.9522	24.1433	1688		18	18	18	16.7	16.7	16.7	186.49	0	70.247	673710000	81
CHD8	Chromodomain-helicase-DNA-binding protein 8		0.284494	0.134562	Q9HCK8;Q9HCK8-2;Q8TD26;Q3L8U1-2;Q3L8U1-3;Q3L8U1;Q8TD26-3	Q9HCK8;Q9HCK8-2	25.2132	24.6833	24.7667	25.2108	24.964	24.8921	2919		13	12	10	8.5	8.2	7.4	290.52	0	50.304	1489200000	79
TRMT112	Multifunctional methyltransferase subunit TRM112-like protein		0.284369	-0.181975	Q9UI30;Q9UI30-2	Q9UI30;Q9UI30-2	25.8632	25.9839	26.2161	25.554	25.6551	26.3081	3179		5	5	5	53.6	53.6	53.6	14.199	0	53.457	2827100000	106
PDCD6IP	Programmed cell death 6-interacting protein		0.284347	-0.461943	Q8WUM4;Q8WUM4-2;Q8WUM4-3	Q8WUM4;Q8WUM4-2	22.0373	22.806	22.9635	21.1881	23.2178	22.0152	2299		9	9	9	15.6	15.6	15.6	96.022	0	18.42	290760000	36
RIOK2	Serine/threonine-protein kinase RIO2		0.283357	-0.119429	Q9BVS4-2;Q9BVS4	Q9BVS4-2;Q9BVS4	24.0685	23.7557	23.7498	23.6435	23.5703	24.0019	2721		10	10	10	35.2	35.2	35.2	54.508	0	56.497	594340000	78
SERBP1	Plasminogen activator inhibitor 1 RNA-binding protein		0.283163	-0.325737	Q8NC51-3;Q8NC51-4	Q8NC51-3;Q8NC51-4	29.0191	29.5086	28.2681	29.1542	28.1619	28.5024	2201		42	3	3	80.2	12.7	12.7	43.135	0	323.31	18964000000	290
DMAP1	DNA methyltransferase 1-associated protein 1		0.282851	0.131497	Q9NPF5	Q9NPF5	22.6841	22.9828	23.031	22.7278	23.2157	23.1489	2945		7	7	7	25.1	25.1	25.1	52.992	0	21.478	346950000	39
EDF1	Endothelial differentiation-related factor 1		0.282755	0.0958945	O60869;O60869-2;O60869-3	O60869;O60869-2;O60869-3	23.6993	23.4708	23.4176	23.7861	23.6636	23.4256	300		4	4	4	29.1	29.1	29.1	16.368	0	13.789	481750000	54
SLC39A7	Zinc transporter SLC39A7		0.282113	1.22996	Q92504	Q92504	30.8793	28.6386	25.5913	31.308	28.8763	28.6148	2340		3	3	3	7.7	7.7	7.7	50.117	0	104.62	27517000000	68
HINT1	Histidine triad nucleotide-binding protein 1		0.282022	-1.00196	P49773	P49773	20.4001	23.515	23.2529	20.7082	20.0503	23.4037	1074		3	3	3	40.5	40.5	40.5	13.802	0	10.854	346060000	26
EIF4G2	Eukaryotic translation initiation factor 4 gamma 2		0.282009	0.0913626	P78344;P78344-2	P78344;P78344-2	28.1055	28.2418	28.1978	28.0631	28.2633	28.4928	1345		43	43	43	54.5	54.5	54.5	102.36	0	320.25	14892000000	915
CTNNA1	Catenin alpha-1		0.281896	0.0442231	P35221;P35221-2;P35221-3;P26232-4;P26232-6;Q9UI47	P35221;P35221-2;P35221-3	25.0599	24.9907	25.0005	25.1269	24.9428	25.1141	905		28	28	21	44.7	44.7	35.8	100.07	0	145.84	1405700000	163
HSPA6;HSPA7	Heat shock 70 kDa protein 6;Putative heat shock 70 kDa protein 7		0.281857	0.0603663	P17066;P48741	P17066;P48741	27.9693	28.1093	27.9678	27.9353	28.1762	28.1159	701		11	1	1	15.7	1.7	1.7	71.027	0	9.4116	10244000000	42
RFC2	Replication factor C subunit 2		0.281772	0.127524	P35250;P35250-2	P35250;P35250-2	25.5175	25.8103	25.7536	25.5111	25.9185	26.0344	912		18	18	18	64.7	64.7	64.7	39.157	0	112.41	2496800000	200
MICU1	Calcium uptake protein 1, mitochondrial		0.281312	0.210082	Q9BPX6;Q9BPX6-3;Q9BPX6-5;Q9BPX6-4;Q9BPX6-2	Q9BPX6;Q9BPX6-3;Q9BPX6-5;Q9BPX6-4;Q9BPX6-2	23.9205	24.4685	24.5526	24.1665	24.4628	24.9426	2639		13	13	13	36.6	36.6	36.6	54.351	0	52.678	1125300000	109
RCL1	RNA 3-terminal phosphate cyclase-like protein		0.281307	-0.50561	Q9Y2P8;Q9Y2P8-2	Q9Y2P8	19.8262	21.0013	22.3006	20.4926	20.7531	20.3654	3287		4	4	4	11.5	11.5	11.5	40.842	0	10.44	114580000	14
HSPB1	Heat shock protein beta-1		0.281189	-0.282232	P04792	P04792	26.3463	26.3323	27.2775	26.4412	26.7729	25.8953	517		12	12	12	66.3	66.3	66.3	22.782	0	100.12	4222000000	187
KRT80	Keratin, type II cytoskeletal 80		0.280994	-0.247814	CON__Q6KB66-1;Q6KB66-2;Q6KB66;Q6KB66-3;CON__Q0VBK2	CON__Q6KB66-1;Q6KB66-2;Q6KB66;Q6KB66-3	21.6939	21.7038	22.6836	21.5234	21.8316	21.9829	75	+	6	6	6	15.9	15.9	15.9	50.525	0	17.571	198990000	29
GMPS	GMP synthase [glutamine-hydrolyzing]		0.280394	-0.186219	P49915;P49915-2	P49915;P49915-2	22.2567	22.9853	22.9468	22.3604	22.4898	22.78	1082		8	8	8	15.3	15.3	15.3	76.715	0	23.225	287320000	35
NMD3	60S ribosomal export protein NMD3		0.280136	0.0399723	Q96D46	Q96D46	24.1365	24.06	24.0145	24.0886	24.1969	24.0454	2442		9	9	9	26	26	26	57.603	0	43.106	706290000	93
AKR1C2	Aldo-keto reductase family 1 member C2		0.279968	-0.193972	P52895	P52895	24.2618	24.3066	24.94	24.3944	24.5554	23.9766	1139		9	9	2	28.8	28.8	6.8	36.735	0	33.916	973570000	83
RP9	Retinitis pigmentosa 9 protein		0.279691	-0.186701	Q8TA86	Q8TA86	23.7313	23.3062	23.1068	22.8354	23.5077	23.2412	2247		7	7	7	37.6	37.6	37.6	26.106	0	20.776	500140000	46
TIMM21	Mitochondrial import inner membrane translocase subunit Tim21		0.27959	-0.402896	Q9BVV7	Q9BVV7	22.2469	21.5574	21.0357	20.3035	21.5154	21.8124	2723		4	4	4	17.7	17.7	17.7	28.202	0	7.1172	141800000	14
AHCYL1;AHCYL2	Putative adenosylhomocysteinase 2;Putative adenosylhomocysteinase 3		0.279252	0.400222	O43865-2;Q96HN2-4;Q96HN2-3;O43865;Q96HN2-2;Q96HN2	O43865-2;Q96HN2-4;Q96HN2-3;O43865;Q96HN2-2;Q96HN2	22.4181	20.7204	22.0769	22.5627	22.1623	21.691	249		5	5	5	10.6	10.6	10.6	53.753	0	9.2509	189840000	21
SMN1	Survival motor neuron protein		0.27925	-0.234068	Q16637-4;Q16637-2;Q16637-3;Q16637	Q16637-4;Q16637-2;Q16637-3;Q16637	22.9316	23.8724	23.9011	23.1877	23.5509	23.2643	1774		7	7	7	41.2	41.2	41.2	27.135	0	28.47	454940000	41
MYO10	Unconventional myosin-X		0.279183	0.19158	Q9HD67;Q9HD67-3	Q9HD67;Q9HD67-3	22.8399	23.3567	23.5207	23.0665	23.6661	23.5594	2930		11	11	11	6.2	6.2	6.2	237.34	0	34.104	468450000	55
DIS3	Exosome complex exonuclease RRP44		0.278592	0.087183	Q9Y2L1;Q9Y2L1-2	Q9Y2L1;Q9Y2L1-2	23.5439	23.7497	23.8993	23.6779	23.8586	23.918	3285		15	15	15	22.9	22.9	22.9	109	0	47.074	617620000	81
SCAMP3	Secretory carrier-associated membrane protein 3		0.278362	0.308273	O14828;O14828-2	O14828;O14828-2	20.2411	21.3371	21.6653	21.2233	21.6057	21.3393	145		4	4	4	19	19	19	38.287	0	20.654	121460000	21
RNF25	E3 ubiquitin-protein ligase RNF25		0.277679	0.647263	Q96BH1	Q96BH1	19.9517	22.5683	21.9339	21.6419	21.609	23.1449	2420		6	6	6	21.6	21.6	21.6	51.218	0	14.361	364690000	12
AKAP13	A-kinase anchor protein 13		0.277392	0.135302	Q12802-4;Q12802;Q12802-2	Q12802-4;Q12802;Q12802-2	23.5313	23.9278	23.8101	23.5788	24.0669	24.0294	1483		14	14	14	7	7	7	305.28	0	49.674	598830000	78
TUBA1B	Tubulin alpha-1B chain		0.277299	-0.175069	P68363;P68363-2;Q9H853	P68363;P68363-2	30.2305	30.6933	30.9438	30.1751	30.503	30.6643	1336		24	24	0	64.7	64.7	0	50.151	0	323.31	72153000000	1292
RBFA	Putative ribosome-binding factor A, mitochondrial		0.277118	-0.153907	Q8N0V3;Q8N0V3-2	Q8N0V3	25.3536	25.4066	25.0854	25.5236	24.882	24.9782	2156		10	10	10	55.7	55.7	55.7	38.359	0	105.11	1405700000	148
RECQL5	ATP-dependent DNA helicase Q5		0.276376	-0.273581	O94762;O94762-4;O94762-2;O94762-3	O94762;O94762-4;O94762-2;O94762-3	21.7406	22.2693	21.3869	21.7868	20.9195	21.8697	400		8	8	8	8.3	8.3	8.3	108.86	0	13.258	138930000	18
ORC5	Origin recognition complex subunit 5		0.27633	-0.255692	O43913;O43913-2	O43913;O43913-2	22.3154	22.9434	22.7698	21.815	22.5383	22.9083	252		8	8	8	22.5	22.5	22.5	50.282	0	23.608	303380000	42
PARD3	Partitioning defective 3 homolog		0.275897	0.0601972	Q8TEW0-2;Q8TEW0;Q8TEW0-4;Q8TEW0-8;Q8TEW0-10	Q8TEW0-2;Q8TEW0;Q8TEW0-4;Q8TEW0-8;Q8TEW0-10	26.4854	26.5943	26.4815	26.423	26.6768	26.642	2280		46	46	2	44.9	44.9	2.2	151.15	0	169.43	3862100000	303
SRFBP1	Serum response factor-binding protein 1		0.275261	-0.210361	Q8NEF9	Q8NEF9	21.3739	21.3994	21.057	21.6387	20.7982	20.7624	2221		3	3	3	9.1	9.1	9.1	48.633	0.0003858	6.8737	103730000	12
UPF1	Regulator of nonsense transcripts 1		0.274218	0.0565955	Q92900-2;Q92900	Q92900-2;Q92900	28.192	28.3721	28.3059	28.2854	28.28	28.4744	2381		54	54	54	61	61	61	123.03	0	323.31	13975000000	925
SART3	Squamous cell carcinoma antigen recognized by T-cells 3		0.273855	0.473076	Q15020-4;Q15020;Q15020-2;Q15020-3	Q15020-4;Q15020;Q15020-2	21.6325	19.7054	21.3029	21.5768	21.8253	20.6579	1679		5	5	5	7.6	7.6	7.6	105.58	0	15.326	108780000	10
IGKC	Ig kappa chain C region		0.273729	0.532389	P01834	P01834	20.0698	20.0318	21.9844	20.4188	21.3347	21.9296	493		5	5	5	79.4	79.4	79.4	11.765	0	15.519	130910000	14
EIF4G3	Eukaryotic translation initiation factor 4 gamma 3		0.273266	0.0703074	O43432;O43432-3;O43432-4;O43432-2	O43432;O43432-3;O43432-4	26.0748	25.8898	25.7392	25.9417	25.9317	26.0414	219		28	24	24	22.6	20	20	176.65	0	73.08	2294300000	122
TMA16	Translation machinery-associated protein 16		0.273206	-0.159292	Q96EY4	Q96EY4	24.7932	25.4609	25.3755	24.8975	25.2472	25.007	2466		6	6	6	33	33	33	23.864	0	45.039	1576300000	101
RAI1	Retinoic acid-induced protein 1		0.273156	0.220257	Q7Z5J4-4;Q7Z5J4-3;Q7Z5J4-2;Q7Z5J4	Q7Z5J4-4;Q7Z5J4-3;Q7Z5J4-2;Q7Z5J4	24.2304	23.7039	23.4965	24.4022	24.1033	23.586	2043		10	10	10	22.8	22.8	22.8	104.32	0	50.226	536880000	52
EEF1B2	Elongation factor 1-beta		0.272931	-0.122115	P24534	P24534	24.6669	25.1231	25.1154	24.6645	24.9968	24.8777	789		5	5	5	38.7	38.7	38.7	24.763	0	57.535	1418300000	82
MRPL19	39S ribosomal protein L19, mitochondrial		0.272739	-0.362639	P49406	P49406	22.5474	22.9947	22.8829	21.4155	22.9131	23.0085	1053		5	5	5	16.4	16.4	16.4	33.535	0	11.995	328240000	12
SMC1A	Structural maintenance of chromosomes protein 1A		0.272647	0.542245	Q14683	Q14683	20.6888	22.2644	23.1122	23.2875	22.249	22.1556	1655		10	10	10	9.2	9.2	9.2	143.23	0	19.106	284590000	29
IPO7	Importin-7		0.272544	-0.498299	O95373	O95373	21.4117	22.0904	22.1564	20.0091	22.2034	21.951	438		9	9	9	11.3	11.3	11.3	119.52	0	19.941	182610000	16
ALKBH2	Alpha-ketoglutarate-dependent dioxygenase alkB homolog 2		0.272188	0.153288	Q6NS38;Q6NS38-2	Q6NS38;Q6NS38-2	22.9106	23.4589	23.3216	23.121	23.6554	23.3745	1928		4	4	4	19.5	19.5	19.5	29.322	0	18.203	468850000	37
EWSR1	RNA-binding protein EWS		0.271962	0.106003	Q01844-6;Q01844-3;Q01844;Q01844-5;Q01844-2;Q01844-4	Q01844-6;Q01844-3;Q01844;Q01844-5;Q01844-2	32.4731	32.1164	32.1494	32.4422	32.1391	32.4755	1411		14	14	14	25	25	25	62.507	0	323.31	235980000000	2207
NCOA3	Nuclear receptor coactivator 3		0.271943	-0.580162	Q9Y6Q9-5;Q9Y6Q9;Q9Y6Q9-2;Q9Y6Q9-3;Q9Y6Q9-4	Q9Y6Q9-5;Q9Y6Q9;Q9Y6Q9-2;Q9Y6Q9-3;Q9Y6Q9-4	21.9387	22.6491	22.4605	20.114	22.6471	22.5467	3399		9	9	9	10.9	10.9	10.9	154.89	0	25.574	246070000	28
DNAJC9	DnaJ homolog subfamily C member 9		0.271874	0.0344168	Q8WXX5	Q8WXX5	23.358	23.4434	23.4064	23.3749	23.4134	23.5228	2332		8	8	8	37.3	37.3	37.3	29.909	0	25.635	446310000	63
RBMX2	RNA-binding motif protein, X-linked 2		0.271519	0.155375	Q9Y388	Q9Y388	23.3485	23.5238	23.0069	23.7596	23.4192	23.1664	3313		6	6	6	19.6	19.6	19.6	37.335	0	25.445	397800000	50
AATF	Protein AATF		0.271436	-0.340111	Q9NY61	Q9NY61	20.3894	20.9178	21.6844	20.5871	20.119	21.2652	3051		2	2	2	9.1	9.1	9.1	63.132	0	8.4539	85413000	4
C8orf59	Uncharacterized protein C8orf59		0.271114	0.128803	Q8N0T1;Q8N0T1-2	Q8N0T1	25.1616	25.1425	24.7214	25.3251	25.1858	24.9009	2155		8	8	8	61	61	61	11.456	0	18.173	1333300000	48
LMO4	LIM domain transcription factor LMO4		0.270954	0.127734	P61968	P61968	21.9863	21.5474	21.9399	21.7768	22.2005	21.8795	1248		4	4	4	42.4	42.4	42.4	17.994	0	15.014	150790000	17
TPR	Nucleoprotein TPR		0.270923	-0.357719	P12270;P12270-2	P12270	21.8789	22.2649	23.0899	22.508	22.3754	21.2771	651		5	5	5	2.4	2.4	2.4	267.29	0	22.147	224580000	28
ALYREF	THO complex subunit 4		0.270293	-0.13531	Q86V81	Q86V81	29.586	29.8027	29.7909	29.299	29.5331	29.9414	2082		9	9	9	42.8	42.8	42.8	26.888	0	323.31	40254000000	545
MAP4K4	Mitogen-activated protein kinase kinase kinase kinase 4		0.269983	-0.0489267	O95819-4;O95819-2;O95819-5;O95819-3;O95819;O95819-6	O95819-4;O95819-2;O95819-5;O95819-3;O95819;O95819-6	24.3684	24.5668	24.3863	24.3487	24.4617	24.3642	468		14	14	8	12.7	12.7	7.6	133.4	0	42.996	906330000	98
BCOR	BCL-6 corepressor		0.269631	-0.19884	Q6W2J9-4;Q6W2J9-2;Q6W2J9;Q6W2J9-3	Q6W2J9-4;Q6W2J9-2;Q6W2J9;Q6W2J9-3	22.7206	22.8387	22.7141	21.9853	22.9442	22.7474	1981		9	9	9	8.3	8.3	8.3	186.23	0	24.834	316940000	33
RSF1	Remodeling and spacing factor 1		0.268339	-0.359031	Q96T23-2;Q96T23;Q96T23-3	Q96T23-2;Q96T23;Q96T23-3	20.9293	21.0769	22.3928	21.2157	21.5018	20.6043	2583		5	5	5	5	5	5	160.13	0	17.345	123180000	16
			0.26813	-0.61672	Q96MD7-1	Q96MD7-1	19.7814	21.6074	21.7143	20.1717	21.6867	19.3946	2535		2	2	2	6.4	6.4	6.4	18.264	0.00036724	5.7776	113070000	10
ASCC2	Activating signal cointegrator 1 complex subunit 2		0.268059	-0.215101	Q9H1I8;Q9H1I8-3;Q9H1I8-2	Q9H1I8;Q9H1I8-3	22.931	23.1309	23.0133	22.6377	22.3701	23.4221	2824		8	8	8	16.4	16.4	16.4	86.359	0	33.24	353500000	38
HEXIM1	Protein HEXIM1		0.267732	0.1431	O94992	O94992	27.1488	26.8195	26.6138	27.2825	26.9417	26.7872	418		9	9	8	45.7	45.7	43.5	40.623	0	323.31	5595600000	248
ZCCHC11	Terminal uridylyltransferase 4		0.267535	0.134375	Q5TAX3;Q5TAX3-2;Q5VYS8-6;Q5VYS8;Q5VYS8-4;Q5VYS8-5;Q5VYS8-3;Q5VYS8-2	Q5TAX3;Q5TAX3-2	24.0018	24.3669	24.2119	23.9981	24.5693	24.4163	1879		20	20	20	14.8	14.8	14.8	185.16	0	70.332	862140000	106
CSNK1E	Casein kinase I isoform epsilon		0.267314	-0.245335	P49674	P49674	21.5024	21.3796	21.2729	21.4526	21.5464	20.4198	1062		9	2	2	24.3	6.5	6.5	47.315	0.00037161	6.0275	103510000	9
ATXN2L	Ataxin-2-like protein		0.266983	0.166815	Q8WWM7;Q8WWM7-6;Q8WWM7-8;Q8WWM7-5;Q8WWM7-4;Q8WWM7-7	Q8WWM7;Q8WWM7-6;Q8WWM7-8;Q8WWM7-5;Q8WWM7-4;Q8WWM7-7	31.4141	30.902	30.7816	31.5142	31.0476	31.0363	2322		43	43	2	51.1	51.1	2.1	113.37	0	323.31	89651000000	1953
NCKAP1	Nck-associated protein 1		0.266745	-0.108332	Q9Y2A7;Q9Y2A7-2	Q9Y2A7;Q9Y2A7-2	22.3904	22.697	22.7776	22.4883	22.3339	22.7178	3280		9	9	9	12.4	12.4	12.4	128.79	0	29.741	277290000	33
TMEM11	Transmembrane protein 11, mitochondrial		0.266726	0.149764	P17152	P17152	23.1955	22.8904	22.8818	23.0933	22.8189	23.5048	704		3	3	3	17.2	17.2	17.2	21.541	0	8.5377	374400000	16
SH3BP4	SH3 domain-binding protein 4		0.266631	0.145222	Q9P0V3;Q9P0V3-2	Q9P0V3;Q9P0V3-2	24.5155	24.8816	24.8374	24.5209	25.073	25.0763	3097		22	22	22	28.6	28.6	28.6	107.49	0	69.842	1235500000	167
XRN1	5-3 exoribonuclease 1		0.266347	-0.0924015	Q8IZH2-2;Q8IZH2;Q8IZH2-3	Q8IZH2-2;Q8IZH2	25.9006	26.1997	26.0676	25.7474	26.0829	26.0604	2151		34	34	34	26.5	26.5	26.5	192.84	0	164.54	2799000000	274
RPL9	60S ribosomal protein L9		0.26536	-0.0823924	P32969	P32969	30.0485	30.3518	30.3721	30.0953	30.1228	30.3073	889		12	12	12	69.8	69.8	69.8	21.863	0	323.31	56912000000	771
EIF1AX;EIF1AY	Eukaryotic translation initiation factor 1A, X-chromosomal;Eukaryotic translation initiation factor 1A, Y-chromosomal		0.265246	0.0702	P47813;O14602	P47813;O14602	26.0749	25.857	25.8501	25.9638	25.8866	26.1421	1031		7	7	7	63.9	63.9	63.9	16.46	0	42.847	2632700000	117
IRS1	Insulin receptor substrate 1		0.265112	-0.0703545	P35568	P35568	24.7719	24.4414	24.6275	24.5917	24.4521	24.586	919		12	12	12	18.5	18.5	18.5	131.59	0	41.805	1017400000	86
RAI14	Ankycorbin		0.264663	0.175095	Q9P0K7-4;Q9P0K7-3;Q9P0K7;Q9P0K7-2	Q9P0K7-4;Q9P0K7-3;Q9P0K7;Q9P0K7-2	24.4004	24.4712	24.8701	25.0724	24.8617	24.3328	3092		23	23	23	34.6	34.6	34.6	106.9	0	81.755	1103500000	133
NUDT21	Cleavage and polyadenylation specificity factor subunit 5		0.264579	0.0539811	O43809	O43809	31.2887	31.3978	31.3235	31.2933	31.3408	31.5378	240		17	17	17	71.4	71.4	71.4	26.227	0	194.17	114500000000	1045
GTF2B	Transcription initiation factor IIB		0.264384	1.0715	Q00403	Q00403	19.2669	20.0213	23.6313	20.2514	22.9427	22.94	1392		5	5	5	19.9	19.9	19.9	34.833	0	9.1593	443280000	7
TUBB4B	Tubulin beta-4B chain		0.264252	-0.0395006	P68371	P68371	30.1403	29.9765	30.1206	30.0552	29.9818	30.0819	1338		23	23	1	74.2	74.2	2.7	49.83	0	323.31	58170000000	1537
CCDC50	Coiled-coil domain-containing protein 50		0.264174	0.188289	Q8IVM0;Q8IVM0-2	Q8IVM0;Q8IVM0-2	25.4156	25.1111	24.8793	25.7505	25.2942	24.9262	2116		13	13	13	60.1	60.1	60.1	35.822	0	124.58	1521300000	88
CEP170	Centrosomal protein of 170 kDa		0.264048	-0.0506649	Q5SW79;Q5SW79-3;Q5SW79-2;Q96L14	Q5SW79;Q5SW79-3;Q5SW79-2	27.2906	27.1952	27.0826	27.2012	27.1695	27.0456	1860		43	43	41	38.2	38.2	37.1	175.29	0	310.02	6579500000	383
TRMT10C	Mitochondrial ribonuclease P protein 1		0.263937	-0.230396	Q7L0Y3	Q7L0Y3	23.9849	24.2726	24.3109	23.2988	24.2154	24.363	2014		12	12	12	40.4	40.4	40.4	47.346	0	30.107	848480000	58
DGKA	Diacylglycerol kinase alpha		0.263355	-0.207057	P23743;P23743-2;P23743-3	P23743;P23743-2;P23743-3	19.9278	20.3484	20.0021	20.4244	19.4514	19.7812	786		2	2	2	4.8	4.8	4.8	82.629	0.00037979	6.4838	57200000	8
SNRPB2	U2 small nuclear ribonucleoprotein B		0.263024	-0.133738	P08579	P08579	26.7502	26.5001	26.4718	26.6817	26.0824	26.5568	581		8	6	6	40.9	34.2	34.2	25.486	0	39.476	3169800000	83
RBMS2	RNA-binding motif, single-stranded-interacting protein 2		0.262792	0.0394955	Q15434	Q15434	23.21	23.1245	23.0696	23.1672	23.1019	23.2535	1726		4	2	2	12.3	8.1	8.1	43.958	0	13.651	389210000	28
CWC15	Spliceosome-associated protein CWC15 homolog		0.262414	-0.230218	Q9P013	Q9P013	25.9957	25.5458	25.1818	25.8524	25.1758	25.0044	3086		5	5	5	29.3	29.3	29.3	26.624	0	84.946	1940100000	87
PRDX1	Peroxiredoxin-1		0.262086	0.115098	Q06830	Q06830	31.7905	31.6734	31.7721	31.7153	31.6643	32.2018	1447		21	21	17	79.4	79.4	64.3	22.11	0	189.29	156390000000	1119
PDIA6	Protein disulfide-isomerase A6		0.261638	0.134984	Q15084-3;Q15084;Q15084-4;Q15084-5;Q15084-2	Q15084-3;Q15084;Q15084-4;Q15084-5;Q15084-2	24.5868	25.1994	24.7575	25.0277	25.1201	24.801	1692		10	10	10	38.2	38.2	38.2	47.837	0	51.02	1356700000	112
TBC1D10B	TBC1 domain family member 10B		0.260579	0.0509974	Q4KMP7;Q4KMP7-2	Q4KMP7	25.4467	25.4486	25.2887	25.366	25.5566	25.4144	1813		16	16	16	31.4	31.4	31.4	87.198	0	139.19	1808500000	196
COL5A1	Collagen alpha-1(V) chain		0.260368	0.119871	P20908;P20908-2	P20908;P20908-2	21.7432	22.0203	22.0752	21.9017	22.3696	21.927	745		4	4	4	3.1	3.1	3.1	183.56	0	9.6406	158500000	25
RAN	GTP-binding nuclear protein Ran		0.260354	-0.0700677	P62826	P62826	28.9022	28.7968	28.7073	28.8321	28.8142	28.5499	1287		12	12	12	49.1	49.1	49.1	24.423	0	80.578	18362000000	344
ARID1B	AT-rich interactive domain-containing protein 1B		0.260233	0.156142	Q8NFD5;Q8NFD5-2;Q8NFD5-3;Q8NFD5-4	Q8NFD5;Q8NFD5-2;Q8NFD5-3;Q8NFD5-4	25.7418	25.2483	25.1647	25.7723	25.6099	25.241	2235		22	22	20	16.3	16.3	14.6	236.12	0	102.32	1816900000	150
CAND1	Cullin-associated NEDD8-dissociated protein 1		0.259915	0.095054	Q86VP6-2;Q86VP6;Q86VP6-3	Q86VP6-2;Q86VP6	21.8111	22.1988	22.0514	21.9352	22.2367	22.1746	2085		9	9	9	10.7	10.7	10.7	117.89	0	22.365	191310000	19
PECR	Peroxisomal trans-2-enoyl-CoA reductase		0.259769	0.152856	Q9BY49;Q9BY49-2	Q9BY49	24.9688	25.2896	25.4595	25.0416	25.465	25.6699	2751		12	12	12	54.8	54.8	54.8	32.544	0	76.013	1783800000	104
HIST1H2AJ;HIST1H2AH;H2AFJ;HIST1H2AD;HIST1H2AG;HIST1H2AC;HIST3H2A;HIST1H2AB	Histone H2A type 1-J;Histone H2A type 1-H;Histone H2A.J;Histone H2A type 1-D;Histone H2A type 1;Histone H2A type 1-C;Histone H2A type 3;Histone H2A type 1-B/E		0.259271	-0.330119	Q99878;Q96KK5;Q9BTM1;P20671;P0C0S8;Q93077;Q7L7L0;P04908;Q9BTM1-2	Q99878;Q96KK5;Q9BTM1;P20671;P0C0S8;Q93077;Q7L7L0;P04908;Q9BTM1-2	30.0088	30.2251	31.4801	30.2418	30.6151	29.8667	608		5	5	0	58.6	58.6	0	13.936	0	51.473	68101000000	215
HSPD1	60 kDa heat shock protein, mitochondrial		0.259182	0.095096	P10809;P10809-2	P10809	28.6509	29.0176	28.9432	28.7779	29.0605	29.0587	627		38	38	38	74.3	74.3	74.3	61.054	0	323.31	22747000000	940
RRS1	Ribosome biogenesis regulatory protein homolog		0.259076	-0.513651	Q15050	Q15050	20.4766	21.1347	22.6586	20.8452	21.725	20.1587	1685		6	6	6	24.1	24.1	24.1	41.193	0	22.612	135980000	16
SRSF9	Serine/arginine-rich splicing factor 9		0.258769	0.126456	Q13242	Q13242	24.6172	24.9184	25.1165	24.8893	25.2694	24.8729	1534		11	10	10	48	44.8	44.8	25.542	0	37.208	1383300000	113
HTRA1	Serine protease HTRA1		0.258376	0.254504	Q92743	Q92743	21.5942	21.9967	22.819	22.1345	22.6675	22.3714	2364		5	5	5	18.1	18.1	18.1	51.286	0	16.681	248940000	37
ERBB2IP	Protein LAP2		0.257291	0.0802784	Q96RT1-5;Q96RT1-3;Q96RT1-9;Q96RT1-2;Q96RT1;Q96RT1-8;Q96RT1-4;Q96RT1-7;Q96RT1-6;Q96NW7-3	Q96RT1-5;Q96RT1-3;Q96RT1-9;Q96RT1-2;Q96RT1;Q96RT1-8;Q96RT1-4;Q96RT1-7;Q96RT1-6	26.8445	27.1278	26.9975	26.919	27.0512	27.2404	2569		44	44	42	45.1	45.1	43.2	152.29	0	273.57	5666100000	480
SBDS	Ribosome maturation protein SBDS		0.257254	0.416148	Q9Y3A5	Q9Y3A5	20.9224	20.6604	20.1932	22.2082	20.5678	20.2484	3316		5	5	5	27.2	27.2	27.2	28.763	0	9.7464	166650000	6
FLNC	Filamin-C		0.257109	-0.089922	Q14315-2;Q14315	Q14315-2;Q14315	24.8125	24.7278	25.0627	24.8506	24.8955	24.5873	1633		38	28	28	18.8	14.7	14.7	287.28	0	103.73	1260400000	151
TBL3	Transducin beta-like protein 3		0.257066	-0.215574	Q12788	Q12788	22.4354	22.3777	23.4023	22.5234	22.571	22.4744	1480		6	6	6	13.1	13.1	13.1	89.034	0	24.263	315690000	35
YARS	Tyrosine--tRNA ligase, cytoplasmic;Tyrosine--tRNA ligase, cytoplasmic, N-terminally processed		0.256985	-0.272144	P54577	P54577	19.867	20.4787	21.2908	20.3221	20.3911	20.107	1163		2	2	2	3	3	3	59.143	0.001005	4.2097	54464000	11
RBM10	RNA-binding protein 10		0.256719	0.129691	P98175-5;P98175-2;P98175;P98175-4;P98175-3	P98175-5;P98175-2;P98175;P98175-4;P98175-3	27.0151	26.4943	26.5348	27.0206	26.7716	26.6412	1385		26	24	23	36.2	34.8	33.8	110.36	0	125.84	4406500000	243
AP3M1	AP-3 complex subunit mu-1		0.256646	0.184724	Q9Y2T2;P53677;P53677-2	Q9Y2T2	23.1937	23.4114	23.4832	23.2206	24.0889	23.333	3295		9	9	9	28.7	28.7	28.7	46.939	0	28.897	535750000	52
CHD1	Chromodomain-helicase-DNA-binding protein 1		0.256621	0.121138	O14646-2;O14646	O14646-2;O14646	29.5864	29.248	29.0693	29.6437	29.3084	29.3151	133		69	69	57	41.1	41.1	35.2	196.59	0	323.31	26784000000	1252
NSMCE1	Non-structural maintenance of chromosomes element 1 homolog		0.25646	0.269056	Q8WV22	Q8WV22	21.3306	20.2151	21.4364	21.049	21.1978	21.5426	2304		3	3	3	17.7	17.7	17.7	30.855	0	13.19	107680000	8
SRGAP1	SLIT-ROBO Rho GTPase-activating protein 1		0.256218	0.0727914	Q7Z6B7;Q7Z6B7-2;O43295-2;O43295	Q7Z6B7;Q7Z6B7-2	23.4521	23.4739	23.16	23.5192	23.4394	23.3458	2049		14	14	12	18.7	18.7	15.5	124.26	0	42	444640000	34
APOOL	MICOS complex subunit MIC27		0.256207	0.400096	Q6UXV4	Q6UXV4	21.4688	20.154	19.6992	21.4672	20.3955	20.6596	1979		3	3	3	22.4	22.4	22.4	29.159	0.00037994	6.4857	32267000	7
IGF2BP2	Insulin-like growth factor 2 mRNA-binding protein 2		0.255228	0.101884	Q9Y6M1-1;Q9Y6M1;Q9Y6M1-5;Q9Y6M1-6;Q9Y6M1-3;Q9Y6M1-4	Q9Y6M1-1;Q9Y6M1;Q9Y6M1-5;Q9Y6M1-6;Q9Y6M1-3;Q9Y6M1-4	22.3386	22.5085	22.5123	22.8478	22.372	22.4452	3395		7	6	6	18	15.6	15.6	61.842	0	26.215	242390000	40
SUGP2	SURP and G-patch domain-containing protein 2		0.254953	0.116692	Q8IX01-4;Q8IX01;Q8IX01-3	Q8IX01-4;Q8IX01;Q8IX01-3	23.248	23.4788	23.7345	23.3743	23.7399	23.6972	2128		12	12	12	17.4	17.4	17.4	115.18	0	42.234	519280000	44
NDE1	Nuclear distribution protein nudE homolog 1		0.254121	-0.124136	Q9NXR1;Q9NXR1-1	Q9NXR1;Q9NXR1-1	22.9507	22.4669	22.3157	22.3936	22.4717	22.4955	3044		7	7	5	28.7	28.7	21.8	37.72	0	39.821	257070000	44
MPRIP	Myosin phosphatase Rho-interacting protein		0.253909	0.301624	Q6WCQ1;Q6WCQ1-2;Q6WCQ1-3	Q6WCQ1;Q6WCQ1-2;Q6WCQ1-3	23.9825	24.0695	24.9114	25.1825	24.7544	23.9314	1982		21	21	21	28.3	28.3	28.3	116.53	0	72.287	1017100000	85
HNRNPK	Heterogeneous nuclear ribonucleoprotein K		0.252911	-0.0384153	P61978-2;P61978	P61978-2;P61978	32.8747	32.8082	32.671	32.7485	32.7349	32.7553	1249		29	29	2	66.6	66.6	8	51.028	0	323.31	316330000000	2443
UQCRC2	Cytochrome b-c1 complex subunit 2, mitochondrial		0.252906	0.155682	P22695	P22695	24.7804	25.3967	25.0942	24.9119	25.395	25.4313	769		12	12	12	39.7	39.7	39.7	48.442	0	87.222	1648000000	161
HSD17B11	Estradiol 17-beta-dehydrogenase 11		0.252457	-0.136372	Q8NBQ5	Q8NBQ5	21.909	22.3717	22.2434	21.8708	22.3664	21.8778	2197		3	3	3	13.7	13.7	13.7	32.935	0	17.923	194290000	28
IFI16	Gamma-interferon-inducible protein 16		0.252442	0.255809	Q16666-3;Q16666-6;Q16666-2;Q16666;Q6K0P9-6;Q6K0P9-5;Q6K0P9-4;Q6K0P9-3;Q6K0P9-2;Q6K0P9	Q16666-3;Q16666-6;Q16666-2;Q16666	23.3872	22.1587	23.1431	23.4383	23.0325	22.9857	1777		11	11	11	21.7	21.7	21.7	75.935	0	30.631	370520000	26
RPUSD3	RNA pseudouridylate synthase domain-containing protein 3		0.25213	0.0572402	Q6P087-2;Q6P087;Q6P087-3	Q6P087-2;Q6P087	22.9234	23.0667	23.1897	23.1598	23.0237	23.168	1936		7	7	7	28	28	28	36.944	0	24.828	429490000	52
TGFBI	Transforming growth factor-beta-induced protein ig-h3		0.25198	0.0642223	Q15582	Q15582	25.1412	24.9444	25.261	25.241	25.1969	25.1014	1736		17	17	17	31.6	31.6	31.6	74.68	0	63.671	1604500000	150
RNF2	E3 ubiquitin-protein ligase RING2		0.251922	0.431571	Q99496;Q99496-2	Q99496;Q99496-2	21.6572	19.8641	21.8653	21.8073	21.0779	21.7961	2598		5	3	3	22	13.1	13.1	37.655	0	12.647	161860000	9
SKIV2L	Helicase SKI2W		0.249873	0.0862694	Q15477	Q15477	21.2974	21.3597	21.1119	21.2614	21.5692	21.1973	1732		5	5	5	6.5	6.5	6.5	137.75	0	12.182	119950000	12
THOC5	THO complex subunit 5 homolog		0.249484	-0.0596631	Q13769	Q13769	27.9625	27.9717	27.8269	27.7735	27.7833	28.0253	1590		33	33	33	55.3	55.3	55.3	78.507	0	287.67	11226000000	589
PARG	Poly(ADP-ribose) glycohydrolase		0.248475	-0.522254	Q86W56-3;Q86W56-2;Q86W56;Q86W56-5;Q86W56-4	Q86W56-3;Q86W56-2;Q86W56;Q86W56-5;Q86W56-4	19.9375	21.8769	21.7456	19.9734	20.272	21.748	2089		5	5	5	7.5	7.5	7.5	99.431	0	13.23	134350000	12
ZNF598	Zinc finger protein 598		0.24805	-0.115078	Q86UK7;Q86UK7-3;Q86UK7-2;Q86UK7-4	Q86UK7;Q86UK7-3;Q86UK7-2	29.492	29.0869	29.0394	29.3044	28.9126	29.0561	2074		44	44	44	65.6	65.6	65.6	98.636	0	323.31	23340000000	1037
SLIRP	SRA stem-loop-interacting RNA-binding protein, mitochondrial		0.247647	-0.124313	Q9GZT3-2;Q9GZT3	Q9GZT3-2;Q9GZT3	24.3258	23.752	23.9152	23.6744	23.9364	24.0091	2796		6	6	6	54.2	54.2	54.2	12.122	0	25.406	621490000	51
SF3B5	Splicing factor 3B subunit 5		0.247428	-0.147794	Q9BWJ5	Q9BWJ5	26.6464	26.8618	26.4153	26.1138	26.585	26.7814	2732		5	5	5	83.7	83.7	83.7	10.135	0	30.544	3785900000	143
ACTN1	Alpha-actinin-1		0.246493	0.753445	P12814-2;P12814;P12814-3;P12814-4;P35609-2;P35609	P12814-2;P12814;P12814-3;P12814-4	20.1905	23.7002	23.8911	23.1297	23.3697	23.5427	656		25	13	13	35.4	19.8	19.8	102.71	0	44.186	537790000	38
DNAJA3	DnaJ homolog subfamily A member 3, mitochondrial		0.246348	-0.100293	Q96EY1	Q96EY1	27.0721	27.1219	27.0851	26.7613	26.9164	27.3006	2464		16	16	2	41.9	41.9	2.7	52.488	0	168.1	6395700000	366
COA6	Cytochrome c oxidase assembly factor 6 homolog		0.245816	-0.4744	Q5JTJ3-3;Q5JTJ3;Q5JTJ3-2	Q5JTJ3-3;Q5JTJ3;Q5JTJ3-2	22.8183	21.2973	20.5987	21.0302	21.8051	20.4558	1846		3	3	3	50.6	50.6	50.6	9.4275	0	12.681	95093000	23
AHCY	Adenosylhomocysteinase		0.245208	-0.17708	P23526;P23526-2	P23526;P23526-2	23.4505	22.9187	22.9603	23.3517	22.8823	22.5643	783		7	7	7	17.6	17.6	17.6	47.716	0	15.348	343680000	24
MCM3AP	Germinal-center associated nuclear protein		0.245161	-0.248281	O60318;O60318-2	O60318;O60318-2	20.9567	20.2845	21.1301	21.137	20.3702	20.1192	268		4	4	4	3.6	3.6	3.6	218.4	0	9.7173	53287000	10
POP1	Ribonucleases P/MRP protein subunit POP1		0.244679	-0.533546	Q99575	Q99575	22.4979	21.9356	20.7518	22.4929	20.1348	20.9569	2605		5	5	5	9.3	9.3	9.3	114.71	0	9.5901	160620000	10
ACAD9	Acyl-CoA dehydrogenase family member 9, mitochondrial		0.24394	-0.0331338	Q9H845	Q9H845	22.8055	22.7388	22.7241	22.8163	22.6914	22.6614	2871		6	6	6	15.5	15.5	15.5	68.76	0	22.265	282710000	67
MYO1C	Unconventional myosin-Ic		0.243825	0.123081	O00159-2;O00159-3;O00159	O00159-2;O00159-3;O00159	25.1876	25.2439	25.737	25.6618	25.5438	25.3322	86		26	26	25	32.1	32.1	31.4	117.91	0	129.57	1790300000	197
FSCN1	Fascin		0.2435	-0.141581	Q16658	Q16658	24.4861	24.4447	25.1256	24.512	24.6677	24.4519	1776		13	13	13	36.3	36.3	36.3	54.529	0	74.171	1098100000	114
			0.243028	-0.487151	CON__Q3SX09;CON__P02070;P68871;P02042;P69892;P69891;P02100	CON__Q3SX09	25.379	25.1648	27.1759	25.5221	26.1747	24.5614	70	+	11	11	11	55.7	55.7	55.7	22.06	0	75.397	2963400000	126
OGDH	2-oxoglutarate dehydrogenase, mitochondrial		0.242981	0.194483	Q02218-2;Q02218;Q02218-3	Q02218-2;Q02218;Q02218-3	20.106	20.4166	20.5164	19.964	20.8937	20.7647	1414		2	2	2	2.7	2.7	2.7	115.51	0.00037736	6.3308	53687000	10
TJP2	Tight junction protein ZO-2		0.241442	-0.0954361	Q9UDY2-3;Q9UDY2-4	Q9UDY2-3;Q9UDY2-4	28.978	28.6848	28.5303	28.8036	28.5589	28.5444	3145		57	56	1	62.7	62	1.3	131.37	0	323.31	17517000000	1023
CXXC1	CXXC-type zinc finger protein 1		0.241217	-0.225121	Q9P0U4;Q9P0U4-2	Q9P0U4;Q9P0U4-2	21.7806	21.1131	21.1454	21.6374	21.1181	20.6083	3096		3	3	3	5	5	5	75.711	0	10.554	103340000	13
CDC5L	Cell division cycle 5-like protein		0.240726	0.0967547	Q99459	Q99459	25.7827	26.0075	26.2579	25.9555	26.175	26.2079	2594		27	27	27	48.1	48.1	48.1	92.25	0	129.56	2657600000	229
SCNM1	Sodium channel modifier 1		0.240636	-0.141388	Q9BWG6;Q9BWG6-3;Q9BWG6-2	Q9BWG6;Q9BWG6-3;Q9BWG6-2	23.6512	23.5087	23.3912	23.6543	23.5292	22.9434	2731		7	7	7	36.1	36.1	36.1	25.949	0	19.307	482790000	33
OXA1L	Mitochondrial inner membrane protein OXA1L		0.240286	0.0715027	Q15070-2;Q15070	Q15070-2;Q15070	24.1853	23.9614	23.8041	23.9847	24.0612	24.1195	1691		6	6	3	14.6	14.6	6.9	46.691	0	17.23	703290000	57
NUFIP2	Nuclear fragile X mental retardation-interacting protein 2		0.240025	0.183822	Q7Z417;Q7Z417-2	Q7Z417	30.7528	30.3012	30.042	30.9665	30.4557	30.2252	2037		27	27	27	54.5	54.5	54.5	76.12	0	323.31	59783000000	1030
RAB34	Ras-related protein Rab-34		0.239924	0.0877686	Q9BZG1;Q9BZG1-4;Q9BZG1-2	Q9BZG1;Q9BZG1-4;Q9BZG1-2	23.0428	23.3292	23.2467	23.0615	23.4007	23.4198	2771		7	7	7	32.8	32.8	32.8	29.044	0	28.795	418430000	77
MED8	Mediator of RNA polymerase II transcription subunit 8		0.239848	-0.12499	Q96G25;Q96G25-2;Q96G25-3	Q96G25;Q96G25-2;Q96G25-3	20.0201	20.5162	20.4015	20.1441	19.9692	20.4494	2481		2	2	2	13.4	13.4	13.4	29.08	0	9.8251	49258000	4
ATP5C1	ATP synthase subunit gamma, mitochondrial		0.239555	-0.0758508	P36542	P36542	27.7589	27.7639	27.8639	27.4801	27.8515	27.8275	935		10	10	1	42.3	42.3	4.4	32.996	0	72.54	9799100000	242
CAPNS1	Calpain small subunit 1		0.23953	-0.129583	P04632;Q96L46	P04632	21.7536	22.0612	22.3598	22.1689	21.8424	21.7746	515		5	5	5	17.2	17.2	17.2	28.315	0	8.9491	199040000	43
RPS13	40S ribosomal protein S13		0.23947	0.0430934	P62277	P62277	28.9226	28.9101	28.9991	28.8772	29.1029	28.9809	1265		10	10	10	60.3	60.3	60.3	17.222	0	42.377	21459000000	421
RAB11FIP2	Rab11 family-interacting protein 2		0.239387	-0.0746867	Q7L804;Q7L804-2	Q7L804;Q7L804-2	23.144	23.402	23.2577	23.0113	23.3458	23.2225	2028		8	8	7	21.5	21.5	19.1	58.278	0	25.086	404230000	40
DCTN5	Dynactin subunit 5		0.239269	-0.1952	Q9BTE1;Q9BTE1-3;Q9BTE1-2	Q9BTE1;Q9BTE1-3;Q9BTE1-2	20.3155	20.7037	20.3782	19.6746	20.5745	20.5627	2693		2	2	2	9.3	9.3	9.3	20.126	0.00036684	5.7681	63881000	13
TFG	Protein TFG		0.239085	0.0967096	Q92734-2;Q92734;Q92734-4;Q92734-3	Q92734-2;Q92734;Q92734-4;Q92734-3	30.2202	30.1804	30.0746	30.1238	30.0809	30.5607	2362		15	15	15	47.2	47.2	47.2	43.02	0	323.31	64621000000	1228
NUP153	Nuclear pore complex protein Nup153		0.238463	0.0551573	P49790;P49790-3;P49790-2	P49790;P49790-3;P49790-2	26.7032	26.678	26.6584	26.7415	26.8878	26.5757	1075		39	39	39	42.2	42.2	42.2	153.94	0	197.37	4478300000	409
MAP7D2	MAP7 domain-containing protein 2		0.2384	0.0444641	Q96T17-2;Q96T17;Q96T17-5;Q96T17-4	Q96T17-2;Q96T17;Q96T17-5;Q96T17-4	22.7948	22.7349	22.7047	22.7673	22.9174	22.6831	2582		7	7	7	13.6	13.6	13.6	86.348	0	28.241	296460000	22
YWHAZ	14-3-3 protein zeta/delta		0.237801	-0.0429821	P63104;P63104-2	P63104;P63104-2	26.519	26.449	26.3691	26.5097	26.318	26.3805	1315		15	12	12	69.8	58.8	58.8	27.745	0	155.19	3697800000	171
MRPL48	39S ribosomal protein L48, mitochondrial		0.237657	-0.265174	Q96GC5-3;Q96GC5	Q96GC5-3;Q96GC5	25.8841	26.1541	26.1612	25.0743	25.7682	26.5614	2483		4	4	4	23.7	23.7	23.7	21.749	0	69.035	3362100000	186
LMO7	LIM domain only protein 7		0.237616	-0.0996202	Q8WWI1-3;Q8WWI1;Q8WWI1-4;Q8WWI1-2;Q8WWI1-5	Q8WWI1-3;Q8WWI1;Q8WWI1-4;Q8WWI1-2;Q8WWI1-5	28.5689	28.2332	28.2883	28.4431	28.3329	28.0156	2320		55	55	55	51.4	51.4	51.4	153.67	0	323.31	12638000000	732
RPL32	60S ribosomal protein L32		0.237557	0.109495	P62910	P62910	24.0496	23.7087	23.6273	24.1395	23.872	23.7026	1303		4	4	4	33.3	33.3	33.3	15.86	0	32.004	603840000	48
DGCR14	Protein DGCR14		0.236853	-0.0614859	Q96DF8	Q96DF8	24.6615	24.7611	24.5589	24.5582	24.4786	24.7602	2446		14	14	14	45.4	45.4	45.4	52.567	0	163.54	1119700000	115
USP6NL	USP6 N-terminal-like protein		0.236456	0.131612	Q92738;Q92738-2	Q92738;Q92738-2	26.1121	25.8006	25.651	26.3203	25.888	25.7503	2363		24	24	24	44	44	44	94.103	0	105.44	2439000000	231
GARS	Glycine--tRNA ligase		0.23625	-0.198406	P41250	P41250	24.3786	25.0087	25.0052	24.1452	24.6232	25.0289	979		19	19	19	35	35	35	83.165	0	79.123	1265400000	130
PPIL1	Peptidyl-prolyl cis-trans isomerase-like 1		0.235929	0.0766824	Q9Y3C6	Q9Y3C6	27.9594	27.7549	27.5765	27.8995	27.9091	27.7123	3322		7	7	7	42.2	42.2	42.2	18.237	0	78.159	11392000000	244
PRDX5	Peroxiredoxin-5, mitochondrial		0.235707	0.131187	P30044-2;P30044;P30044-3;P30044-4	P30044-2;P30044;P30044-3;P30044-4	24.2594	24.8092	24.7754	24.5347	24.975	24.7278	851		8	8	8	72.8	72.8	72.8	17.031	0	33.749	1103800000	125
TNPO1	Transportin-1		0.234829	-0.157865	Q92973-2;Q92973;Q92973-3;O14787-2;O14787	Q92973-2;Q92973;Q92973-3	23.0369	23.3537	23.7923	23.2673	23.4755	22.9665	2388		13	13	13	21.6	21.6	21.6	101.31	0	42.25	494650000	77
PTBP1	Polypyrimidine tract-binding protein 1		0.234623	-0.118715	P26599;P26599-2;P26599-3	P26599;P26599-2;P26599-3	28.5628	29.0205	29.0405	28.5618	28.7214	28.9845	812		17	17	15	51.2	51.2	48.4	57.221	0	323.31	21975000000	776
SYNPO	Synaptopodin		0.234504	0.0849457	Q8N3V7-3;Q8N3V7;Q8N3V7-2	Q8N3V7-3;Q8N3V7;Q8N3V7-2	24.5028	24.1685	24.3268	24.568	24.2166	24.4683	2167		13	13	13	33.6	33.6	33.6	73.666	0	50.08	827230000	77
CLASP2	CLIP-associating protein 2		0.233202	-0.185084	O75122;O75122-3	O75122;O75122-3	22.5743	23.0785	23.1935	22.376	22.6927	23.2224	311		6	6	4	6.6	6.6	4.3	141.06	0	23.727	337230000	52
ALKBH5	RNA demethylase ALKBH5		0.232993	-0.0476055	Q6P6C2;Q6P6C2-1;Q6P6C2-3	Q6P6C2;Q6P6C2-1;Q6P6C2-3	26.8557	27.0446	26.9689	26.7981	26.9312	26.9971	1954		15	15	15	49.7	49.7	49.7	44.255	0	174.41	5659400000	267
LMNA	Prelamin-A/C;Lamin-A/C		0.232782	0.214908	P02545;P02545-6;P02545-3;P02545-2;P02545-5;P02545-4	P02545;P02545-6;P02545-3;P02545-2;P02545-5;P02545-4	27.3977	26.8893	27.7675	27.8487	27.7992	27.0513	497		36	36	34	62.5	62.5	61.1	74.139	0	274.12	7806400000	461
FAM168A	Protein FAM168A		0.232275	0.207394	Q92567-2;Q92567;Q92567-3	Q92567-2;Q92567;Q92567-3	24.8916	24.3279	24.1912	25.1656	24.6615	24.2058	2348		5	5	5	43	43	43	25.061	0	44.589	999800000	80
PTPRK	Receptor-type tyrosine-protein phosphatase kappa		0.232021	-0.357972	Q15262;Q15262-2;Q15262-3;Q15262-4	Q15262;Q15262-2;Q15262-3;Q15262-4	21.6966	21.2741	21.0984	19.8635	21.3684	21.7633	1704		4	4	4	3.8	3.8	3.8	162.1	0	9.1702	96773000	15
ZC3H18	Zinc finger CCCH domain-containing protein 18		0.231547	0.185278	Q86VM9	Q86VM9	24.678	24.3038	24.1418	25.0639	24.4791	24.1365	2083		7	7	2	12.3	12.3	3.5	106.38	0	57.891	849120000	68
NELFE	Negative elongation factor E		0.231489	0.0684363	P18615;P18615-3;P18615-4	P18615;P18615-3;P18615-4	22.6845	22.2864	22.4614	22.5326	22.5728	22.5321	721		6	6	6	24.7	24.7	24.7	43.239	0	29.512	224810000	32
SOWAHC	Ankyrin repeat domain-containing protein SOWAHC		0.231265	-0.263141	Q53LP3	Q53LP3	20.4555	21.5757	21.5298	20.4157	21.1334	21.2225	1827		3	3	3	9.5	9.5	9.5	55.671	0	10.816	110190000	22
MED30	Mediator of RNA polymerase II transcription subunit 30		0.231226	0.382246	Q96HR3-2;Q96HR3	Q96HR3-2;Q96HR3	19.4534	21.1069	20.657	20.5631	20.1988	21.6021	2501		3	3	3	19.6	19.6	19.6	16.279	0	7.5995	83518000	17
ZCCHC8	Zinc finger CCHC domain-containing protein 8		0.23053	0.0544287	Q6NZY4;Q6NZY4-2	Q6NZY4;Q6NZY4-2	25.6135	25.8409	25.7685	25.6731	25.888	25.8251	1935		24	24	24	51.1	51.1	51.1	78.576	0	214.81	2461900000	227
RPS6	40S ribosomal protein S6		0.230515	0.106202	P62753	P62753	27.8978	27.9315	27.939	28.0246	28.3432	27.7191	1284		9	9	9	36.1	36.1	36.1	28.68	0	75.192	9460300000	215
ZNF207	BUB3-interacting and GLEBS motif-containing protein ZNF207		0.230304	-0.0381502	O43670-2;O43670;O43670-4;O43670-3	O43670-2;O43670;O43670-4;O43670-3	27.6223	27.4762	27.4471	27.4055	27.5142	27.5115	230		6	6	6	16.4	16.4	16.4	49.692	0	27.106	7493600000	150
MSI2	RNA-binding protein Musashi homolog 2		0.229934	0.0850156	Q96DH6-2;Q96DH6;Q96DH6-3;O43347	Q96DH6-2;Q96DH6;Q96DH6-3	22.6563	22.9098	23.0204	22.7676	23.0998	22.9741	2447		4	4	4	21.9	21.9	21.9	28.42	0	17.4	339750000	23
MKI67	Antigen KI-67		0.229822	0.166924	P46013;P46013-2	P46013;P46013-2	25.6731	25.979	26.4265	26.1877	26.5112	25.8804	1009		52	52	52	24.1	24.1	24.1	358.69	0	181.39	3031500000	261
AGO2	Protein argonaute-2		0.229713	0.0492102	Q9UKV8;Q9UKV8-2	Q9UKV8;Q9UKV8-2	27.3787	27.3313	27.2583	27.2848	27.3071	27.524	3213		37	37	29	57.3	57.3	45.6	97.207	0	315.66	7417300000	597
ABLIM3	Actin-binding LIM protein 3		0.229527	-0.122516	O94929-2;O94929-3;O94929;O94929-4	O94929-2;O94929-3;O94929	24.6104	24.1143	24.134	24.4095	23.957	24.1247	413		12	12	12	27	27	27	61.57	0	69.395	826560000	86
SMARCC2	SWI/SNF complex subunit SMARCC2		0.228945	0.14712	Q8TAQ2-2;Q8TAQ2-3;Q8TAQ2	Q8TAQ2-2;Q8TAQ2-3;Q8TAQ2	23.6399	23.115	23.3457	23.8831	23.466	23.1928	2255		17	10	10	19.6	13.5	13.5	124.84	0	76.709	485410000	40
NAP1L1	Nucleosome assembly protein 1-like 1		0.228841	-0.136736	P55209-2;P55209;P55209-3	P55209-2;P55209;P55209-3	23.2671	23.7255	23.667	23.0525	23.5465	23.6504	1175		8	8	7	27.4	27.4	24.7	42.761	0	28.082	556510000	56
SLC16A1	Monocarboxylate transporter 1		0.228461	0.069294	P53985;P53985-2	P53985	24.395	24.4083	24.1987	24.5719	24.4041	24.234	1155		5	5	5	12.8	12.8	12.8	53.944	0	23.633	855110000	50
NTPCR	Cancer-related nucleoside-triphosphatase		0.228202	0.0959441	Q9BSD7	Q9BSD7	24.4235	24.6896	24.7843	24.4949	24.7717	24.9187	2676		9	9	9	63.7	63.7	63.7	20.713	0	33.08	1124300000	115
HBA1	Hemoglobin subunit alpha		0.228152	-0.420679	CON__P01966;P69905;P02008	CON__P01966;P69905	24.9191	24.3464	26.3834	25.2195	25.1538	24.0135	32	+	7	7	7	58.5	58.5	58.5	15.184	0	31.858	1940900000	112
MTMR1	Myotubularin-related protein 1		0.227971	-0.0687542	Q13613-2;Q13613	Q13613-2;Q13613	25.3981	25.1839	25.2426	25.3513	25.0162	25.2508	1574		16	16	15	37.7	37.7	35.4	63.329	0	85.361	1627900000	145
YWHAQ	14-3-3 protein theta		0.227725	0.0490214	P27348	P27348	27.7437	27.7521	27.7302	27.8526	27.6248	27.8957	817		15	15	12	63.3	63.3	52.2	27.764	0	197.06	10276000000	315
FAM76B	Protein FAM76B		0.227593	0.250863	Q5HYJ3;Q5HYJ3-3;Q5HYJ3-2	Q5HYJ3;Q5HYJ3-3;Q5HYJ3-2	27.3744	26.8066	26.5536	27.8336	27.0361	26.6175	1840		13	13	11	45.4	45.4	40.1	38.708	0	87.252	4935800000	170
POLR2B	DNA-directed RNA polymerase II subunit RPB2		0.227023	-0.0463626	P30876	P30876	26.7154	26.9156	26.8987	26.7015	26.842	26.8471	868		30	30	30	32.5	32.5	32.5	133.9	0	136.96	5283300000	234
RBX1	E3 ubiquitin-protein ligase RBX1;E3 ubiquitin-protein ligase RBX1, N-terminally processed		0.22701	0.359671	P62877	P62877	21.2397	20.2625	21.7602	21.8074	20.576	21.958	1298		2	2	2	24.1	24.1	24.1	12.274	0	14.315	124650000	6
MINA	Bifunctional lysine-specific demethylase and histidyl-hydroxylase MINA		0.226909	-0.0302715	Q8IUF8;Q8IUF8-4;Q8IUF8-3;Q8IUF8-2	Q8IUF8;Q8IUF8-4;Q8IUF8-3;Q8IUF8-2	23.7587	23.9308	23.8778	23.8448	23.8273	23.8045	2110		8	8	8	26.7	26.7	26.7	52.8	0	38.375	620760000	67
FTSJ2	rRNA methyltransferase 2, mitochondrial		0.226373	0.0767002	Q9UI43	Q9UI43	23.6188	23.6081	23.5096	23.6156	23.8943	23.4567	3180		8	8	8	30.9	30.9	30.9	27.423	0	39.687	547760000	40
STOML2	Stomatin-like protein 2, mitochondrial		0.226351	0.0752888	Q9UJZ1-2;Q9UJZ1	Q9UJZ1-2;Q9UJZ1	22.5994	22.574	22.7476	22.5726	22.6239	22.9504	3195		7	7	7	32.5	32.5	32.5	33.337	0	19.726	281620000	32
ELP4	Elongator complex protein 4		0.226175	-0.110033	Q96EB1;Q96EB1-3;Q96EB1-2	Q96EB1;Q96EB1-3;Q96EB1-2	22.3112	22.357	22.403	22.2484	21.9201	22.5727	2451		4	4	4	14.4	14.4	14.4	46.587	0	22.357	218870000	37
VPS37C	Vacuolar protein sorting-associated protein 37C		0.225799	0.152449	A5D8V6	A5D8V6	23.4466	24.268	24.0898	23.9147	24.1641	24.1828	10		6	6	6	28.7	28.7	28.7	38.658	0	38.408	806370000	84
YTHDF2	YTH domain-containing family protein 2		0.225615	0.0872262	Q9Y5A9;Q9Y5A9-2	Q9Y5A9;Q9Y5A9-2	23.4367	23.7342	23.5914	23.6837	23.8854	23.4549	3362		9	6	5	16.9	11.9	10.7	62.333	0	45.438	517240000	47
CLIC1	Chloride intracellular channel protein 1		0.22555	-0.268015	O00299	O00299	22.1367	23.0448	23.4735	22.3266	23.106	22.4183	100		6	6	6	36.1	36.1	36.1	26.922	0	21.369	321630000	36
CASK	Peripheral plasma membrane protein CASK		0.225205	0.288399	O14936-3;O14936;O14936-4;O14936-6;O14936-2;O14936-5	O14936-3;O14936;O14936-4;O14936-6;O14936-2;O14936-5	20.6521	21.6351	21.7521	20.9174	21.9686	22.0185	152		4	4	4	6	6	6	102.11	0	10.052	161070000	28
RPLP0;RPLP0P6	60S acidic ribosomal protein P0;60S acidic ribosomal protein P0-like		0.224796	0.0889778	P05388;P05388-2;Q8NHW5	P05388;P05388-2;Q8NHW5	27.0494	27.4047	27.5187	27.3004	27.518	27.4214	532		11	11	11	47.6	47.6	47.6	34.273	0	108.71	7463800000	241
RBMXL1	RNA binding motif protein, X-linked-like-1		0.224521	-0.170994	Q96E39	Q96E39	19.983	20.5769	20.8852	20.1138	20.2468	20.5714	2450		15	2	2	36.4	4.1	4.1	42.141	0.0013162	3.9497	66584000	14
RFC3	Replication factor C subunit 3		0.224488	0.0760053	P40938;P40938-2	P40938;P40938-2	25.9543	25.9434	26.0164	25.8	26.0998	26.2423	968		17	17	17	60.1	60.1	60.1	40.556	0	138.03	2826900000	170
SH3PXD2B	SH3 and PX domain-containing protein 2B		0.224436	0.220211	A1X283;Q5TCZ1-3;Q5TCZ1	A1X283	21.2217	21.9109	22.0949	21.419	22.1493	22.3198	7		4	4	4	5.6	5.6	5.6	101.58	0	22.01	170820000	25
WDR83	WD repeat domain-containing protein 83		0.224296	0.0990976	Q9BRX9	Q9BRX9	25.7382	25.2432	25.2113	25.5431	25.4515	25.4955	2673		10	10	10	45.7	45.7	45.7	34.342	0	70.899	1827800000	101
STAU2	Double-stranded RNA-binding protein Staufen homolog 2		0.224142	0.171853	Q9NUL3-6;Q9NUL3-8;Q9NUL3-3;Q9NUL3-7;Q9NUL3-2;Q9NUL3;Q9NUL3-4	Q9NUL3-6;Q9NUL3-8;Q9NUL3-3;Q9NUL3-7;Q9NUL3-2;Q9NUL3;Q9NUL3-4	23.0212	22.3209	22.7369	23.299	22.709	22.5866	2997		9	9	8	28.6	28.6	26.6	43.278	0	35.382	283480000	42
TRIP13	Pachytene checkpoint protein 2 homolog		0.224016	-0.102873	Q15645;Q15645-2	Q15645	23.2926	23.5142	23.7798	23.2048	23.5189	23.5544	1740		11	11	11	31.5	31.5	31.5	48.55	0	40.089	510110000	66
ENO1	Alpha-enolase		0.223972	0.247742	P06733;P06733-2;P13929-3;P09104-2;P13929-2;P13929;P09104	P06733;P06733-2	24.4791	25.7499	25.3982	25.117	25.8338	25.4195	547		16	16	16	56	56	56	47.168	0	114.05	1878500000	201
BAG4	BAG family molecular chaperone regulator 4		0.223729	0.162761	O95429;O95429-2	O95429;O95429-2	27.1671	26.6136	26.5142	27.3082	26.8368	26.6382	445		14	14	14	48.1	48.1	48.1	49.593	0	162.03	4971800000	322
KHDRBS1	KH domain-containing, RNA-binding, signal transduction-associated protein 1		0.223565	0.0772756	Q07666;Q07666-3;Q07666-2;Q5VWX1	Q07666;Q07666-3;Q07666-2	32.8775	32.7632	32.6674	32.9035	32.6153	33.0211	1454		18	18	17	44.9	44.9	44.9	48.227	0	323.31	343470000000	1934
RPS2	40S ribosomal protein S2		0.223521	0.0536747	P15880	P15880	29.5387	29.7831	29.6329	29.6494	29.8272	29.6392	691		19	19	19	60.1	60.1	60.1	31.324	0	129.93	34894000000	600
37500	Septin-2		0.223299	-0.209199	Q15019;Q15019-3;Q15019-2	Q15019;Q15019-3;Q15019-2	24.5621	24.8087	25.0632	23.9524	24.7785	25.0755	1678		10	10	10	42.7	42.7	42.7	41.487	0	67.696	1283600000	81
MTCH2	Mitochondrial carrier homolog 2		0.223279	0.098285	Q9Y6C9	Q9Y6C9	24.2994	24.4454	24.6826	24.634	24.7644	24.3238	3391		10	10	10	50.2	50.2	50.2	33.331	0	61.202	1197600000	85
TRIM25	E3 ubiquitin/ISG15 ligase TRIM25		0.223031	-0.0934353	Q14258	Q14258	23.3401	23.4622	23.5031	23.1759	23.1956	23.6536	1632		11	11	11	24.1	24.1	24.1	70.973	0	35.023	484330000	66
MRPL45	39S ribosomal protein L45, mitochondrial		0.222543	0.105714	Q9BRJ2	Q9BRJ2	27.0494	26.6249	26.606	27.09	26.7031	26.8043	2664		12	12	12	45.8	45.8	45.8	35.351	0	39.951	4932800000	175
CRTAP	Cartilage-associated protein		0.222441	0.110418	O75718	O75718	25.1217	25.41	25.4363	25.1025	25.61	25.5868	376		15	15	15	39.4	39.4	39.4	46.561	0	51.328	2105000000	181
ALDH1B1	Aldehyde dehydrogenase X, mitochondrial		0.222139	0.0747592	P30837;P05091-2;P00352;P47895;P05091	P30837	23.9719	24.1731	24.2649	24.0156	24.2867	24.3319	867		10	10	9	25.3	25.3	23.8	57.206	0	42.177	896960000	87
NSUN5	Probable 28S rRNA (cytosine-C(5))-methyltransferase		0.220637	-0.137014	Q96P11-2;Q96P11;Q96P11-4;Q96P11-5;Q96P11-3;Q63ZY6-5;Q63ZY6;Q63ZY6-4;Q3KNT7-2;Q3KNT7-3;Q3KNT7;Q63ZY6-6;Q63ZY6-2	Q96P11-2;Q96P11;Q96P11-4;Q96P11-5	23.5871	23.9914	23.9876	23.4176	23.6363	24.1011	2543		16	16	16	42.5	42.5	42.5	50.41	0	43.918	602340000	83
B3GALT6	Beta-1,3-galactosyltransferase 6		0.220616	0.446174	Q96L58	Q96L58	20.2323	20.9928	21.9228	20.2607	22.1804	22.0454	2529		3	3	3	10	10	10	37.137	0	7.5192	191310000	17
PDCD6	Programmed cell death protein 6		0.220291	0.12363	O75340;O75340-2	O75340;O75340-2	22.9588	23.4408	23.4264	23.1336	23.407	23.6563	329		5	5	5	26.7	26.7	26.7	21.868	0	21.261	467340000	59
FLII	Protein flightless-1 homolog		0.220153	0.103324	Q13045-2;Q13045;Q13045-3	Q13045-2;Q13045;Q13045-3	23.3819	23.5307	23.9066	23.8615	23.7339	23.5339	1513		16	16	16	17.8	17.8	17.8	138.49	0	46.188	537090000	80
C12orf65	Probable peptide chain release factor C12orf65, mitochondrial		0.2198	-0.248556	Q9H3J6;Q9H3J6-2	Q9H3J6;Q9H3J6-2	21.3635	21.5934	20.5917	20.296	21.2942	21.2127	2836		3	3	3	25.3	25.3	25.3	18.828	0	13.489	85488000	12
BRAP	BRCA1-associated protein		0.219716	-0.553762	Q7Z569;Q7Z569-2	Q7Z569;Q7Z569-2	21.3006	22.8809	21.407	22.2668	22.0241	19.6364	2042		4	4	4	11.1	11.1	11.1	67.304	0	8.0517	575350000	8
SGPL1	Sphingosine-1-phosphate lyase 1		0.219441	0.151613	O95470	O95470	21.7992	22.3447	22.5211	22.3885	22.6405	22.0908	450		5	5	5	10	10	10	63.523	0	10.968	217200000	22
BUB1B	Mitotic checkpoint serine/threonine-protein kinase BUB1 beta		0.21888	0.199588	O60566;O60566-3;O60566-2	O60566;O60566-3;O60566-2	21.9468	21.2942	22.1086	22.1151	22.3401	21.4931	280		4	4	4	4.4	4.4	4.4	119.54	0.0003785	6.3833	196550000	18
ABCD3	ATP-binding cassette sub-family D member 3		0.218648	-0.471617	P28288-2;P28288;P28288-3	P28288-2;P28288	21.9712	22.1161	22.0206	19.8982	22.5679	22.2269	830		7	7	7	17.1	17.1	17.1	62.725	0	15.671	196800000	21
KHNYN	Protein KHNYN		0.2184	0.0341593	O15037	O15037	23.6487	23.6615	23.6007	23.697	23.7562	23.5602	163		11	11	11	23.2	23.2	23.2	74.533	0	43.052	537400000	72
RAB11FIP1	Rab11 family-interacting protein 1		0.218185	-0.469653	Q6WKZ4;Q6WKZ4-1;Q6WKZ4-3;Q6WKZ4-5	Q6WKZ4;Q6WKZ4-1;Q6WKZ4-3	20.8649	21.4928	22.2716	19.7081	22.2166	21.2957	1983		3	2	2	3.2	2.3	2.3	137.17	0.00036088	5.5168	126420000	5
PTBP3	Polypyrimidine tract-binding protein 3		0.217535	-0.313784	O95758-5;O95758-1;O95758-6;O95758-2;O95758;O95758-4;O95758-7	O95758-5;O95758-1;O95758-6;O95758-2;O95758;O95758-4;O95758-7	22.6418	21.3642	22.4089	22.5903	21.6478	21.2354	461		7	5	5	24.1	21.4	21.4	60.008	0	20.694	215540000	18
SND1	Staphylococcal nuclease domain-containing protein 1		0.216453	-0.0740255	Q7KZF4	Q7KZF4	25.1616	25.1489	25.4842	25.2366	25.2921	25.0439	2011		25	25	25	40.1	40.1	40.1	102	0	113.81	1688200000	151
MRPL55	39S ribosomal protein L55, mitochondrial		0.216406	-0.142367	Q7Z7F7;Q7Z7F7-2	Q7Z7F7;Q7Z7F7-2	26.1552	25.7542	25.888	25.4441	25.7083	26.2179	2055		5	5	5	37.5	37.5	37.5	15.128	0	47.603	3032400000	194
FAM83B	Protein FAM83B		0.214538	-0.0961208	Q5T0W9	Q5T0W9	23.0338	23.4161	23.3811	22.9331	23.319	23.2905	1862		10	10	10	13.9	13.9	13.9	114.8	0	25.11	432600000	25
SPTLC2	Serine palmitoyltransferase 2		0.213981	0.244086	O15270	O15270	20.1987	20.9199	20.0587	19.9298	21.013	20.9669	187		4	4	4	10.3	10.3	10.3	62.924	0	10.422	103400000	8
CDKN2AIP	CDKN2A-interacting protein		0.213962	0.1397	Q9NXV6	Q9NXV6	27.9913	27.4786	27.3114	28.0209	27.6633	27.5162	3047		23	23	23	56.2	56.2	56.2	61.124	0	263.14	7671700000	369
AGK	Acylglycerol kinase, mitochondrial		0.213262	-0.243996	Q53H12	Q53H12	23.0673	23.8918	23.8662	22.7354	23.4047	23.9532	1825		6	6	6	19.2	19.2	19.2	47.137	0	39.987	606180000	36
SMNDC1	Survival of motor neuron-related-splicing factor 30		0.21316	0.0362136	O75940	O75940	27.404	27.5656	27.4989	27.4425	27.6029	27.5317	389		8	8	8	46.2	46.2	46.2	26.711	0	164.83	7992800000	237
SNRPC	U1 small nuclear ribonucleoprotein C		0.21276	0.107681	P09234	P09234	29.4161	28.9156	28.8717	29.3236	29.0132	29.1896	596		4	4	4	30.2	30.2	30.2	17.394	0	89.701	26893000000	253
GPC1	Glypican-1;Secreted glypican-1		0.212073	0.0819556	P35052;P35052-2	P35052;P35052-2	22.3194	22.5424	22.8298	22.6367	22.6937	22.607	902		7	7	7	19	19	19	61.68	0	24.825	290000000	24
AAAS	Aladin		0.211942	0.102941	Q9NRG9;Q9NRG9-2	Q9NRG9;Q9NRG9-2	23.4063	23.4632	23.6539	23.265	23.7783	23.7889	2971		11	11	11	26.4	26.4	26.4	59.573	0	39.202	481270000	47
LSM6	U6 snRNA-associated Sm-like protein LSm6		0.211746	0.299989	P62312	P62312	21.6368	20.6079	21.7777	22	22.0946	20.8278	1270		2	2	2	18.8	18.8	18.8	9.1275	0.0013258	4.0187	131940000	23
GPD2	Glycerol-3-phosphate dehydrogenase, mitochondrial		0.21157	-0.0855535	P43304-2;P43304	P43304-2;P43304	22.5014	22.7646	22.8371	22.4557	22.5423	22.8484	998		8	8	8	17.8	17.8	17.8	67.531	0	24.114	275810000	39
GSN	Gelsolin		0.211287	0.35699	P06396-2;P06396-4;P06396-3;P06396;CON__Q3SX14	P06396-2;P06396-4;P06396-3;P06396;CON__Q3SX14	21.2908	21.5702	22.4151	23.1983	21.8311	21.3177	540	+	7	7	7	14.9	14.9	14.9	80.64	0	20.676	177700000	18
WDR12	Ribosome biogenesis protein WDR12		0.211282	-0.454739	Q9GZL7	Q9GZL7	19.9939	21.126	22.702	20.8956	21.2659	20.2962	2789		4	4	4	15.1	15.1	15.1	47.707	0	21.924	139060000	24
RPL29	60S ribosomal protein L29		0.211151	0.132694	P47914	P47914	24.4322	24.0406	23.7824	24.5227	24.0287	24.1019	1033		2	2	2	14.5	14.5	14.5	17.752	0	8.2078	713140000	32
HARS2	Probable histidine--tRNA ligase, mitochondrial		0.210985	-0.111273	P49590-2;P49590	P49590-2;P49590	22.0293	22.1973	22.2195	21.8948	22.4239	21.7936	1058		7	7	5	20.2	20.2	16.2	54.114	0	13.641	179740000	36
ZC3HAV1L	Zinc finger CCCH-type antiviral protein 1-like		0.210829	0.230672	Q96H79;Q96H79-2	Q96H79;Q96H79-2	20.7051	20.3026	20.5461	21.0737	21.2336	19.9385	2494		2	2	2	11.3	11.3	11.3	32.962	0.0016361	3.869	64232000	9
SHMT2	Serine hydroxymethyltransferase, mitochondrial		0.210697	0.107086	P34897-3;P34897;P34897-2	P34897-3;P34897;P34897-2	28.9246	29.283	29.2394	28.9623	29.2871	29.5189	900		27	27	26	70.2	70.2	67.3	53.454	0	323.31	27773000000	832
PHAX	Phosphorylated adapter RNA export protein		0.210556	0.15346	Q9H814	Q9H814	25.1313	24.7579	24.5398	25.4049	24.8012	24.6831	2870		13	13	13	42.1	42.1	42.1	44.402	0	52.241	1191300000	89
FGF2	Fibroblast growth factor 2		0.210554	0.0576992	P09038-2;P09038-3;P09038-1;P09038	P09038-2;P09038-3;P09038-1;P09038	23.9127	24.1664	24.1958	24.0479	24.2435	24.1566	592		5	5	5	30.3	30.3	30.3	17.254	0	24.961	763650000	66
EEF1A1;EEF1A1P5	Elongation factor 1-alpha 1;Putative elongation factor 1-alpha-like 3		0.210101	-0.201581	P68104;Q5VTE0;P68104-2	P68104;Q5VTE0;P68104-2	31.9888	32.6936	32.6695	31.8399	32.0946	32.8127	1335		24	24	12	73.2	73.2	41.6	50.14	0	323.31	274430000000	2736
S100A4	Protein S100-A4		0.20978	0.107815	P26447	P26447	27.65	27.7764	28.0484	27.708	27.8462	28.2441	811		5	5	5	36.6	36.6	36.6	11.728	0	17.812	11006000000	162
PDZD11	PDZ domain-containing protein 11		0.209557	-0.162535	Q5EBL8;Q5EBL8-2	Q5EBL8;Q5EBL8-2	26.573	26.4924	26.631	25.8969	26.3841	26.9278	1837		7	7	7	75	75	75	16.131	0	108.89	3832900000	201
KIAA0391	Mitochondrial ribonuclease P protein 3		0.209152	-0.232018	O15091-2;O15091;O15091-4;O15091-3	O15091-2;O15091;O15091-4	23.0682	23.8101	23.7495	22.6218	23.4876	23.8225	170		10	10	10	22.9	22.9	22.9	65.485	0	38.836	552510000	73
ESYT2	Extended synaptotagmin-2		0.208553	0.040453	A0FGR8-2;A0FGR8;A0FGR8-6;A0FGR8-4;A0FGR8-5	A0FGR8-2;A0FGR8;A0FGR8-6;A0FGR8-4	24.4819	24.3748	24.3822	24.5447	24.3236	24.492	2		17	17	17	27.2	27.2	27.2	98.9	0	62.442	944430000	112
MRPL28	39S ribosomal protein L28, mitochondrial		0.208523	-0.373728	Q13084	Q13084	21.5845	21.036	21.8056	21.9886	21.493	19.8233	1516		2	2	2	17.6	17.6	17.6	30.156	0	14.149	140020000	25
USP16	Ubiquitin carboxyl-terminal hydrolase 16		0.20849	-0.0682049	Q9Y5T5-2;Q9Y5T5;Q9Y5T5-3;Q9Y5T5-4;Q9Y5T5-5	Q9Y5T5-2;Q9Y5T5;Q9Y5T5-3;Q9Y5T5-4	23.938	23.9781	23.8538	23.6267	24.0397	23.899	3374		13	13	13	26.4	26.4	26.4	93.498	0	44.366	660910000	63
KPNA4	Importin subunit alpha-3		0.207593	-0.156691	O00629	O00629	24.921	24.8956	24.5743	25.0508	24.1315	24.7385	122		14	10	10	40.7	33.8	33.8	57.886	0	89.743	1122500000	94
MED15	Mediator of RNA polymerase II transcription subunit 15		0.207484	-0.113874	Q96RN5-3;Q96RN5-2;Q96RN5	Q96RN5-3;Q96RN5-2;Q96RN5	20.5541	20.9207	20.6205	20.9023	20.2795	20.572	2564		3	3	3	4	4	4	75.926	0	7.1322	61919000	11
ARGLU1	Arginine and glutamate-rich protein 1		0.206469	0.342365	Q9NWB6;Q9NWB6-3;Q9NWB6-2	Q9NWB6;Q9NWB6-3;Q9NWB6-2	27.379	26.1987	25.943	27.7567	26.5653	26.2259	3027		6	6	6	14.7	14.7	14.7	33.216	0	14.757	4209400000	69
OXSR1	Serine/threonine-protein kinase OSR1		0.206309	-0.51781	O95747	O95747	21.085	21.9837	22.5488	19.6155	22.1192	22.3293	459		6	6	5	13.5	13.5	12.1	58.022	0	15.741	197010000	19
CWC27	Peptidyl-prolyl cis-trans isomerase CWC27 homolog		0.205472	-0.127124	Q6UX04;Q6UX04-2	Q6UX04;Q6UX04-2	22.5574	22.9319	22.8257	22.2636	22.6757	22.9943	1977		5	5	5	18.6	18.6	18.6	53.846	0	19.477	302220000	27
SNRPF	Small nuclear ribonucleoprotein F		0.205348	0.250778	P62306	P62306	28.5144	27.5746	27.362	28.6852	27.6814	27.8368	1268		3	3	3	48.8	48.8	48.8	9.7251	0	44.513	12842000000	135
CEP85	Centrosomal protein of 85 kDa		0.205338	0.223598	Q6P2H3-2;Q6P2H3;Q6P2H3-4;Q6P2H3-3	Q6P2H3-2;Q6P2H3;Q6P2H3-4	22.4036	22.3922	21.5355	22.6522	22.6301	21.7198	1950		7	7	7	11.7	11.7	11.7	85.567	0	13.606	220600000	20
NOL7	Nucleolar protein 7		0.205305	0.450456	Q9UMY1;Q9UMY1-2	Q9UMY1	20.1673	21.9193	21.2081	22.0831	22.3609	20.202	3238		3	3	3	11.7	11.7	11.7	29.426	0	8.9483	172520000	11
JAK1	Tyrosine-protein kinase JAK1		0.204742	0.0522041	P23458;O60674	P23458	24.6064	24.6696	24.7012	24.5322	24.7487	24.8529	780		18	18	18	19.6	19.6	19.6	133.28	0	43.367	1038100000	65
DLX6;DLX1	Homeobox protein DLX-6;Homeobox protein DLX-1		0.204742	-0.336676	P56179;P56179-2;P56179-3;P56177	P56179;P56179-2;P56179-3;P56177	22.3291	22.59	22.4369	22.6465	22.8404	20.8591	1185		3	3	2	24	24	15.4	19.708	0	24.063	222670000	23
LSM11	U7 snRNA-associated Sm-like protein LSm11		0.204074	0.334817	P83369	P83369	21.5696	21.1572	20.1663	22.0987	20.4477	21.3512	1370		5	5	5	17.8	17.8	17.8	39.499	0	17.49	201600000	23
ERAL1	GTPase Era, mitochondrial		0.204061	0.112849	O75616;O75616-2	O75616;O75616-2	26.0183	25.6211	25.5551	26.114	25.8489	25.5701	370		11	11	11	33.4	33.4	33.4	48.349	0	76.309	2131400000	107
VCP	Transitional endoplasmic reticulum ATPase		0.204057	-0.216892	P55072	P55072	23.2584	23.9048	24.3107	23.0679	23.9483	23.807	1171		14	14	14	27.2	27.2	27.2	89.321	0	46.723	662230000	74
HPCAL1;HPCA	Hippocalcin-like protein 1;Neuron-specific calcium-binding protein hippocalcin		0.203528	0.283171	P37235;P84074;P61601	P37235;P84074	20.8188	22.2174	22.0044	21.3392	22.2044	22.3464	945		4	4	4	22.3	22.3	22.3	22.313	0	8.5763	177900000	28
TIMM44	Mitochondrial import inner membrane translocase subunit TIM44		0.203519	-0.398856	O43615	O43615	20.9661	21.8099	22.2694	20.2596	21.0916	22.4975	226		6	6	6	16.8	16.8	16.8	51.355	0	18.554	177670000	26
FKBP10	Peptidyl-prolyl cis-trans isomerase FKBP10		0.20345	0.215613	Q96AY3;Q96AY3-2	Q96AY3;Q96AY3-2	19.7633	20.7591	20.5601	20.0303	20.8284	20.8707	2417		2	2	2	5	5	5	64.244	0.00037893	6.4211	57156000	11
PRCC	Proline-rich protein PRCC		0.203349	-0.102506	Q92733	Q92733	23.1517	23.2861	23.3538	22.8014	23.4172	23.2655	2361		7	7	7	28.9	28.9	28.9	52.417	0	43.848	425420000	30
KIF1B	Kinesin-like protein KIF1B		0.203289	-0.0753136	O60333-3	O60333-3	24.6279	24.9591	25.0264	24.6917	24.9354	24.7604	270		18	16	5	21.2	19	5.7	130.36	0	52.067	1161600000	78
PAWR	PRKC apoptosis WT1 regulator protein		0.203192	0.117595	Q96IZ0	Q96IZ0	26.1783	26.0333	26.1397	26.595	26.2705	25.8386	2513		14	14	13	55	55	52.9	36.567	0	178.83	2998500000	205
EPS8	Epidermal growth factor receptor kinase substrate 8		0.203045	0.0415872	Q12929;Q12929-2	Q12929;Q12929-2	26.0428	25.9539	25.8411	25.99	26.0786	25.894	1501		23	23	23	40.8	40.8	40.8	91.88	0	161.67	2747100000	247
SCYL1	N-terminal kinase-like protein		0.202958	0.0442721	Q96KG9-4;Q96KG9-2;Q96KG9;Q96KG9-3;Q96KG9-6;Q96KG9-5	Q96KG9-4;Q96KG9-2;Q96KG9;Q96KG9-3;Q96KG9-6;Q96KG9-5	26.528	26.5511	26.5002	26.4117	26.6097	26.6907	2526		26	26	26	47	47	47	86.31	0	113.49	4045700000	314
RPL14	60S ribosomal protein L14		0.202884	0.0674852	P50914	P50914	24.0432	23.9885	24.3453	24.1715	24.3141	24.0939	1097		4	4	4	20.9	20.9	20.9	23.432	0	18.303	838500000	85
RANGAP1	Ran GTPase-activating protein 1		0.202769	0.10029	P46060	P46060	23.6925	23.8153	24.0425	24.048	24.1672	23.636	1010		12	12	12	28.6	28.6	28.6	63.541	0	48.577	655920000	62
VPS37B	Vacuolar protein sorting-associated protein 37B		0.202691	-0.165234	Q9H9H4	Q9H9H4	23.4078	23.9641	23.9592	23.3382	23.3768	24.1205	2885		4	4	4	28.4	28.4	28.4	31.307	0	34.553	602310000	65
PMPCB	Mitochondrial-processing peptidase subunit beta		0.202676	0.0986347	O75439	O75439	22.0983	22.7187	22.547	22.4902	22.5968	22.5729	348		6	5	5	15.1	13.7	13.7	54.366	0	16.296	253440000	22
CAD	CAD protein;Glutamine-dependent carbamoyl-phosphate synthase;Aspartate carbamoyltransferase;Dihydroorotase		0.202572	-0.101639	P27708	P27708	24.9357	25.2148	25.4987	24.9099	25.2579	25.1765	823		19	17	17	11.9	11.2	11.2	242.98	0	63.047	1682600000	116
UBTF	Nucleolar transcription factor 1		0.202294	-0.116278	P17480-2;P17480	P17480-2;P17480	24.093	24.6829	24.8115	24.3893	24.4387	24.4105	707		15	15	15	25	25	25	84.936	0	50.242	1001100000	80
RPL23	60S ribosomal protein L23		0.20218	0.0826454	P62829	P62829	29.8743	30.1683	30.1646	29.9045	30.2588	30.2919	1288		9	9	9	69.3	69.3	69.3	14.865	0	77.159	58088000000	521
LATS2	Serine/threonine-protein kinase LATS2		0.201921	-0.580376	Q9NRM7	Q9NRM7	19.6009	22.1387	22.0764	19.5152	20.5374	22.0223	2973		9	7	7	13.7	10.8	10.8	120.13	0	17.079	155480000	14
LARP1	La-related protein 1		0.20144	-0.0273673	Q6PKG0;Q6PKG0-3;Q659C4-7;Q659C4-6;Q659C4-5	Q6PKG0;Q6PKG0-3	29.5856	29.5695	29.471	29.5879	29.4593	29.4968	1966		51	51	45	62.1	62.1	57.8	123.51	0	323.31	31353000000	1182
TXNDC5	Thioredoxin domain-containing protein 5		0.201403	-0.127321	Q8NBS9-2;Q8NBS9	Q8NBS9-2;Q8NBS9	24.7345	25.1906	25.0791	24.4822	24.9898	25.1502	2198		13	13	13	46.9	46.9	46.9	36.177	0	44.268	1307400000	102
CISD2	CDGSH iron-sulfur domain-containing protein 2		0.201344	0.4739	Q8N5K1	Q8N5K1	19.8576	22.3134	21.4738	20.6102	22.4246	22.0317	2176		4	4	4	32.6	32.6	32.6	15.278	0	9.2416	171840000	18
PRKACB	cAMP-dependent protein kinase catalytic subunit beta		0.201322	-0.372101	P22694-4;P22694-3;P22694;P22694-5;P22694-7;P22694-6;P22694-9;P22694-2;P22694-10;P22694-8	P22694-4;P22694-3;P22694;P22694-5;P22694-7;P22694-6;P22694-9;P22694-2;P22694-10;P22694-8	21.4368	21.6654	21.8536	19.8759	21.9561	22.0076	768		4	4	2	13.9	13.9	8.6	39.379	0	10.884	151280000	14
UFM1	Ubiquitin-fold modifier 1		0.201087	-0.268113	P61960;P61960-2	P61960;P61960-2	21.797	21.8459	21.7853	21.9244	20.5245	22.1749	1245		2	2	2	50.6	50.6	50.6	9.1175	0	7.1237	156210000	13
HNRNPR	Heterogeneous nuclear ribonucleoprotein R		0.201056	-0.087719	O43390;O43390-3	O43390;O43390-3	27.3509	27.5488	27.7289	27.1995	27.5895	27.5765	214		24	19	1	41.2	33.6	2.7	70.942	0	126.61	8510100000	402
CYFIP1	Cytoplasmic FMR1-interacting protein 1		0.200942	-0.0965462	Q7L576;Q7L576-2;Q7L576-3	Q7L576;Q7L576-2;Q7L576-3	23.9416	24.3916	24.163	23.9567	23.9181	24.3318	2022		16	16	8	14.4	14.4	7.5	145.18	0	35.981	812090000	47
KRT10	Keratin, type I cytoskeletal 10		0.200641	0.325264	CON__P13645;P13645;CON__Q7Z3Y7;Q7Z3Y7;CON__Q148H6;CON__Q7Z3Z0;CON__Q7Z3Y8;Q7Z3Z0;Q7Z3Y8	CON__P13645;P13645	29.144	29.9532	30.3733	31.0965	29.3488	30.0011	52	+	37	35	25	61.4	60.2	50.1	59.51	0	323.31	46205000000	935
PQBP1	Polyglutamine-binding protein 1		0.200401	-0.111584	O60828-4;O60828-2;O60828;O60828-5;O60828-7;O60828-6;O60828-3;O60828-10;O60828-9;O60828-8	O60828-4;O60828-2;O60828;O60828-5	24.2104	23.8747	23.682	24.0968	23.7397	23.5959	295		5	5	5	65.3	65.3	65.3	18.827	0	42.812	607070000	63
CYCS	Cytochrome c		0.199823	0.382339	P99999;CON__P62894	P99999	22.144	23.4056	24.0249	22.7654	23.5094	24.4467	1387		5	5	5	55.2	55.2	55.2	11.749	0	23.223	585440000	46
TDRD3	Tudor domain-containing protein 3		0.199816	0.071668	Q9H7E2-3;Q9H7E2;Q9H7E2-2	Q9H7E2-3;Q9H7E2;Q9H7E2-2	26.0565	25.7855	25.6908	26.0655	25.9078	25.7746	2864		23	23	23	43	43	43	83.102	0	122.11	2450300000	185
C11orf98	Uncharacterized protein C11orf98		0.199438	0.403418	E9PRG8	E9PRG8	20.3972	20.5203	22.0889	20.3972	22.3187	21.5007	81		2	2	2	21.1	21.1	21.1	14.234	0.0003639	5.6095	170500000	6
THOC1	THO complex subunit 1		0.199311	0.0510934	Q96FV9;Q96FV9-2	Q96FV9	28.7241	28.5268	28.4296	28.6937	28.6099	28.5301	2476		40	40	40	70	70	70	75.665	0	323.31	17516000000	912
WEE1	Wee1-like protein kinase		0.198852	-0.257524	P30291-2;P30291	P30291-2;P30291	21.3235	20.9493	21.4786	20.6513	20.3998	21.9277	860		2	2	2	8.8	8.8	8.8	49.071	0	9.8564	111870000	12
CEBPZ	CCAAT/enhancer-binding protein zeta		0.198848	-0.190405	Q03701	Q03701	20.6877	20.9401	21.6608	20.8022	21.3376	20.5776	1427		3	3	3	3.3	3.3	3.3	120.97	0.00037552	6.2077	90365000	6
LAMB3	Laminin subunit beta-3		0.198797	0.144946	Q13751	Q13751	21.6558	21.8284	21.8605	22.0976	22.2905	21.3913	1588		3	3	3	4.7	4.7	4.7	129.57	0	19.189	152180000	22
ARL2	ADP-ribosylation factor-like protein 2		0.198143	0.149036	P36404;P36404-2	P36404	22.0408	22.6856	22.8413	22.3644	22.8403	22.8102	932		7	7	7	45.1	45.1	45.1	20.878	0	22.404	265860000	31
MEPCE	7SK snRNA methylphosphate capping enzyme		0.197265	0.0939198	Q7L2J0;Q7L2J0-2	Q7L2J0	26.2053	25.7526	25.6659	26.1165	25.9086	25.8805	2018		19	19	19	48.3	48.3	48.3	74.354	0	166.35	2382700000	195
DAP3	28S ribosomal protein S29, mitochondrial		0.196394	-0.0875098	P51398-2;P51398-3;P51398	P51398-2;P51398-3;P51398	23.6551	23.852	24.0836	23.7649	23.577	23.9862	1107		9	9	9	33.1	33.1	33.1	41.044	0	47.621	622150000	66
STK24	Serine/threonine-protein kinase 24;Serine/threonine-protein kinase 24 36 kDa subunit;Serine/threonine-protein kinase 24 12 kDa subunit		0.195906	0.585957	Q9Y6E0-2;Q9Y6E0	Q9Y6E0-2;Q9Y6E0	19.2898	22.2821	22.3253	20.7701	22.425	22.4598	3392		4	4	1	9.7	9.7	2.1	47.913	0	8.3107	201360000	17
VPS35	Vacuolar protein sorting-associated protein 35		0.195831	0.05697	Q96QK1	Q96QK1	23.0036	23.362	23.2386	23.2126	23.3336	23.2288	2560		9	9	9	15.7	15.7	15.7	91.706	0	33.527	423190000	54
TMEM201	Transmembrane protein 201		0.195495	0.143904	Q5SNT2;Q5SNT2-2	Q5SNT2;Q5SNT2-2	21.5896	22.0611	21.9953	21.6076	22.4433	22.0269	1857		5	5	5	9.5	9.5	9.5	72.235	0	17.71	175880000	44
CMSS1	Protein CMSS1		0.195491	0.105451	Q9BQ75-2;Q9BQ75	Q9BQ75-2;Q9BQ75	23.6644	23.3918	23.3553	23.8646	23.6259	23.2374	2649		5	5	5	19.5	19.5	19.5	29.964	0	11.314	489330000	48
EPRS	Bifunctional glutamate/proline--tRNA ligase;Glutamate--tRNA ligase;Proline--tRNA ligase		0.195312	-0.266054	P07814	P07814	22.4432	23.5332	23.4976	23.1635	22.138	23.3743	562		15	15	15	15	15	15	170.59	0	41.267	361400000	27
ZC3H11A	Zinc finger CCCH domain-containing protein 11A		0.195176	0.0856698	O75152	O75152	23.1081	23.0202	22.9937	23.0278	23.4483	22.9029	317		8	8	8	14.6	14.6	14.6	89.13	0	22.725	391350000	22
TRIP6	Thyroid receptor-interacting protein 6		0.19463	0.0752207	Q15654	Q15654	27.3692	27.0681	27.0355	27.414	27.0553	27.2291	1746		21	21	21	78.4	78.4	78.4	50.287	0	302.9	6503000000	383
ATAD1	ATPase family AAA domain-containing protein 1		0.194157	0.197159	Q8NBU5;Q8NBU5-2	Q8NBU5;Q8NBU5-2	21.0787	22.0498	22.0206	21.5144	22.289	21.9371	2199		4	4	4	11.6	11.6	11.6	40.744	0	12.753	180640000	25
ABCF2	ATP-binding cassette sub-family F member 2		0.19407	-0.035539	Q9UG63;Q9UG63-2	Q9UG63;Q9UG63-2	28.0194	27.9077	27.8238	27.8015	27.9014	27.9414	3153		27	27	27	45.7	45.7	45.7	71.289	0	159.35	11326000000	541
KIF22	Kinesin-like protein KIF22		0.193912	-0.0810299	Q14807;Q14807-2	Q14807;Q14807-2	23.2427	23.7019	23.6879	23.3561	23.5342	23.4991	1663		9	9	9	17.9	17.9	17.9	73.261	0	30.946	507680000	49
FBRS	Probable fibrosin-1		0.193664	-0.295259	Q9HAH7;Q9HAH7-1	Q9HAH7;Q9HAH7-1	21.7905	22.146	22.4609	20.7579	22.1768	22.577	2892		4	4	4	11.3	11.3	11.3	48.388	0	12.404	219100000	24
PPIG	Peptidyl-prolyl cis-trans isomerase G		0.193554	-0.122634	Q13427-2;Q13427	Q13427-2;Q13427	22.8278	23.154	23.5195	22.8474	22.9747	23.3114	1551		6	6	6	21	21	21	40.299	0	30.372	465250000	37
VASP	Vasodilator-stimulated phosphoprotein		0.19325	-0.182702	P50552	P50552	21.1945	21.7056	20.9548	20.9886	21.6466	20.6715	1090		3	3	3	11.6	11.6	11.6	39.829	0	7.0423	110150000	18
NOP56	Nucleolar protein 56		0.193172	-0.222317	O00567	O00567	24.3031	24.5754	25.6307	24.6451	24.9018	24.2953	119		14	14	14	29.1	29.1	29.1	66.049	0	70.052	1329100000	103
KANK2	KN motif and ankyrin repeat domain-containing protein 2		0.1931	0.0674006	Q63ZY3-3;Q63ZY3;Q63ZY3-2;Q14678-2;Q14678	Q63ZY3-3;Q63ZY3;Q63ZY3-2	25.3622	25.5335	25.4737	25.3108	25.5203	25.7406	1901		23	23	23	42.9	42.9	42.9	90.043	0	141.34	1930000000	164
CBX5	Chromobox protein homolog 5		0.192802	0.19933	P45973	P45973	23.4434	23.5968	24.4942	24.0857	24.408	23.6387	1007		7	6	6	45	38.7	38.7	22.225	0	33.25	836010000	87
RPS27L	40S ribosomal protein S27-like		0.192218	-0.113856	Q71UM5	Q71UM5	26.5603	26.37	26.5715	25.9554	26.5546	26.6502	2006		5	3	3	40.5	15.5	15.5	9.4771	0	15.696	4115200000	91
MYL12A;MYL12B	Myosin regulatory light chain 12A;Myosin regulatory light chain 12B		0.192185	0.228811	P19105;O14950	P19105;O14950	27.9505	28.3995	29.0007	29.3175	28.563	28.1566	153		9	9	4	63.2	63.2	24.6	19.794	0	323.31	21290000000	658
SDHB	Succinate dehydrogenase [ubiquinone] iron-sulfur subunit, mitochondrial		0.192078	0.12995	P21912	P21912	23.3202	23.7719	23.5893	23.2439	23.9369	23.8904	755		6	6	6	26.4	26.4	26.4	31.629	0	22.735	641620000	49
CBX1	Chromobox protein homolog 1		0.192013	-0.268953	P83916	P83916	21.1877	20.5503	21.9971	21.5231	21.0407	20.3645	1374		4	3	3	39.5	30.8	30.8	21.418	0	12.079	102880000	17
ARHGAP23	Rho GTPase-activating protein 23		0.191827	-0.137073	Q9P227-2;Q9P227	Q9P227-2;Q9P227	21.4454	20.7401	21.3282	21.0573	20.7369	21.3085	3102		4	4	4	6.5	6.5	6.5	125.71	0	7.4071	97288000	12
NBEA	Neurobeachin		0.191729	-0.48709	Q8NFP9;Q8NFP9-2;Q8NFP9-3	Q8NFP9	22.2192	21.8757	19.8462	21.8228	21.0024	19.6548	2238		3	3	3	1.3	1.3	1.3	327.82	0.0010057	4.2252	150810000	4
TOMM7	Mitochondrial import receptor subunit TOM7 homolog		0.19165	0.426474	Q9P0U1	Q9P0U1	24.2491	22.7764	22.3926	24.3823	24.0064	22.3088	3094		2	2	2	43.6	43.6	43.6	6.2484	0	10.382	712310000	44
KIF20A	Kinesin-like protein KIF20A		0.191628	-0.310539	O95235;O95235-2	O95235;O95235-2	21.8453	19.9874	21.6857	20.8562	20.5549	21.1756	427		8	8	8	14.2	14.2	14.2	100.28	0	40.153	117950000	7
GORAB	RAB6-interacting golgin		0.191228	0.287164	Q5T7V8-2;Q5T7V8	Q5T7V8-2;Q5T7V8	20.4835	21.0129	22.0556	20.9443	21.3544	22.1148	1874		2	2	2	11.4	11.4	11.4	27.992	0.00036711	5.7707	144840000	16
NDUFA4	Cytochrome c oxidase subunit NDUFA4		0.190867	0.0504716	O00483	O00483	24.9876	24.7312	24.6622	24.8601	24.8705	24.8018	112		5	5	5	55.6	55.6	55.6	9.3697	0	13.596	1191700000	59
CORO1B	Coronin-1B		0.190862	-0.225173	Q9BR76;A9Z1Z3-3;A9Z1Z3	Q9BR76	22.1637	21.6059	22.6205	21.3881	22.5556	21.7709	2661		3	3	3	5.7	5.7	5.7	54.234	0.00034734	4.7367	191030000	12
DRG1	Developmentally-regulated GTP-binding protein 1		0.189859	-0.075182	Q9Y295	Q9Y295	27.7919	28.052	27.9334	27.5971	28.0386	27.916	3279		22	22	21	63.8	63.8	61.9	40.542	0	260.44	10933000000	410
OTUD4	OTU domain-containing protein 4		0.189785	0.10565	Q01804;Q01804-3;Q01804-5;Q01804-4	Q01804;Q01804-3;Q01804-5	29.4539	29.0853	28.914	29.5311	29.1793	29.0597	1409		45	45	45	46.3	46.3	46.3	124.04	0	323.31	23270000000	1020
C9orf114	Putative methyltransferase C9orf114		0.189759	-0.0636616	Q5T280	Q5T280	25.0943	24.8702	24.8315	25.0116	24.6787	24.9147	1866		10	10	10	38	38	38	42.008	0	70.663	1070700000	76
ZNF622	Zinc finger protein 622		0.189744	0.0587489	Q969S3	Q969S3	21.8728	22.0871	21.9636	21.8613	22.2108	22.0278	2405		4	4	4	12.8	12.8	12.8	54.271	0	19.311	199150000	14
ETF1	Eukaryotic peptide chain release factor subunit 1		0.189322	0.130784	P62495-2;P62495	P62495-2;P62495	24.3434	24.8672	24.9554	24.4907	25.0761	24.9915	1279		15	15	15	42.8	42.8	42.8	45.462	0	67.948	1263700000	115
SARS2	Serine--tRNA ligase, mitochondrial		0.188797	0.0983276	Q9NP81;Q9NP81-2	Q9NP81;Q9NP81-2	23.3071	22.7265	22.7787	22.9988	23.1761	22.9323	2939		9	9	9	27	27	27	58.282	0	38.025	368510000	38
IARS2	Isoleucine--tRNA ligase, mitochondrial		0.187722	0.040397	Q9NSE4	Q9NSE4	23.9311	23.7846	23.6655	23.796	23.892	23.8143	2985		16	16	16	18.8	18.8	18.8	113.79	0	40.331	602770000	57
CCNL1	Cyclin-L1		0.187467	-0.345997	Q9UK58-4;Q9UK58-6;Q9UK58;Q9UK58-5	Q9UK58-4;Q9UK58-6;Q9UK58;Q9UK58-5	22.0292	22.7257	21.9583	20.8952	21.6366	23.1435	3197		5	5	5	42.7	42.7	42.7	25.408	0	28.21	269710000	31
SMARCAL1	SWI/SNF-related matrix-associated actin-dependent regulator of chromatin subfamily A-like protein 1		0.186544	0.0580482	Q9NZC9	Q9NZC9	21.9539	22	22.2701	22.2444	22.1388	22.0149	3072		6	6	6	9.2	9.2	9.2	105.94	0	15.491	180640000	23
NSUN4	5-methylcytosine rRNA methyltransferase NSUN4		0.186124	-0.0175692	Q96CB9-4;Q96CB9;Q96CB9-3;Q96CB9-2	Q96CB9-4;Q96CB9	23.7952	23.7801	23.6884	23.7244	23.7641	23.7225	2432		9	9	9	29	29	29	37.373	0	41.075	564940000	50
LSM2	U6 snRNA-associated Sm-like protein LSm2		0.185951	0.547117	Q9Y333	Q9Y333	22.1798	19.7001	22.9728	22.1752	21.2264	23.0925	3310		3	3	3	48.4	48.4	48.4	10.834	0	31.465	248700000	31
ALKBH4	Alpha-ketoglutarate-dependent dioxygenase alkB homolog 4		0.185132	-0.181551	Q9NXW9;Q9NXW9-2	Q9NXW9	20.9554	20.1977	20.6467	21.0143	20.2131	20.0277	3049		3	3	3	16.6	16.6	16.6	33.837	0	10.713	63704000	16
CHP1	Calcineurin B homologous protein 1		0.184442	-0.0834192	Q99653	Q99653	23.0887	23.4042	23.2152	22.8978	23.156	23.404	2614		5	5	5	36.9	36.9	36.9	22.456	0	33.21	423510000	30
MCTS1	Malignant T-cell-amplified sequence 1		0.18441	-0.328473	Q9ULC4-2;Q9ULC4;Q9ULC4-3	Q9ULC4-2;Q9ULC4;Q9ULC4-3	21.6448	22.521	22.545	20.8648	21.8783	22.9822	3221		3	3	3	26	26	26	19.228	0	11.344	267120000	37
RAPH1	Ras-associated and pleckstrin homology domains-containing protein 1		0.18435	-0.0973326	Q70E73;Q70E73-5;Q70E73-2;Q70E73-8;Q70E73-7;Q70E73-4;Q70E73-3;Q70E73-9;Q70E73-6	Q70E73	22.6412	22.5414	22.2694	22.4709	22.6261	22.0629	2000		4	4	4	3.8	3.8	3.8	135.25	0	13.688	231540000	32
NOP10	H/ACA ribonucleoprotein complex subunit 3		0.183814	-0.195862	Q9NPE3	Q9NPE3	23.9267	22.8509	22.9328	23.3609	22.6367	23.1252	2944		2	2	2	45.3	45.3	45.3	7.7059	0	19.077	420050000	35
SQRDL	Sulfide:quinone oxidoreductase, mitochondrial		0.183795	0.232716	Q9Y6N5	Q9Y6N5	22.4246	21.1473	22.2729	21.676	22.5783	22.2886	3397		5	5	5	14.2	14.2	14.2	49.96	0	15.464	234700000	18
MRPL33	39S ribosomal protein L33, mitochondrial		0.183734	-0.266012	O75394	O75394	23.5498	24.3563	24.2793	22.8614	24.0158	24.5102	339		2	2	2	38.5	38.5	38.5	7.6191	0	20.441	901660000	83
SRM	Spermidine synthase		0.183353	0.0943807	P19623	P19623	22.4212	22.3299	22.8782	22.5093	22.8314	22.5717	733		5	5	5	25.2	25.2	25.2	33.824	0	38.234	261870000	38
JUP	Junction plakoglobin		0.183192	0.773835	P14923	P14923	19.1508	22.7454	23.4057	23.648	20.7178	23.2576	681		11	11	9	18.5	18.5	15.4	81.744	0	28.669	332470000	16
MORF4L1	Mortality factor 4-like protein 1		0.182485	-0.0603835	Q9UBU8-2;Q9UBU8;Q9UBU8-3	Q9UBU8-2;Q9UBU8;Q9UBU8-3	25.0824	25.254	25.2394	24.9266	25.1497	25.3183	3137		11	9	9	40.9	33.1	33.1	37.23	0	68.906	1655700000	112
EIF3A	Eukaryotic translation initiation factor 3 subunit A		0.182094	-0.0372562	Q14152;Q14152-2	Q14152;Q14152-2	28.3317	28.2176	28.0649	28.15	28.1681	28.1843	1613		63	63	63	46	46	46	166.57	0	323.31	12572000000	813
LARS	Leucine--tRNA ligase, cytoplasmic		0.181856	-0.0709769	Q9P2J5;Q9P2J5-2;Q9P2J5-3	Q9P2J5;Q9P2J5-2	24.9524	25.1079	25.2317	24.8573	24.952	25.2698	3114		23	23	23	25.4	25.4	25.4	134.46	0	101.34	1559900000	181
SCAPER	S phase cyclin A-associated protein in the endoplasmic reticulum		0.18062	0.0601489	Q9BY12;Q9BY12-2;Q9BY12-3	Q9BY12;Q9BY12-2;Q9BY12-3	23.6124	23.7058	23.6715	23.4759	23.8435	23.8507	2747		14	14	14	13.5	13.5	13.5	158.29	0	47.423	630590000	61
DNAJB11	DnaJ homolog subfamily B member 11		0.180461	0.0461966	Q9UBS4	Q9UBS4	24.7706	24.6866	24.8492	24.6983	24.7655	24.9812	3135		10	10	10	32.4	32.4	32.4	40.513	0	66.507	1140300000	105
S100A10	Protein S100-A10		0.179889	0.755723	P60903	P60903	19.4264	23.4852	24.2001	22.5157	22.5659	24.2972	1218		2	2	2	17.5	17.5	17.5	11.203	0	11.925	764300000	84
GLUD1;GLUD2	Glutamate dehydrogenase 1, mitochondrial;Glutamate dehydrogenase 2, mitochondrial		0.179653	0.0903797	P00367;P00367-3;P00367-2;P49448	P00367;P00367-3;P00367-2;P49448	24.0734	24.4272	24.4974	24.2594	24.6999	24.3097	479		13	13	13	33	33	33	61.397	0	47.151	887090000	90
SNRNP70	U1 small nuclear ribonucleoprotein 70 kDa		0.179529	0.0776399	P08621;P08621-2;P08621-3;P08621-4	P08621;P08621-2;P08621-3	31.0498	30.7476	30.5781	31.0461	30.7561	30.8063	583		23	23	23	54	54	54	51.556	0	276.62	74357000000	916
SKIV2L2	Superkiller viralicidic activity 2-like 2		0.179523	0.0518742	P42285	P42285	26.4387	26.6417	26.6591	26.4905	26.7813	26.6234	986		28	28	28	33.8	33.8	33.8	117.8	0	227.57	4454100000	268
EXOSC2	Exosome complex component RRP4		0.179506	-0.0462399	Q13868-3;Q13868;Q13868-2	Q13868-3;Q13868;Q13868-2	22.9041	22.9147	23.1181	22.8816	23.0691	22.8475	1595		6	6	6	31.9	31.9	31.9	29.408	0	18.666	342940000	28
POLR2G	DNA-directed RNA polymerase II subunit RPB7		0.17946	0.197305	P62487	P62487	21.5436	20.6745	21.5232	21.8315	21.658	20.8437	1277		3	3	3	19.2	19.2	19.2	19.294	0	7.9157	123770000	12
U2SURP	U2 snRNP-associated SURP motif-containing protein		0.179035	-0.045105	O15042-2;O15042;O15042-3	O15042-2;O15042;O15042-3	29.8187	29.7399	29.6187	29.5752	29.6385	29.8283	164		44	44	44	49.3	49.3	49.3	118.23	0	323.31	36818000000	1178
PPP1CA	Serine/threonine-protein phosphatase PP1-alpha catalytic subunit		0.178622	-0.0971107	P62136;P62136-2;P62136-3	P62136;P62136-2;P62136-3	30.3893	30.6325	30.4621	30.287	30.1314	30.7742	1253		24	24	6	78.2	78.2	26.1	37.512	0	323.31	59319000000	963
MRPS17	28S ribosomal protein S17, mitochondrial		0.178452	0.0785891	Q9Y2R5	Q9Y2R5	22.7906	22.8508	22.758	22.9461	23.1244	22.5647	3291		4	4	4	51.5	51.5	51.5	14.502	0	13.088	304920000	36
HIST2H2BE;HIST1H2BB;HIST1H2BO;HIST1H2BJ;HIST3H2BB	Histone H2B type 2-E;Histone H2B type 1-B;Histone H2B type 1-O;Histone H2B type 1-J;Histone H2B type 3-B		0.178385	-0.269614	Q16778;P33778;P23527;P06899;Q8N257;Q6DRA6;Q6DN03	Q16778;P33778;P23527;P06899;Q8N257	25.6315	25.4267	26.9377	26.0571	26.0514	25.0785	552		6	2	2	41.3	7.9	7.9	13.92	0	7.4649	2885500000	56
CHAF1B	Chromatin assembly factor 1 subunit B		0.178122	-0.140749	Q13112	Q13112	20.9952	20.4598	21.1849	20.9988	20.8895	20.3295	1519		2	2	2	3.9	3.9	3.9	61.492	0	6.9664	48230000	9
DDX49	Probable ATP-dependent RNA helicase DDX49		0.178104	-0.0247103	Q9Y6V7;Q9Y6V7-2	Q9Y6V7	25.2033	25.1048	25.1263	25.0455	25.1958	25.1189	3402		14	14	14	41	41	41	54.226	0	169.15	1460200000	126
NIPBL	Nipped-B-like protein		0.177383	-0.244754	Q6KC79-3;Q6KC79-2;Q6KC79	Q6KC79-3;Q6KC79-2;Q6KC79	20.3033	21.0798	20.8339	21.4252	20.1548	19.9027	1925		2	2	2	3.1	3.1	3.1	122.37	0	10.226	81515000	6
GPS2	G protein pathway suppressor 2		0.177262	-0.161135	Q13227-2;Q13227	Q13227-2;Q13227	23.1313	23.0547	22.7668	23.0681	22.1759	23.2254	1533		3	3	3	8.9	8.9	8.9	33.906	0	8.7723	369230000	18
SDHA	Succinate dehydrogenase [ubiquinone] flavoprotein subunit, mitochondrial		0.177255	0.104579	P31040;P31040-2;P31040-3	P31040;P31040-2;P31040-3	27.0679	26.5227	26.5424	27.0814	26.6389	26.7264	869		24	24	24	54.8	54.8	54.8	72.691	0	229.31	4856200000	320
SRP72	Signal recognition particle subunit SRP72		0.176718	0.0640074	O76094;O76094-2	O76094;O76094-2	23.6145	23.7967	23.5731	23.7045	23.9413	23.5304	398		14	14	14	30.3	30.3	30.3	74.605	0	48.121	542640000	52
KSR1	Kinase suppressor of Ras 1		0.176472	-0.188979	Q8IVT5-4;Q8IVT5-3;Q8IVT5-2;Q8IVT5	Q8IVT5-4;Q8IVT5-3;Q8IVT5-2;Q8IVT5	22.2793	22.7249	21.4925	22.3042	21.6531	21.9724	2119		6	6	6	12.7	12.7	12.7	84.696	0	15.064	233640000	25
PTRH2	Peptidyl-tRNA hydrolase 2, mitochondrial		0.176275	-0.154899	Q9Y3E5	Q9Y3E5	21.1065	21.687	22.0123	21.2179	21.2725	21.8507	3330		3	3	3	31.8	31.8	31.8	19.193	0	11.863	134280000	23
KIF4A;KIF4B	Chromosome-associated kinesin KIF4A;Chromosome-associated kinesin KIF4B		0.175409	0.141225	O95239;O95239-2;Q2VIQ3;Q9Y496;Q6ZMV9-3;Q6ZMV9	O95239;O95239-2;Q2VIQ3	22.885	23.4212	23.6125	23.0332	23.5613	23.7478	428		13	13	13	12.8	12.8	12.8	139.88	0	37.558	509780000	42
ABHD12	Monoacylglycerol lipase ABHD12		0.175018	0.148464	Q8N2K0;Q8N2K0-2;Q8N2K0-3	Q8N2K0;Q8N2K0-2;Q8N2K0-3	23.0629	23.5982	23.5198	23.0284	23.6295	23.9685	2162		11	11	11	37.2	37.2	37.2	45.096	0	35.4	468900000	63
ELAVL1	ELAV-like protein 1		0.174702	0.0574245	Q15717;Q15717-2;Q12926-2;Q12926;P26378-4;P26378-2;P26378-5;P26378-1;P26378-3;P26378	Q15717;Q15717-2	27.2489	27.5066	27.5605	27.3853	27.6496	27.4534	1750		13	13	13	50.9	50.9	50.9	36.091	0	112.04	7411000000	326
SEC61A1	Protein transport protein Sec61 subunit alpha isoform 1		0.17459	0.24967	P61619;P61619-3;Q9H9S3-2;Q9H9S3-3;Q9H9S3	P61619;P61619-3	23.7627	23.6329	22.321	24.0582	23.2454	23.162	1240		3	3	3	6.9	6.9	6.9	52.264	0.00038432	6.7607	514840000	11
DDX39A	ATP-dependent RNA helicase DDX39A		0.17453	-0.150529	O00148;O00148-2;O00148-3	O00148;O00148-2;O00148-3	25.5271	26.1052	26.2513	25.3755	25.8498	26.2067	84		17	17	7	55.5	55.5	27.2	49.129	0	78.065	2872100000	174
AKAP8	A-kinase anchor protein 8		0.174219	-0.0873667	O43823	O43823	26.9	26.5264	26.4478	26.7815	26.4878	26.3429	244		21	21	21	38.9	38.9	38.9	76.107	0	135.03	4059900000	218
NXF1	Nuclear RNA export factor 1		0.174089	-0.0303046	Q9UBU9;Q9UBU9-2	Q9UBU9;Q9UBU9-2	27.1912	27.2888	27.2446	27.0937	27.2527	27.2873	3138		25	25	25	54	54	54	70.182	0	210.26	6592800000	402
EIF3G	Eukaryotic translation initiation factor 3 subunit G		0.173919	0.0486794	O75821	O75821	26.0926	25.7987	25.7887	26.0126	25.9205	25.8929	382		11	11	11	41.6	41.6	41.6	35.611	0	122.45	2574800000	242
SHC1	SHC-transforming protein 1		0.17386	0.218759	P29353-3;P29353-2;P29353-7;P29353;P29353-6;P29353-5	P29353-3;P29353-2;P29353-7;P29353;P29353-6;P29353-5	21.239	20.0018	20.6962	21.4927	20.5818	20.5188	842		3	3	3	10	10	10	46.668	0	11.963	43226000	9
KPNA3	Importin subunit alpha-4		0.173858	0.043869	O00505	O00505	25.6813	25.8663	25.7304	25.7372	25.9585	25.7139	115		16	16	12	46.6	46.6	39.7	57.81	0	156.11	2308400000	207
RPIA	Ribose-5-phosphate isomerase		0.173855	-0.0992724	P49247	P49247	23.378	23.4732	23.4019	23.2542	22.9833	23.7177	1049		9	9	9	37	37	37	33.269	0	25.368	476320000	37
LSM4	U6 snRNA-associated Sm-like protein LSm4		0.173788	-0.083676	Q9Y4Z0	Q9Y4Z0	24.7903	24.8874	24.7425	24.3824	24.8078	24.979	3357		6	6	6	36	36	36	15.35	0	21.893	1588200000	127
PPP1R18	Phostensin		0.173567	-0.119287	Q6NYC8;Q6NYC8-2;Q6NYC8-3;Q6NYC8-4	Q6NYC8;Q6NYC8-2	25.6786	25.2573	25.2371	25.6411	25.284	24.8901	1933		13	13	13	32.3	32.3	32.3	67.942	0	140.35	1707500000	88
SRI	Sorcin		0.173561	0.157926	P30626-2;P30626;P30626-3	P30626-2;P30626;P30626-3	23.8297	23.2523	23.1856	24.0738	23.5536	23.114	865		8	8	8	56.3	56.3	56.3	20.345	0	23.89	453640000	44
			0.173089	-0.0445811	CON__P00761	CON__P00761	31.0729	31.115	31.0645	31.2007	30.8677	31.0502	31	+	6	6	6	37.7	37.7	37.7	24.409	0	226.51	90848000000	268
TOMM70A	Mitochondrial import receptor subunit TOM70		0.172953	-0.130147	O94826	O94826	19.848	20.5743	20.4899	19.8399	20.296	20.3858	403		2	2	2	4.1	4.1	4.1	67.454	0.00035348	5.071	51967000	13
PSMG1	Proteasome assembly chaperone 1		0.172948	-0.466454	O95456-2;O95456	O95456-2;O95456	20.024	22.0622	22.1233	20.2258	20.1426	22.4416	448		2	2	2	9.7	9.7	9.7	30.288	0	9.0151	174730000	21
RAB1B	Ras-related protein Rab-1B		0.172917	0.151147	Q9H0U4	Q9H0U4	24.1596	24.9724	25.1169	24.6341	24.9399	25.1283	2819		8	8	3	58.2	58.2	22.9	22.171	0	36.346	1386100000	65
HMMR	Hyaluronan mediated motility receptor		0.172755	-0.0305252	O75330-2;O75330;O75330-3;O75330-4	O75330-2;O75330;O75330-3;O75330-4	25.8806	25.8877	26.0389	25.8312	25.9059	25.9785	328		28	28	28	45.1	45.1	45.1	82.3	0	152.18	2594500000	197
FLNA	Filamin-A		0.172636	0.0551224	P21333-2;P21333	P21333-2;P21333	29.2675	29.3391	29.5243	29.5207	29.5305	29.2451	750		102	102	92	57.4	57.4	53.7	280.01	0	323.31	28599000000	1659
RPL28	60S ribosomal protein L28		0.171372	0.163082	P46779;P46779-2;P46779-3;P46779-4;P46779-5	P46779;P46779-2;P46779-3;P46779-4;P46779-5	25.4345	24.98	24.8567	25.7778	25.291	24.6916	1021		7	7	7	40.9	40.9	40.9	15.747	0	23.327	1361800000	63
RPA3	Replication protein A 14 kDa subunit		0.171257	0.107194	P35244	P35244	23.0307	23.4306	23.6899	23.7249	23.2445	23.5034	910		5	5	5	59.5	59.5	59.5	13.569	0	25.945	508190000	49
MRPS23	28S ribosomal protein S23, mitochondrial		0.171256	0.0854365	Q9Y3D9	Q9Y3D9	24.6549	25.0848	24.728	24.6401	25.0487	25.0353	3327		9	9	9	58.4	58.4	58.4	21.77	0	40.062	1266800000	120
GIGYF1	PERQ amino acid-rich with GYF domain-containing protein 1		0.171252	0.0744419	O75420	O75420	25.7695	25.4467	25.2833	25.7153	25.5742	25.4334	344		20	20	20	29.6	29.6	29.6	114.6	0	181.06	1977400000	185
NFIC	Nuclear factor 1 C-type		0.171136	0.0766926	P08651-4;P08651-3;P08651-2;P08651-5;P08651-6;P08651;Q14938-6;Q14938-4;Q14938-5;Q14938-3;Q14938-2;Q14938	P08651-4;P08651-3;P08651-2;P08651-5;P08651-6;P08651	24.5967	24.6713	24.645	24.8775	24.8872	24.3783	584		7	7	5	26.8	26.8	20.2	45.412	0	135.91	1128000000	47
PRPF31	U4/U6 small nuclear ribonucleoprotein Prp31		0.171078	0.104413	Q8WWY3;Q8WWY3-4;Q8WWY3-3;Q8WWY3-2	Q8WWY3;Q8WWY3-4;Q8WWY3-3;Q8WWY3-2	25.0146	25.3395	25.3667	24.9453	25.5019	25.5868	2327		17	17	17	48.7	48.7	48.7	55.455	0	98.881	1882500000	140
SNRPA	U1 small nuclear ribonucleoprotein A		0.170684	0.140526	P09012	P09012	29.9076	30.1499	30.1791	29.714	30.195	30.7492	591		11	11	9	44.7	44.7	39.4	31.279	0	273.82	54005000000	1168
LEMD3	Inner nuclear membrane protein Man1		0.170681	0.0952524	Q9Y2U8	Q9Y2U8	24.2714	24.6578	24.7094	24.3251	24.8336	24.7656	3296		13	13	13	23.9	23.9	23.9	99.996	0	123.12	1060100000	130
GNB1L	Guanine nucleotide-binding protein subunit beta-like protein 1		0.17068	-0.279694	Q9BYB4;Q9BYB4-2	Q9BYB4;Q9BYB4-2	20.657	21.5934	21.5895	19.9393	21.4046	21.6569	2754		4	4	4	13.1	13.1	13.1	35.618	0	9.7994	118490000	26
HSPA2	Heat shock-related 70 kDa protein 2		0.169697	-0.376265	P54652	P54652	20.7891	21.4339	22.0301	19.7379	21.0258	22.3606	1165		15	3	3	23.3	7.7	7.7	70.02	0	14.798	162360000	12
SAP18	Histone deacetylase complex subunit SAP18		0.169423	-0.23645	O00422-2;O00422	O00422-2;O00422	22.7666	23.4819	24.0717	22.6439	23.8977	23.0693	105		6	6	6	39	39	39	19.526	0	15.747	490520000	38
TANC1	Protein TANC1		0.169253	0.118413	Q9C0D5-2;Q9C0D5	Q9C0D5-2;Q9C0D5	20.9464	20.5545	20.7508	21.3169	20.7884	20.5016	2785		5	5	5	4.2	4.2	4.2	191.43	0.00038256	6.6533	99975000	6
HNRNPA2B1	Heterogeneous nuclear ribonucleoproteins A2/B1		0.168765	-0.0408459	P22626;P22626-2	P22626;P22626-2	31.4486	31.3683	31.4811	31.5292	31.2363	31.4099	767		22	22	21	61.2	61.2	61.2	37.429	0	323.31	104740000000	1094
OTUB1	Ubiquitin thioesterase OTUB1		0.168718	-0.21597	Q96FW1	Q96FW1	20.9183	20.7877	21.5127	20.0018	21.3384	21.2306	2477		4	4	4	18.5	18.5	18.5	31.284	0	9.5165	96243000	19
PINX1	PIN2/TERF1-interacting telomerase inhibitor 1		0.168498	0.100096	Q96BK5;Q9BT81-2;Q96BK5-2	Q96BK5	24.2673	24.0779	23.8622	24.4691	24.2251	23.8136	2421		8	8	8	36.3	36.3	36.3	37.034	0	47.919	654960000	66
FEN1	Flap endonuclease 1		0.167955	0.0588398	P39748;P39748-2;CON__P01030;CON__ENSEMBL:ENSBTAP00000007350	P39748;P39748-2	26.5173	26.1448	26.476	26.4638	26.3241	26.5266	958		13	13	13	44.7	44.7	44.7	42.592	0	121.66	3742600000	184
MYBBP1A	Myb-binding protein 1A		0.167856	0.116025	Q9BQG0;Q9BQG0-2	Q9BQG0;Q9BQG0-2	23.1662	23.4833	23.7566	23.2755	23.9516	23.5271	2657		13	13	13	10.5	10.5	10.5	148.85	0	45.142	534960000	94
DHX29	ATP-dependent RNA helicase DHX29		0.167518	-0.0246843	Q7Z478	Q7Z478	25.8422	25.9385	25.8645	25.8321	25.7903	25.9486	2039		35	35	34	36.4	36.4	35.6	155.23	0	164.8	2542000000	277
SARS	Serine--tRNA ligase, cytoplasmic		0.166824	-0.279688	P49591	P49591	21.9616	23.1102	23.2321	21.5241	23.0715	22.8693	1059		6	6	6	16.7	16.7	16.7	58.777	0	23.108	315040000	52
HDAC4;HDAC5	Histone deacetylase 4;Histone deacetylase 5		0.166822	0.120574	P56524;Q9UQL6-2;Q9UQL6;Q9UQL6-3	P56524;Q9UQL6-2;Q9UQL6;Q9UQL6-3	20.0914	20.9223	20.8765	20.7466	20.6846	20.8207	1192		2	2	2	2.5	2.5	2.5	119.04	0	9.356	68759000	9
PHF5A	PHD finger-like domain-containing protein 5A		0.166572	-0.0459785	Q7RTV0	Q7RTV0	27.2629	27.1522	27.0772	26.9409	27.2214	27.192	2030		8	8	8	70	70	70	12.405	0	44.839	6317600000	161
HSPBP1	Hsp70-binding protein 1		0.166095	-0.229903	Q9NZL4;Q9NZL4-3;Q9NZL4-2	Q9NZL4;Q9NZL4-3	20.1222	21.0386	21.3351	20.0319	20.4715	21.3028	3076		3	3	3	13.1	13.1	13.1	39.302	0	10.069	84767000	14
RBM8A	RNA-binding protein 8A		0.165333	0.109739	Q9Y5S9;Q9Y5S9-2	Q9Y5S9;Q9Y5S9-2	23.7685	23.4139	23.5414	23.9973	23.8138	23.2419	3373		5	5	5	42	42	42	19.889	0	30.313	585090000	56
TOP2B	DNA topoisomerase 2-beta		0.165198	-0.208286	Q02880-2;Q02880	Q02880-2;Q02880	21.4353	21.5083	22.6651	21.7989	22.0242	21.1608	1422		15	7	7	11.9	7	7	182.66	0	22.278	169960000	26
CACTIN	Cactin		0.165183	-0.0694313	Q8WUQ7;Q8WUQ7-2	Q8WUQ7;Q8WUQ7-2	24.5899	24.8637	24.7249	24.387	24.835	24.7481	2300		16	16	16	29.3	29.3	29.3	88.701	0	99.918	1155800000	103
SNW1	SNW domain-containing protein 1		0.165118	0.0747865	Q13573	Q13573	29.3197	29.0168	28.9631	29.4115	29.1472	28.9653	1567		29	29	29	59.3	59.3	59.3	61.494	0	275.28	25774000000	844
COPE	Coatomer subunit epsilon		0.164679	0.0628433	O14579;O14579-3;O14579-2	O14579;O14579-3;O14579-2	23.1855	23.0588	23.41	23.211	23.4791	23.1527	130		7	7	7	34.4	34.4	34.4	34.482	0	48.689	437880000	33
RAB18	Ras-related protein Rab-18		0.164533	-0.0632273	Q9NP72;Q9NP72-2;Q9NP72-3	Q9NP72;Q9NP72-2;Q9NP72-3	23.1391	23.2079	23.3877	22.9342	23.3245	23.2863	2935		7	7	7	43.2	43.2	43.2	22.977	0	25.044	429040000	42
BARD1	BRCA1-associated RING domain protein 1		0.164462	0.336358	Q99728-2;Q99728;Q99728-3	Q99728-2;Q99728;Q99728-3	20.5643	21.6308	21.3663	21.9784	22.4426	20.1494	2618		2	2	2	3.8	3.8	3.8	84.573	0.0034954	3.4758	308600000	7
SRRT	Serrate RNA effector molecule homolog		0.164139	-0.0834471	Q9BXP5-4;Q9BXP5-2;Q9BXP5-3;Q9BXP5;Q9BXP5-5	Q9BXP5-4;Q9BXP5-2;Q9BXP5-3;Q9BXP5;Q9BXP5-5	31.56	31.2396	31.1028	31.456	31.2078	30.9882	2743		54	54	54	49.3	49.3	49.3	100.15	0	323.31	99050000000	1498
RPL17	60S ribosomal protein L17		0.164073	0.103104	P18621;P18621-3;P18621-2	P18621;P18621-3;P18621-2	28.0963	27.6213	27.5792	28.179	27.8281	27.599	722		9	9	9	47.3	47.3	47.3	21.397	0	53.371	9859600000	305
INF2	Inverted formin-2		0.163992	-0.180877	Q27J81-2;Q27J81	Q27J81-2;Q27J81	21.0531	21.1084	21.3675	20.5373	20.649	21.8001	1790		4	4	4	4.2	4.2	4.2	134.62	0	9.8702	109190000	10
MYO1E	Unconventional myosin-Ie		0.163897	-0.0261949	Q12965;O00160	Q12965	27.5041	27.3208	27.4019	27.4163	27.3263	27.4055	1507		44	44	44	46.8	46.8	46.8	127.06	0	256.09	7614000000	543
GPATCH4	G patch domain-containing protein 4		0.163621	0.0253779	Q5T3I0;Q5T3I0-3;Q5T3I0-2	Q5T3I0;Q5T3I0-3	22.5193	22.5053	22.6602	22.59	22.639	22.5319	1867		5	5	5	18.2	18.2	18.2	50.381	0	33.491	263960000	27
PSMD5	26S proteasome non-ATPase regulatory subunit 5		0.163186	-0.443771	Q16401-2;Q16401	Q16401-2;Q16401	20.233	21.7753	22.2713	19.3811	21.4923	22.0749	1763		5	5	5	12.8	12.8	12.8	51.311	0	16.073	162750000	24
CSNK2B	Casein kinase II subunit beta		0.163087	0.0393276	P67870	P67870	25.6669	25.7139	25.518	25.7022	25.7737	25.541	1330		7	7	7	38.6	38.6	38.6	24.942	0	35.942	2133600000	85
CCT3	T-complex protein 1 subunit gamma		0.162726	-0.116803	P49368;P49368-2	P49368;P49368-2	25.4605	26.0275	26.1803	25.4639	25.9837	25.8702	1052		23	23	23	50.5	50.5	50.5	60.533	0	110.55	2716200000	199
ACP1	Low molecular weight phosphotyrosine protein phosphatase		0.162647	0.188965	P24666;P24666-4;P24666-3;P24666-2	P24666;P24666-4;P24666-3;P24666-2	22.1941	23.1517	23.1161	23.381	23.2415	22.4064	791		6	6	6	54.4	54.4	54.4	18.042	0	23.588	391180000	25
SP100	Nuclear autoantigen Sp-100		0.162491	-0.157425	P23497;P23497-7;P23497-6;P23497-5;P23497-2;P23497-3;P23497-4;Q9H930-3;Q9H930-1;Q9H930-2;Q9H930	P23497;P23497-7;P23497-6;P23497-5;P23497-2;P23497-3;P23497-4	20.0907	19.5045	20.6683	20.2037	19.7356	19.8519	781		3	2	2	3.1	2.2	2.2	100.42	0.0003592	5.4263	28789000	10
USP54	Inactive ubiquitin carboxyl-terminal hydrolase 54		0.162424	0.036445	Q70EL1;Q70EL1-7;Q70EL1-6;Q70EL1-9;Q70EL1-10;Q70EL1-8;Q70EL1-4	Q70EL1;Q70EL1-7;Q70EL1-6	23.4525	23.4643	23.5772	23.4192	23.5105	23.6736	2002		16	16	16	13.7	13.7	13.7	187.39	0	46.837	492330000	85
CLPB	Caseinolytic peptidase B protein homolog		0.162174	-0.0205587	Q9H078-2;Q9H078;Q9H078-4;Q9H078-3;Q9H078-5	Q9H078-2;Q9H078;Q9H078-4;Q9H078-3;Q9H078-5	24.1513	24.0768	24.1155	24.0162	24.1626	24.103	2805		14	14	14	26.3	26.3	26.3	75.448	0	52.01	766470000	80
EIF4E	Eukaryotic translation initiation factor 4E		0.161822	-0.0205421	P06730;P06730-2;P06730-3;A6NMX2	P06730;P06730-2;P06730-3	27.3575	27.2408	27.2844	27.3036	27.3106	27.207	546		9	9	9	43.8	43.8	43.8	25.097	0	125.82	6697700000	213
TOMM22	Mitochondrial import receptor subunit TOM22 homolog		0.161812	0.0668227	Q9NS69	Q9NS69	23.8276	23.7082	23.5368	23.807	23.9545	23.5115	2981		5	5	5	65.5	65.5	65.5	15.521	0	46.05	553700000	51
ILF2	Interleukin enhancer-binding factor 2		0.161781	0.0621586	Q12905	Q12905	27.5024	27.7093	27.9377	27.6739	27.9141	27.7478	1497		19	19	19	68.2	68.2	68.2	43.062	0	203.51	9788600000	562
FRMD4A	FERM domain-containing protein 4A		0.161655	-0.208872	Q9P2Q2	Q9P2Q2	19.7908	20.8108	20.5384	19.7233	19.868	20.9221	3118		2	2	2	2.9	2.9	2.9	115.46	0	9.1756	69445000	15
SUPT4H1	Transcription elongation factor SPT4		0.161622	0.106661	P63272	P63272	22.9545	23.5448	23.4554	23.0984	23.6456	23.5306	1325		4	4	4	33.3	33.3	33.3	13.193	0	10.691	476120000	33
MRPL16	39S ribosomal protein L16, mitochondrial		0.16145	-0.142595	Q9NX20	Q9NX20	25.1058	25.723	25.7791	24.9435	25.4209	25.8156	3034		9	9	9	36.3	36.3	36.3	28.449	0	51.531	1941100000	119
ACAT1	Acetyl-CoA acetyltransferase, mitochondrial		0.16144	-0.0363413	P24752;P24752-2	P24752;P24752-2	24.1826	24.3115	24.3315	24.1955	24.1442	24.3768	793		9	9	9	27.4	27.4	27.4	45.199	0	77.314	845350000	51
RER1	Protein RER1		0.161185	-0.331763	O15258	O15258	22.8902	22.9709	21.7105	20.8832	22.9492	22.7439	184		3	3	3	24.5	24.5	24.5	22.958	0	14.854	314730000	18
CCDC34	Coiled-coil domain-containing protein 34		0.161114	-0.327552	Q96HJ3;Q96HJ3-2	Q96HJ3;Q96HJ3-2	22.8757	21.7942	23.105	22.7485	20.981	23.0627	2498		5	5	5	15.8	15.8	15.8	43.225	0	19.356	297610000	8
ERI3	ERI1 exoribonuclease 3		0.160878	-0.186364	O43414-3;O43414-2;O43414	O43414-3;O43414-2;O43414	21.4731	22.1417	22.1169	21.3946	21.3037	22.4743	218		3	3	3	31.2	31.2	31.2	14.542	0	9.8394	207590000	28
MRPL32	39S ribosomal protein L32, mitochondrial		0.160576	-0.0981331	Q9BYC8	Q9BYC8	24.0502	23.7524	23.4962	23.9905	23.563	23.451	2755		3	3	3	23.9	23.9	23.9	21.405	0	52.631	543650000	33
EHMT2	Histone-lysine N-methyltransferase EHMT2		0.16004	0.193436	Q96KQ7-2;Q96KQ7;Q96KQ7-3	Q96KQ7-2;Q96KQ7;Q96KQ7-3	19.8071	21.0383	20.9062	21.2169	20.4328	20.6822	2527		2	2	2	3.3	3.3	3.3	129.02	0	10.084	83962000	15
HSPE1	10 kDa heat shock protein, mitochondrial		0.159948	0.207227	P61604	P61604	22.4636	23.529	22.9462	22.4408	23.4739	23.6457	1239		4	4	4	42.2	42.2	42.2	10.932	0	14.465	453340000	50
RPS4X	40S ribosomal protein S4, X isoform		0.159842	0.0410805	P62701;Q8TD47;P22090	P62701	30.481	30.2362	30.1892	30.4099	30.3062	30.3135	1282		18	18	18	59.7	59.7	59.7	29.597	0	133.19	60831000000	754
FAM117B	Protein FAM117B		0.15977	-0.3574	Q6P1L5;Q6P1L5-2	Q6P1L5;Q6P1L5-2	22.218	22.5832	21.5435	22.4187	22.6549	20.1989	1942		2	2	2	3.2	3.2	3.2	61.967	0.0035144	3.5291	229390000	20
KRT8	Keratin, type II cytoskeletal 8		0.15976	0.106609	CON__P05787;P05787;P05787-2;CON__H-INV:HIT000292931;CON__Q9H552;CON__H-INV:HIT000016045;CON__Q9NSB2;CON__Q6ISB0;Q9NSB2;CON__REFSEQ:XP_092267	CON__P05787;P05787;P05787-2	31.7664	31.4367	31.973	32.1293	31.9039	31.4627	46	+	40	40	31	75.4	75.4	64.8	53.704	0	323.31	162180000000	2030
LENG1	Leukocyte receptor cluster member 1		0.159729	-0.115449	Q96BZ8	Q96BZ8	25.2435	24.8007	24.5122	25.0616	24.6509	24.4977	2429		6	6	6	28.8	28.8	28.8	30.529	0	28.483	1216100000	73
MATR3	Matrin-3		0.159721	0.075894	P43243;P43243-2	P43243	28.1447	28.2639	28.6811	28.4238	28.5728	28.3207	996		31	31	31	42.6	42.6	42.6	94.622	0	323.31	16264000000	677
			0.159317	-0.096206	CON__P08729;CON__Q9DCV7	CON__P08729	31.3907	31.1009	31.5845	31.4428	31.4375	30.9071	49	+	38	34	4	60.1	55.2	2.1	51.417	0	323.31	109010000000	1115
PRDX4	Peroxiredoxin-4		0.158923	-0.0658207	Q13162	Q13162	27.9523	28.3214	28.2327	27.9239	28.0865	28.2984	1526		13	10	10	57.2	50.2	50.2	30.54	0	106.78	10033000000	210
PABPC4	Polyadenylate-binding protein 4		0.158871	0.046126	Q13310-3;Q13310-2;Q13310;P0CB38	Q13310-3;Q13310-2;Q13310	29.6476	29.5947	29.5995	29.5042	29.6095	29.8664	1540		35	25	23	59.4	42.6	41.1	72.39	0	323.31	35492000000	835
KLC2	Kinesin light chain 2		0.158699	-0.0310644	Q9H0B6;Q9H0B6-2	Q9H0B6;Q9H0B6-2	25.5543	25.3787	25.3288	25.3564	25.4424	25.3698	2809		20	20	13	38.9	38.9	24.6	68.934	0	74.884	1810300000	179
DNMBP	Dynamin-binding protein		0.158698	-0.151944	Q6XZF7;Q6XZF7-2	Q6XZF7;Q6XZF7-2	23.2763	23.7792	23.6081	22.7552	23.6425	23.8101	1985		15	15	15	12.7	12.7	12.7	177.35	0	42.212	527120000	55
SNRPD1	Small nuclear ribonucleoprotein Sm D1		0.15854	-0.105197	P62314	P62314	29.5444	29.7542	29.8359	29.2537	29.5183	30.0469	1271		5	5	5	54.6	54.6	54.6	13.281	0	193.81	38375000000	341
KRT7	Keratin, type II cytoskeletal 7		0.15849	-0.140323	CON__Q3KNV1;P08729	CON__Q3KNV1;P08729	25.7033	25.9849	26.6143	25.574	26.1851	26.1223	69	+	36	3	3	61.8	6.4	6.4	51.385	0	19.516	4242800000	105
MED12	Mediator of RNA polymerase II transcription subunit 12		0.158005	-0.0758826	Q93074-3;Q93074;Q93074-2;Q86YW9-4;Q86YW9	Q93074-3;Q93074;Q93074-2	22.2297	22.5783	22.5699	22.2643	22.2262	22.6598	2401		12	12	12	7.4	7.4	7.4	242.95	0	30.207	250390000	41
H2AFV;H2AFZ	Histone H2A.V;Histone H2A.Z		0.157834	-0.161161	Q71UI9;P0C0S5;Q71UI9-3;Q71UI9-4;Q71UI9-2	Q71UI9;P0C0S5;Q71UI9-3;Q71UI9-4;Q71UI9-2	26.4829	26.8461	27.6791	26.6681	27.1299	26.7266	607		4	2	2	31.2	18.8	18.8	13.509	0	10.228	5841900000	81
PRDX3	Thioredoxin-dependent peroxide reductase, mitochondrial		0.157522	0.0750751	P30048-2;P30048	P30048-2;P30048	23.6601	24.2561	24.0806	24.0274	24.1134	24.0811	852		4	4	4	27.3	27.3	27.3	25.838	0	16.336	977760000	60
RPS15	40S ribosomal protein S15		0.157512	0.173539	P62841	P62841	25.7119	26.8232	26.4558	26.0297	26.5922	26.8896	1290		7	7	7	69.7	69.7	69.7	17.04	0	59.167	3762100000	147
USMG5	Up-regulated during skeletal muscle growth protein 5		0.157412	0.734383	Q96IX5	Q96IX5	24.6795	20.3245	20.9365	24.9073	21.6549	21.5815	2512		2	2	2	43.1	43.1	43.1	6.4575	0	13.022	540050000	24
ANXA1	Annexin A1		0.157321	-0.27475	P04083	P04083	21.5922	23.2318	23.05	21.6232	22.4297	22.9968	507		7	7	7	25.7	25.7	25.7	38.714	0	27.723	300900000	25
DSP	Desmoplakin		0.157052	0.0854416	P15924;P15924-3;P15924-2	P15924;P15924-3;P15924-2	27.6452	28.0199	28.2547	27.8989	28.0341	28.2431	692		92	92	92	39.9	39.9	39.9	331.77	0	323.31	11846000000	836
RBM5	RNA-binding protein 5		0.157014	0.0720959	P52756;P52756-4;P52756-2;P52756-5	P52756	25.6386	25.2991	25.2038	25.6219	25.4905	25.2454	1135		18	17	17	22.1	20.9	20.9	92.153	0	62.899	1751800000	119
PARK7	Protein deglycase DJ-1		0.156942	0.268184	Q99497	Q99497	20.5793	22.1786	22.3015	21.9096	22.5287	21.4257	2599		4	4	4	30.7	30.7	30.7	19.891	0	33.381	191080000	29
EPPK1	Epiplakin		0.156761	-0.282096	P58107	P58107	26.7809	26.9375	28.4636	27.1543	27.7957	26.3857	1201		84	77	77	54.1	46.9	46.9	555.65	0	323.31	8402600000	524
AP3B1	AP-3 complex subunit beta-1		0.15638	-0.261776	O00203-3;O00203;Q13367-3;Q13367;Q13367-4	O00203-3;O00203	20.8006	21.9725	21.9658	20.4128	21.4405	22.1002	92		8	8	8	8.6	8.6	8.6	116.19	0	15.338	167960000	16
GRSF1	G-rich sequence factor 1		0.156357	0.140275	Q12849;Q12849-5	Q12849;Q12849-5	21.3766	21.1675	21.7927	21.2813	21.3288	22.1475	1488		5	5	5	16	16	16	53.126	0	11.038	110260000	10
AP3D1	AP-3 complex subunit delta-1		0.156061	-0.0594266	O14617;O14617-5;O14617-4;O14617-2;O14617-3	O14617;O14617-5;O14617-4;O14617-2;O14617-3	24.7818	25.0962	25.1126	24.7538	25.0593	24.9992	131		20	20	20	25.4	25.4	25.4	130.16	0	82.95	1427500000	177
PYCR1	Pyrroline-5-carboxylate reductase 1, mitochondrial		0.155967	0.0914122	P32322-2;P32322;P32322-3	P32322-2;P32322;P32322-3	22.2301	22.547	22.6209	22.1972	22.6747	22.8004	887		3	3	2	14.9	14.9	10.8	33.34	0	10.034	266360000	10
MAGT1	Magnesium transporter protein 1		0.155522	0.118371	Q9H0U3;Q9H0U3-2	Q9H0U3	25.557	24.8912	24.8666	25.5449	25.1736	24.9515	2818		7	7	7	21.2	21.2	21.2	38.036	0	26.152	1492900000	75
IGF2BP1	Insulin-like growth factor 2 mRNA-binding protein 1		0.154785	0.0640545	Q9NZI8;Q9NZI8-2;REV__Q15833	Q9NZI8;Q9NZI8-2	27.5817	27.3224	27.3063	27.7082	27.4144	27.28	3073		21	19	19	42.3	38.3	38.3	63.48	0	112.55	7135000000	342
FARP2	FERM, RhoGEF and pleckstrin domain-containing protein 2		0.154675	-0.729582	O94887;O94887-3;O94887-2	O94887;O94887-3;O94887-2	20.3993	25.414	21.6237	21.1534	20.5534	23.5414	409		2	2	2	1.9	1.9	1.9	119.89	0.0079559	2.9582	762330000	12
SRPR	Signal recognition particle receptor subunit alpha		0.154673	0.101373	P08240;P08240-2	P08240;P08240-2	24.2122	24.82	24.7321	24.3822	24.8045	24.8818	577		17	17	17	34.6	34.6	34.6	69.81	0	57.132	1135000000	119
UBXN1	UBX domain-containing protein 1		0.154383	0.0546799	Q04323;Q04323-2	Q04323;Q04323-2	22.9802	23.1391	23.3568	23.1882	23.354	23.0979	1428		5	5	5	28.3	28.3	28.3	33.325	0	26.95	367410000	63
TRIM32	E3 ubiquitin-protein ligase TRIM32		0.154348	-0.139375	Q13049	Q13049	21.2603	21.5054	21.6553	20.7044	21.582	21.7166	1514		3	3	3	6.1	6.1	6.1	71.988	0	19.282	134030000	17
OGT	UDP-N-acetylglucosamine--peptide N-acetylglucosaminyltransferase 110 kDa subunit		0.153974	-0.0449511	O15294;O15294-3;O15294-2;O15294-4	O15294;O15294-3;O15294-2;O15294-4	25.3447	25.5049	25.371	25.1676	25.461	25.4573	188		26	26	26	35.3	35.3	35.3	116.92	0	86	1796600000	134
XPO1	Exportin-1		0.153907	-0.41387	O14980	O14980	20.1029	20.3485	22.4173	19.3282	20.5938	21.705	158		7	7	7	8	8	8	123.38	0	13.908	159740000	5
LRPAP1	Alpha-2-macroglobulin receptor-associated protein		0.153404	-0.0708052	P30533	P30533	23.1326	23.2843	23.3874	22.952	23.1536	23.4863	863		7	7	7	20.7	20.7	20.7	41.465	0	13.309	394780000	17
CRKL	Crk-like protein		0.153254	-0.104251	P46109	P46109	22.4643	22.9105	22.6799	22.554	22.2152	22.9726	1014		6	6	6	27.4	27.4	27.4	33.777	0	33.753	295590000	37
SORBS3	Vinexin		0.153037	-0.153194	O60504-2;O60504	O60504-2;O60504	22.6025	22.7082	22.6744	22.9073	22.8543	21.7639	273		6	6	6	23.7	23.7	23.7	36.742	0	23.959	273570000	31
EDIL3	EGF-like repeat and discoidin I-like domain-containing protein 3		0.152878	-0.0433114	O43854-2;O43854	O43854-2;O43854	23.9322	24.1748	24.1282	23.8849	24.1006	24.1198	248		11	11	11	32.6	32.6	32.6	52.747	0	49.754	751370000	64
MORF4L2	Mortality factor 4-like protein 2		0.152614	0.0380122	Q15014	Q15014	25.7891	25.8016	25.6253	25.9237	25.7115	25.6949	1677		11	11	9	41.7	41.7	33	32.307	0	46.319	2275700000	98
NPM1	Nucleophosmin		0.152503	-0.101984	P06748-2;P06748;P06748-3	P06748-2;P06748;P06748-3	28.0233	28.315	28.8676	28.3442	28.237	28.3188	549		11	11	11	49.4	49.4	49.4	29.464	0	253.65	15946000000	385
FAM83H	Protein FAM83H		0.152431	0.219916	Q6ZRV2	Q6ZRV2	22.6343	21.0575	22.6424	22.1593	22.2941	22.5406	1993		7	7	7	9.6	9.6	9.6	127.12	0	18.965	225890000	21
MRPS22	28S ribosomal protein S22, mitochondrial		0.152204	0.130198	P82650;P82650-2	P82650;P82650-2	22.7878	23.5946	23.4155	22.9856	23.6049	23.598	1359		11	11	11	34.4	34.4	34.4	41.28	0	27.978	440960000	40
EIF3E	Eukaryotic translation initiation factor 3 subunit E		0.151594	0.0566597	P60228	P60228	27.131	27.3043	27.2059	27.0102	27.3956	27.4054	1207		25	25	25	61.3	61.3	61.3	52.22	0	109.3	7413300000	313
KIF2C	Kinesin-like protein KIF2C		0.151437	-0.0255833	Q99661;Q99661-2	Q99661;Q99661-2	25.6387	25.7102	25.6099	25.5586	25.7373	25.5861	2615		20	20	18	37.5	37.5	34.8	81.312	0	90.907	2145700000	189
CTSC	Dipeptidyl peptidase 1;Dipeptidyl peptidase 1 exclusion domain chain;Dipeptidyl peptidase 1 heavy chain;Dipeptidyl peptidase 1 light chain		0.151182	-0.218423	P53634	P53634	21.7564	21.2899	21.0647	20.1733	21.8107	21.4717	1152		3	3	3	11.7	11.7	11.7	51.853	0.000344	4.6099	94052000	6
EIF4G1	Eukaryotic translation initiation factor 4 gamma 1		0.150768	-0.0430571	Q04637-8;Q04637-3;Q04637;Q04637-7	Q04637-8;Q04637-3;Q04637;Q04637-7	29.9527	29.751	29.6739	29.8536	29.7693	29.6255	1430		61	61	2	45.4	45.4	1	175.62	0	323.31	36906000000	1433
NDUFB4	NADH dehydrogenase [ubiquinone] 1 beta subcomplex subunit 4		0.149257	0.0625782	O95168-2;O95168	O95168-2;O95168	23.4386	23.7209	23.6934	23.4287	23.8451	23.7669	424		4	4	4	44.2	44.2	44.2	14.026	0	16	580970000	52
CC2D1A	Coiled-coil and C2 domain-containing protein 1A		0.149024	0.0255585	Q6P1N0;Q6P1N0-2	Q6P1N0;Q6P1N0-2	25.9164	25.8492	25.8549	25.8936	25.7977	26.0059	1945		25	25	25	31.9	31.9	31.9	104.06	0	92.033	2491600000	266
ATP5B	ATP synthase subunit beta, mitochondrial		0.148728	0.0934474	P06576	P06576	25.242	25.5491	25.8279	25.3237	25.8688	25.707	543		19	19	19	48.4	48.4	48.4	56.559	0	120.87	2368600000	180
NTMT1	N-terminal Xaa-Pro-Lys N-methyltransferase 1;N-terminal Xaa-Pro-Lys N-methyltransferase 1, N-terminally processed		0.148704	-0.208318	Q9BV86-2;Q9BV86	Q9BV86-2;Q9BV86	20.8686	21.6644	22.2531	20.7611	21.5003	21.8996	2709		3	3	3	24.8	24.8	24.8	15.896	0	10.288	137020000	22
POLDIP2	Polymerase delta-interacting protein 2		0.147975	0.0555439	Q9Y2S7	Q9Y2S7	23.6134	23.7944	23.7991	23.5423	23.9455	23.8857	3294		9	9	9	27.4	27.4	27.4	42.033	0	28.838	643060000	57
RPN1	Dolichyl-diphosphooligosaccharide--protein glycosyltransferase subunit 1		0.147512	-0.0276152	P04843	P04843	27.3741	27.5179	27.4358	27.316	27.4197	27.5092	518		28	28	28	56.2	56.2	56.2	68.569	0	174.34	7237200000	381
PHLDA2	Pleckstrin homology-like domain family A member 2		0.147471	0.213629	Q53GA4	Q53GA4	19.6591	20.7025	21.4823	20.7862	20.6666	21.0321	1822		2	2	2	11.8	11.8	11.8	17.092	0.00035894	5.4216	84198000	17
FARSA	Phenylalanine--tRNA ligase alpha subunit		0.147402	-0.0842711	Q9Y285;Q9Y285-2	Q9Y285;Q9Y285-2	27.5713	27.8946	27.8483	27.3227	27.795	27.9437	3277		20	20	20	46.3	46.3	46.3	57.563	0	323.31	11451000000	576
			0.147283	0.0342878	CON__Q05B55	CON__Q05B55	23.6533	23.3891	23.4755	23.5649	23.4655	23.5903	62	+	7	7	7	39.2	39.2	39.2	26.59	0	29.891	483470000	48
FTSJ1	Putative tRNA (cytidine(32)/guanosine(34)-2-O)-methyltransferase		0.147064	-0.0490589	Q9UET6-2;Q9UET6	Q9UET6-2;Q9UET6	23.0462	23.318	23.2242	22.9679	23.2919	23.1815	3148		4	4	4	18.3	18.3	18.3	35.867	0	16.644	389890000	47
EDC3	Enhancer of mRNA-decapping protein 3		0.146955	0.081356	Q96F86	Q96F86	23.7493	24.1272	24.1611	23.7903	24.322	24.1693	2472		9	9	9	27.2	27.2	27.2	56.077	0	50.853	743380000	86
NOP16	Nucleolar protein 16		0.146889	0.152749	Q9Y3C1;Q9Y3C1-3;Q9Y3C1-2	Q9Y3C1;Q9Y3C1-3;Q9Y3C1-2	22.1173	22.7524	23.0149	22.4556	23.339	22.5482	3321		5	5	5	26.4	26.4	26.4	21.188	0	12.107	316710000	22
COMT	Catechol O-methyltransferase		0.146863	-0.274202	P21964-2;P21964	P21964-2;P21964	21.0722	22.0706	22.2704	20.3566	22.0786	22.1553	757		5	5	5	28.1	28.1	28.1	24.449	0	12.608	188910000	18
RPS17	40S ribosomal protein S17		0.146685	-0.0421257	P08708	P08708	28.8322	28.7048	28.709	28.8631	28.5253	28.7312	586		9	9	9	57	57	57	15.55	0	176.14	21458000000	395
NUMBL	Numb-like protein		0.1462	0.121166	Q9Y6R0	Q9Y6R0	26.7621	26.0898	25.9545	26.7434	26.2762	26.1503	3400		15	15	12	29.2	29.2	24.3	64.891	0	49.043	3580400000	112
DDX52	Probable ATP-dependent RNA helicase DDX52		0.14611	-0.135288	Q9Y2R4	Q9Y2R4	23.8567	24.3314	24.4724	23.516	24.2763	24.4623	3290		9	9	9	22.9	22.9	22.9	67.497	0	49.235	868110000	105
TTK	Dual specificity protein kinase TTK		0.145678	0.0612405	P33981-2;P33981	P33981-2;P33981	22.9526	23.2069	23.3531	23.0251	23.3319	23.3393	895		11	11	11	19.7	19.7	19.7	96.943	0	39.523	416410000	54
EAF1;EAF2	ELL-associated factor 1;ELL-associated factor 2		0.145452	0.105396	Q96JC9;Q96CJ1	Q96JC9;Q96CJ1	21.0718	21.3076	20.4957	21.1944	21.1722	20.8247	2519		2	2	2	9	9	9	29.042	0.00037202	6.0347	80909000	11
PFKFB3	6-phosphofructo-2-kinase/fructose-2,6-bisphosphatase 3;6-phosphofructo-2-kinase;Fructose-2,6-bisphosphatase		0.145302	0.204245	Q16875-3;Q16875-2;Q16875;Q16875-4	Q16875-3;Q16875-2;Q16875;Q16875-4	21.8851	21.551	20.3992	21.9423	21.4808	21.025	1782		7	4	4	15	9.2	9.2	57.287	0	10.881	115670000	18
GIT1	ARF GTPase-activating protein GIT1		0.145138	-0.0570119	Q9Y2X7;Q9Y2X7-3;Q9Y2X7-2	Q9Y2X7;Q9Y2X7-3	28.782	28.4007	28.4807	28.6051	28.565	28.3222	3300		14	11	11	26	21.8	21.8	84.34	0	38.319	10430000000	84
NAT10	N-acetyltransferase 10		0.145113	-0.0565802	Q9H0A0;Q9H0A0-2	Q9H0A0;Q9H0A0-2	26.004	26.2653	26.3365	25.9386	26.235	26.2625	2808		34	34	34	41.2	41.2	41.2	115.73	0	163.44	3253300000	268
GMPPA	Mannose-1-phosphate guanyltransferase alpha		0.144017	-0.0999508	Q96IJ6;Q96IJ6-2	Q96IJ6;Q96IJ6-2	22.259	22.7476	22.8438	22.205	22.506	22.8395	2509		5	5	5	14.8	14.8	14.8	46.291	0	16.379	271860000	42
MTMR2	Myotubularin-related protein 2		0.143873	-0.123503	Q13614;Q13614-2	Q13614;Q13614-2	23.626	23.9188	23.8179	23.0784	23.7985	24.1153	1575		12	10	10	24.1	20.8	20.8	73.38	0	39.497	634280000	65
TXLNA	Alpha-taxilin		0.143132	-0.207762	P40222	P40222	20.5605	21.0309	20.2371	19.8375	21.3705	19.9972	960		5	5	5	13.9	13.9	13.9	61.89	0	9.2536	70399000	9
DPY30	Protein dpy-30 homolog		0.143123	0.101886	Q9C005	Q9C005	21.4326	21.588	21.4877	21.4998	21.2158	22.0983	2779		3	3	3	45.5	45.5	45.5	11.25	0	9.6683	141830000	17
SLC25A3	Phosphate carrier protein, mitochondrial		0.14295	0.0115312	Q00325-2;Q00325	Q00325-2;Q00325	26.7987	26.8536	26.7922	26.7817	26.8557	26.8418	1390		13	13	13	39.9	39.9	39.9	39.958	0	67.453	5146100000	236
LDHA	L-lactate dehydrogenase A chain		0.142717	0.152091	P00338;P00338-3;P00338-4;P00338-5;P00338-2;Q6ZMR3;P07864	P00338;P00338-3;P00338-4;P00338-5;P00338-2	24.6494	25.9204	25.0205	25.1146	25.4773	25.4547	478		11	11	10	40.7	40.7	37	36.688	0	44.121	1819900000	111
DDX19A;DDX19B	ATP-dependent RNA helicase DDX19A;ATP-dependent RNA helicase DDX19B		0.142409	0.209941	Q9NUU7;Q9UMR2-2;Q9UMR2-4;Q9UMR2;Q9UMR2-3;Q9NUU7-2	Q9NUU7;Q9UMR2-2;Q9UMR2-4;Q9UMR2;Q9UMR2-3;Q9NUU7-2	21.7826	20.5975	22.3452	22.1385	21.528	21.6886	3002		7	7	7	19.2	19.2	19.2	53.974	0	33.837	178340000	30
FUS	RNA-binding protein FUS		0.142269	0.107698	P35637-2;P35637	P35637-2;P35637	33.8068	33.297	33.1372	33.9104	33.3473	33.3064	925		16	16	14	28	28	28	53.354	0	323.31	551020000000	2996
ATAD3A	ATPase family AAA domain-containing protein 3A		0.141308	-0.0293744	Q9NVI7-2;Q9NVI7;Q9NVI7-3	Q9NVI7-2;Q9NVI7;Q9NVI7-3	31.3091	31.1827	31.0893	31.1943	31.2196	31.079	3012		39	39	11	66	66	21.7	66.217	0	323.31	103120000000	1668
JPH2	Junctophilin-2		0.140274	0.169224	Q9BR39	Q9BR39	20.5612	19.7887	21.1868	20.5923	20.407	21.0451	2660		3	3	3	5.9	5.9	5.9	74.221	0.00034855	4.7927	91311000	6
AUP1	Ancient ubiquitous protein 1		0.140147	0.0966994	Q9Y679;Q9Y679-3	Q9Y679;Q9Y679-3	21.9582	22.228	21.5019	21.7094	22.1614	22.1075	3388		4	4	4	14.9	14.9	14.9	45.786	0	16.341	181380000	30
GFPT1	Glutamine--fructose-6-phosphate aminotransferase [isomerizing] 1		0.139439	0.0312074	Q06210-2;Q06210;O94808	Q06210-2;Q06210	24.4425	24.57	24.681	24.5171	24.6761	24.5939	1440		18	18	18	32.6	32.6	32.6	76.758	0	71.789	1078300000	98
SLC25A1	Tricarboxylate transport protein, mitochondrial		0.139276	0.0476894	P53007	P53007	26.568	26.1462	26.28	26.3741	26.4221	26.3411	1144		10	10	10	36.7	36.7	36.7	34.012	0	46.244	3486000000	154
TPRN	Taperin		0.139138	-0.141928	Q4KMQ1;Q4KMQ1-2;Q4KMQ1-4;Q4KMQ1-3	Q4KMQ1;Q4KMQ1-2;Q4KMQ1-4;Q4KMQ1-3	21.275	19.9713	20.6268	20.4557	20.5351	20.4564	1814		2	2	2	6	6	6	75.555	0.00038417	6.7587	51547000	10
SLC25A24	Calcium-binding mitochondrial carrier protein SCaMC-1		0.13805	0.0589593	Q6NUK1;Q6NUK1-2	Q6NUK1;Q6NUK1-2	23.0351	23.2312	23.2253	22.9395	23.319	23.41	1930		9	9	9	28.1	28.1	28.1	53.354	0	19.439	386760000	40
WDR11	WD repeat-containing protein 11		0.137696	-0.043279	Q9BZH6	Q9BZH6	24.2398	24.4039	24.1604	24.1874	24.0886	24.3983	2772		17	17	17	21.4	21.4	21.4	136.68	0	65.399	830860000	99
MAP7D3	MAP7 domain-containing protein 3		0.137626	-0.031072	Q8IWC1-4;Q8IWC1;Q8IWC1-2;Q8IWC1-3	Q8IWC1-4;Q8IWC1;Q8IWC1-2;Q8IWC1-3	25.4762	25.5699	25.3453	25.3338	25.5107	25.4536	2121		21	21	21	32.3	32.3	32.3	96.742	0	79.82	1851100000	153
EIF3K	Eukaryotic translation initiation factor 3 subunit K		0.137315	0.0695337	Q9UBQ5;Q9UBQ5-2	Q9UBQ5;Q9UBQ5-2	25.2615	25.505	25.438	25.1379	25.5609	25.7143	3132		8	8	8	51.4	51.4	51.4	25.059	0	43.613	1905900000	130
DNAJC2	DnaJ homolog subfamily C member 2;DnaJ homolog subfamily C member 2, N-terminally processed		0.136557	-0.0638027	Q99543;Q99543-2	Q99543;Q99543-2	22.6603	23.004	22.6898	22.4558	22.8695	22.8374	2601		13	13	13	26.4	26.4	26.4	71.996	0	29.677	284230000	34
PPP1CC	Serine/threonine-protein phosphatase PP1-gamma catalytic subunit		0.136479	0.0694644	P36873;P36873-2	P36873;P36873-2	26.1112	26.6113	26.4084	26.2149	26.6116	26.5128	939		20	3	3	67.8	7.4	7.4	36.983	0	22.709	3589500000	68
GNB2L1	Guanine nucleotide-binding protein subunit beta-2-like 1;Guanine nucleotide-binding protein subunit beta-2-like 1, N-terminally processed		0.136412	0.0363089	P63244	P63244	28.5914	28.6842	28.6177	28.6837	28.822	28.4966	1323		18	18	18	71.3	71.3	71.3	35.076	0	196.97	17982000000	579
GLS	Glutaminase kidney isoform, mitochondrial		0.136316	-0.0752678	O94925-3;O94925;O94925-2	O94925-3;O94925	22.7627	22.8668	22.8673	23.0897	22.7854	22.3958	412		8	8	8	21.1	21.1	21.1	65.459	0	33.079	325070000	31
HIST1H2BL;HIST1H2BM;HIST1H2BN;HIST1H2BH;HIST2H2BF;HIST1H2BC;HIST1H2BD;H2BFS;HIST1H2BK;HIST1H2BA	Histone H2B type 1-L;Histone H2B type 1-M;Histone H2B type 1-N;Histone H2B type 1-H;Histone H2B type 2-F;Histone H2B type 1-C/E/F/G/I;Histone H2B type 1-D;Histone H2B type F-S;Histone H2B type 1-K;Histone H2B type 1-A		0.136305	-0.21191	Q99880;Q99879;Q99877;Q93079;Q5QNW6;P62807;P58876;P57053;O60814;Q5QNW6-2;Q96A08	Q99880;Q99879;Q99877;Q93079;Q5QNW6;P62807;P58876;P57053;O60814;Q5QNW6-2;Q96A08	30.3558	30.0933	31.2392	30.7894	30.8267	29.4364	293		6	6	2	41.3	41.3	7.9	13.952	0	65.169	68229000000	389
RBM6	RNA-binding protein 6		0.135734	0.0647246	P78332;P78332-3;P78332-2	P78332;P78332-3	28.6249	28.3084	28.1698	28.6398	28.4074	28.2501	1343		52	52	50	48.8	48.8	47.6	128.64	0	323.31	13536000000	763
PDCD7	Programmed cell death protein 7		0.13562	-0.0451603	Q8N8D1	Q8N8D1	22.8875	22.5413	22.7604	22.5521	22.7888	22.7128	2184		6	6	6	19	19	19	54.699	0	21.255	299630000	44
IBA57	Putative transferase CAF17, mitochondrial		0.135334	0.0458927	Q5T440	Q5T440	22.696	22.8514	22.6711	22.9944	22.7489	22.6129	1868		6	6	6	28.7	28.7	28.7	38.155	0	20.646	286000000	36
STT3A	Dolichyl-diphosphooligosaccharide--protein glycosyltransferase subunit STT3A		0.13517	-0.141157	P46977;P46977-2	P46977;P46977-2	20.3353	20.9434	20.4895	20.3965	21.0598	19.8885	1028		3	2	2	3.5	2.6	2.6	80.529	0.00034758	4.7522	70699000	9
RRP15	RRP15-like protein		0.134799	0.154447	Q9Y3B9	Q9Y3B9	20.14	20.6627	21.251	20.8865	21.2893	20.3412	3320		2	2	2	6.4	6.4	6.4	31.484	0.00035753	5.3318	73955000	11
TFAM	Transcription factor A, mitochondrial		0.134739	0.0402126	Q00059;Q00059-2	Q00059;Q00059-2	25.6557	25.6459	25.8352	25.7246	25.9225	25.6103	1389		10	10	10	34.1	34.1	34.1	29.096	0	33.523	2282100000	121
OSBPL3	Oxysterol-binding protein-related protein 3		0.134696	0.0487887	Q9H4L5;Q9H4L5-2;Q9H4L5-3;Q9H4L5-4;Q9H4L5-5;Q9H4L5-6;Q9H4L5-7;Q9H4L5-8;Q9BZF3-2;Q9BZF3-4;Q9BZF3;Q9BZF3-3;Q9BZF3-5	Q9H4L5;Q9H4L5-2;Q9H4L5-3;Q9H4L5-4;Q9H4L5-5;Q9H4L5-6;Q9H4L5-7;Q9H4L5-8	23.8169	24.0116	23.9477	23.7536	24.169	24	2846		14	14	14	22.7	22.7	22.7	101.22	0	53.647	696220000	72
METTL3	N6-adenosine-methyltransferase 70 kDa subunit		0.134653	-0.0238342	Q86U44;Q86U44-2	Q86U44	23.8994	23.8147	23.7535	23.7322	23.8959	23.768	2070		11	11	11	28.3	28.3	28.3	64.473	0	53.319	610210000	66
RAB5C	Ras-related protein Rab-5C		0.13429	0.110588	P51148;P51148-2;P61020-2	P51148;P51148-2	23.6915	24.1962	24.3971	23.8067	24.2471	24.5628	1103		7	7	4	42.1	42.1	27.3	23.482	0	44.211	793600000	50
NUDC	Nuclear migration protein nudC		0.134054	-0.0232525	Q9Y266	Q9Y266	23.3527	23.3422	23.4035	23.421	23.3851	23.2225	3275		7	7	7	25.4	25.4	25.4	38.242	0	25.207	390300000	33
PLEKHA7	Pleckstrin homology domain-containing family A member 7		0.133737	0.0371361	Q6IQ23-2;Q6IQ23;Q6IQ23-3	Q6IQ23-2;Q6IQ23;Q6IQ23-3	25.6688	25.9814	25.9094	25.8157	25.9072	25.948	1923		29	29	29	34	34	34	127.26	0	117.56	2727600000	251
SSR1	Translocon-associated protein subunit alpha		0.133423	-0.110337	P43307;P43307-2	P43307;P43307-2	24.8295	25.5486	25.4454	24.8642	25.0699	25.5584	999		4	4	4	19.9	19.9	19.9	32.235	0	37.422	1723900000	84
MACROD1	O-acetyl-ADP-ribose deacetylase MACROD1		0.132932	0.200204	Q9BQ69	Q9BQ69	20.8751	21.3546	20.5885	20.3654	20.9584	22.0951	2647		2	2	2	11.4	11.4	11.4	35.505	0	12.745	104230000	9
GNAI2	Guanine nucleotide-binding protein G(i) subunit alpha-2		0.132564	0.0414073	P04899;P04899-4;P04899-6;P04899-3;P04899-5;P04899-2;P63096;P63096-2;P11488;P19087;A8MTJ3;P38405-3;P09471-2;P09471;P38405;P38405-2	P04899;P04899-4;P04899-6;P04899-3;P04899-5;P04899-2	23.419	23.294	23.5104	23.2929	23.4299	23.625	520		7	7	4	25.6	25.6	16.6	40.45	0	21.895	506070000	29
ANKRD11	Ankyrin repeat domain-containing protein 11		0.132549	0.0702674	Q6UB99	Q6UB99	23.1314	22.7865	22.7461	23.2624	22.8031	22.8092	1971		6	6	6	4.4	4.4	4.4	297.91	0	23.562	310630000	46
CDKN2A	Cyclin-dependent kinase inhibitor 2A		0.132055	-0.167501	P42771;P42771-4;P42771-2;P42771-3;P42772	P42771;P42771-4;P42771-2	22.9666	23.923	23.9387	22.8917	23.3758	24.0582	994		3	3	3	26.3	26.3	26.3	16.532	0	16.45	570820000	48
OLA1	Obg-like ATPase 1		0.131668	-0.305735	Q9NTK5-3;Q9NTK5	Q9NTK5-3;Q9NTK5	19.5135	21.6704	21.6196	20.4944	19.8836	21.5083	2992		2	2	2	9.4	9.4	9.4	31.44	0	8.5466	99773000	13
CRIPT	Cysteine-rich PDZ-binding protein		0.131528	0.0762844	Q9P021	Q9P021	24.6818	24.8378	25.1026	24.9876	25.2321	24.6314	3088		4	4	4	36.6	36.6	36.6	11.216	0	28.473	1064300000	75
PC	Pyruvate carboxylase, mitochondrial		0.131316	0.242022	P11498;P11498-2	P11498	20.8573	21.6222	20.8788	20.1321	22.2103	21.7421	639		7	7	7	7.1	7.1	7.1	129.63	0	13.555	147210000	14
			0.130832	0.0922095	P0DP25;P0DP24;P0DP23;P27482;P02585	P0DP25;P0DP24;P0DP23	25.0793	25.8251	25.5999	25.4172	25.5038	25.8599	617		7	7	7	57.7	57.7	57.7	16.837	0	83.387	2152500000	120
MRPL12	39S ribosomal protein L12, mitochondrial		0.130709	0.0939986	P52815	P52815	22.6753	23.3012	23.334	22.8899	23.3814	23.3211	1138		5	5	5	35.4	35.4	35.4	21.348	0	17.135	371530000	26
GIPC1	PDZ domain-containing protein GIPC1		0.130485	0.16471	O14908;O14908-2;Q8TF64	O14908;O14908-2	22.2275	21.4247	22.1841	22.6826	21.3812	22.2666	149		5	5	5	20.4	20.4	20.4	36.049	0	21.045	203240000	22
PRR5L	Proline-rich protein 5-like		0.129995	-0.0705547	Q6MZQ0;Q6MZQ0-4;Q6MZQ0-3	Q6MZQ0;Q6MZQ0-4	23.3142	23.8435	23.655	23.3234	23.5198	23.7578	1926		9	9	9	29.9	29.9	29.9	40.835	0	44.499	560210000	81
SLC25A10	Mitochondrial dicarboxylate carrier		0.129467	-0.164435	Q9UBX3;Q9UBX3-2	Q9UBX3;Q9UBX3-2	24.3952	25.1526	25.1534	24.0537	24.7423	25.412	3140		8	8	8	37.3	37.3	37.3	31.282	0	83.477	1373500000	83
PRRC2B	Protein PRRC2B		0.129448	0.107503	Q5JSZ5;Q5JSZ5-5;Q5JSZ5-2;Q5JSZ5-3	Q5JSZ5;Q5JSZ5-5	29.3423	28.8326	28.6783	29.4974	28.9568	28.7215	1843		86	83	78	51.9	51	47.6	242.96	0	323.31	20460000000	1286
GCDH	Glutaryl-CoA dehydrogenase, mitochondrial		0.129391	0.183188	Q92947;Q92947-2	Q92947;Q92947-2	21.8832	23.2102	22.6073	22.0989	23.3022	22.8491	2387		5	5	5	14.8	14.8	14.8	48.127	0	15.256	347400000	22
POM121C;POM121;POMZP3	Nuclear envelope pore membrane protein POM 121C;Nuclear envelope pore membrane protein POM 121;POM121 and ZP3 fusion protein		0.129235	-0.0586866	A8CG34-2;A8CG34;Q96HA1-2;Q96HA1-3;Q96HA1;Q6PJE2-5;Q6PJE2;A6NF01	A8CG34-2;A8CG34;Q96HA1-2;Q96HA1-3;Q96HA1;Q6PJE2-5;Q6PJE2	22.85	22.7213	22.7295	22.7783	22.9462	22.4002	18		6	6	6	8.9	8.9	8.9	99.135	0	22.232	296550000	34
MT-ATP8	ATP synthase protein 8		0.12918	0.289166	P03928	P03928	22.4675	23.1638	23.4113	24.8169	22.8089	22.2843	501		2	2	2	29.4	29.4	29.4	7.9916	0	8.8037	571820000	76
PUF60	Poly(U)-binding-splicing factor PUF60		0.12914	-0.0287736	Q9UHX1-6;Q9UHX1-5	Q9UHX1-6;Q9UHX1-5	29.0599	28.9911	29.0376	28.9204	28.9226	29.1592	3176		27	27	1	69.2	69.2	2.5	55.399	0	323.31	24760000000	790
RPS25	40S ribosomal protein S25		0.129017	0.0356808	P62851	P62851	30.0437	30.19	30.0627	30.0006	30.307	30.0958	1292		7	7	7	43.2	43.2	43.2	13.742	0	40.069	48622000000	291
CDC16	Cell division cycle protein 16 homolog		0.128838	-0.129109	Q13042-4;Q13042-3;Q13042-2;Q13042	Q13042-4;Q13042-3;Q13042-2;Q13042	20.2863	20.4253	21.3748	20.581	20.325	20.7931	1511		3	3	3	6.3	6.3	6.3	60.37	0.0003723	6.0447	63246000	12
INPP5K	Inositol polyphosphate 5-phosphatase K		0.128815	0.266115	Q9BT40-2;Q9BT40	Q9BT40-2;Q9BT40	20.6245	22.5776	21.8502	20.9556	22.5404	22.3547	2687		5	5	5	15.9	15.9	15.9	42.783	0	13.973	200260000	21
CDK5RAP1	CDK5 regulatory subunit-associated protein 1		0.128184	-0.155184	Q96SZ6-2;Q96SZ6-3;Q96SZ6;Q96SZ6-6;Q96SZ6-4;Q96SZ6-5	Q96SZ6-2;Q96SZ6-3;Q96SZ6;Q96SZ6-6;Q96SZ6-4	23.1006	23.8273	23.5009	22.5476	23.6044	23.8111	2581		9	9	9	23.7	23.7	23.7	56.223	0	34.871	508140000	40
ACOT9	Acyl-coenzyme A thioesterase 9, mitochondrial		0.127939	0.0599194	Q9Y305-2;Q9Y305;Q9Y305-4;Q9Y305-3	Q9Y305-2;Q9Y305;Q9Y305-4;Q9Y305-3	25.0272	25.3834	25.4305	25.2378	25.2125	25.5705	3306		18	18	18	53.2	53.2	53.2	46.354	0	104.38	1823600000	154
TOX4	TOX high mobility group box family member 4		0.127536	0.0353146	O94842-3;O94842-2;O94842;O15405-2;O15405;Q96NM4-3;Q96NM4;Q96NM4-4;Q96NM4-2;O94900	O94842-3;O94842-2;O94842	28.455	28.2558	28.2256	28.2859	28.4903	28.2662	404		15	15	15	37.8	37.8	37.8	63.594	0	238.56	13635000000	410
H2AFY	Core histone macro-H2A.1		0.127463	-0.233068	O75367-3;O75367;O75367-2;Q9P0M6	O75367-3;O75367;O75367-2	24.505	24.8489	26.2708	24.9671	25.6664	24.292	333		15	15	15	52	52	52	39.488	0	127.75	1883300000	141
RAB9A	Ras-related protein Rab-9A		0.127369	0.224134	P51151;Q9NP90	P51151	20.3378	20.4502	20.4614	19.6355	20.4457	21.8407	1105		4	4	4	26.9	26.9	26.9	22.837	0	15.476	105260000	13
			0.126673	-0.0576903	CON__ENSEMBL:ENSBTAP00000024466;CON__ENSEMBL:ENSBTAP00000024462	CON__ENSEMBL:ENSBTAP00000024466;CON__ENSEMBL:ENSBTAP00000024462	24.8153	25.2496	25.2043	24.8519	25.1694	25.0748	26	+	7	7	7	38.4	38.4	38.4	43.9	0	38.614	1566500000	65
NDUFS1	NADH-ubiquinone oxidoreductase 75 kDa subunit, mitochondrial		0.126106	-0.0778319	P28331-3;P28331-4;P28331-5;P28331;P28331-2	P28331-3;P28331-4;P28331-5;P28331;P28331-2	22.8354	23.3356	23.251	22.8324	22.9735	23.3826	832		10	10	10	23.9	23.9	23.9	67.524	0	33.647	405650000	58
RPP30	Ribonuclease P protein subunit p30		0.12604	-0.0463975	P78346;P78346-2	P78346;P78346-2	24.4522	24.8976	24.7845	24.633	24.6938	24.6683	1347		12	12	12	60.1	60.1	60.1	29.321	0	75.757	1174200000	152
CNBP	Cellular nucleic acid-binding protein		0.125463	0.0842107	P62633-2;P62633;P62633-7;P62633-3;P62633-5;P62633-6	P62633-2;P62633;P62633-7;P62633-3;P62633-5;P62633-6	25.7452	25.6047	25.2227	25.9389	25.605	25.2815	1280		7	7	1	49.4	49.4	8.2	18.742	0	149.81	1774500000	101
PPIF	Peptidyl-prolyl cis-trans isomerase F, mitochondrial		0.125374	-0.177729	P30405;P30405-2	P30405;P30405-2	21.4331	22.1315	21.8207	20.8568	22.4994	21.4959	861		4	4	3	25.6	25.6	22.2	22.04	0	11.428	163340000	17
PDHB	Pyruvate dehydrogenase E1 component subunit beta, mitochondrial		0.125372	0.0986309	P11177-2;P11177;P11177-3	P11177-2;P11177;P11177-3	24.4999	25.1474	25.1651	24.6762	25.1265	25.3057	634		11	11	11	44.3	44.3	44.3	37.2	0	52.331	1584500000	131
PRDX2	Peroxiredoxin-2		0.125337	-0.0766582	P32119;P32119-2	P32119	26.7133	27.1242	27.0462	26.5509	26.9125	27.1903	884		12	11	11	70.2	64.6	64.6	21.892	0	86.303	5581500000	229
MAP1B	Microtubule-associated protein 1B;MAP1B heavy chain;MAP1 light chain LC1		0.125074	-0.103972	P46821;P78559;P78559-2	P46821	22.985	23.8306	23.7692	23.2404	23.6896	23.3429	1025		16	16	16	11	11	11	270.63	0	58.55	525270000	77
RBM25	RNA-binding protein 25		0.124744	0.0231686	P49756;P49756-2;P49756-3;P49756-4	P49756	30.0549	29.91	29.9252	30.0409	29.8866	30.0321	1069		37	37	37	38.3	38.3	38.3	100.18	0	323.31	41917000000	1011
TOP2A	DNA topoisomerase 2-alpha		0.124374	-0.159311	P11388;P11388-2;P11388-3;P11388-4	P11388;P11388-2;P11388-3;P11388-4	24.7504	24.662	25.6847	25.17	25.2455	24.2035	637		28	28	20	22.5	22.5	17.2	174.38	0	87.9	1461100000	129
NHP2L1	NHP2-like protein 1;NHP2-like protein 1, N-terminally processed		0.12421	-0.0900517	P55769	P55769	25.0519	24.8146	25.2714	24.9465	25.359	24.5622	1178		5	5	5	46.1	46.1	46.1	14.173	0	30.452	1398800000	56
			0.123906	-0.104734	CON__Q1RMN8	CON__Q1RMN8	23.847	23.4301	23.3496	23.9176	23.4037	22.9913	65	+	3	3	3	19.2	19.2	19.2	24.536	0	15.685	448550000	31
RNMTL1	rRNA methyltransferase 3, mitochondrial		0.123721	-0.0408859	Q9HC36	Q9HC36	22.2151	22.2641	22.3477	22.013	22.395	22.2962	2905		4	4	4	11	11	11	47.019	0	11.023	216570000	12
OCRL	Inositol polyphosphate 5-phosphatase OCRL-1		0.123507	0.21461	Q01968-2;Q01968	Q01968-2;Q01968	22.5038	20.9421	22.437	22.6265	21.4224	22.4778	1412		12	12	12	15.3	15.3	15.3	103.23	0	24.842	234210000	18
ETV3	ETS translocation variant 3		0.123456	0.208064	P41162;P41162-2	P41162;P41162-2	19.5358	21.1183	21.2237	20.3129	20.8918	21.2973	971		2	2	2	5.9	5.9	5.9	57.001	0.00035613	5.2582	97656000	14
KPNB1	Importin subunit beta-1		0.123331	-0.0573495	Q14974;Q14974-2	Q14974;Q14974-2	26.5017	26.6905	26.8035	26.3586	26.6029	26.8622	1669		26	26	26	36.9	36.9	36.9	97.169	0	138.53	4857500000	283
SEC23A	Protein transport protein Sec23A		0.12331	0.027579	Q15436;Q15436-2	Q15436;Q15436-2	27.1114	27.1516	27.1077	27.0272	27.124	27.3022	1727		24	24	21	44.2	44.2	39.5	86.16	0	301.63	6677400000	448
NDUFAB1	Acyl carrier protein, mitochondrial		0.123072	-0.267263	O14561	O14561	21.4823	22.0857	21.7369	19.9537	22.2266	22.3228	128		4	4	4	21.2	21.2	21.2	17.417	0	12.272	234090000	34
PHLDB2	Pleckstrin homology-like domain family B member 2		0.122361	0.0182165	Q86SQ0-2;Q86SQ0-3;Q86SQ0	Q86SQ0-2;Q86SQ0-3;Q86SQ0	26.5376	26.4142	26.3549	26.4498	26.4426	26.469	2060		32	32	32	34.4	34.4	34.4	136.88	0	211.83	3593900000	275
PURA	Transcriptional activator protein Pur-alpha		0.122293	0.0425059	Q00577	Q00577	25.2192	25.5831	25.3976	25.3149	25.5613	25.4513	1395		9	9	9	45.7	45.7	45.7	34.91	0	119.67	1821000000	141
SEC63	Translocation protein SEC63 homolog		0.121918	-0.0963688	Q9UGP8	Q9UGP8	21.0787	21.4586	21.3727	20.8423	21.0569	21.7217	3156		4	4	4	7.2	7.2	7.2	87.996	0	12.513	123770000	16
COX20	Cytochrome c oxidase protein 20 homolog		0.121416	-0.193308	Q5RI15;Q5RI15-2	Q5RI15;Q5RI15-2	22.6804	22.4895	21.7544	21.1065	22.5114	22.7265	1855		3	3	3	32.2	32.2	32.2	13.291	0	15.67	247150000	28
AURKB	Aurora kinase B		0.121343	-0.103996	Q96GD4;Q96GD4-5;Q96GD4-2;Q96GD4-4;Q96GD4-3;Q9UQB9-2;Q9UQB9-3;Q9UQB9	Q96GD4;Q96GD4-5;Q96GD4-2;Q96GD4-4;Q96GD4-3	24.393	24.9133	24.839	24.0825	24.8067	24.9442	2484		12	12	11	43.9	43.9	41.6	39.31	0	44.687	1195700000	92
IDH3G	Isocitrate dehydrogenase [NAD] subunit gamma, mitochondrial		0.120766	-0.23285	P51553-2;P51553	P51553-2;P51553	21.4432	22.1404	21.9193	20.3155	21.902	22.5868	1111		5	5	5	20.5	20.5	20.5	41.468	0	19.98	175250000	24
HNRNPH3	Heterogeneous nuclear ribonucleoprotein H3		0.120724	-0.0359681	P31942-2;P31942;P31942-3;P31942-4;P31942-6;P31942-5	P31942-2;P31942;P31942-3;P31942-4	29.6322	29.4068	29.3554	29.5624	29.3426	29.3814	877		14	13	13	62.2	59.8	59.8	35.238	0	323.31	32321000000	563
AFF1	AF4/FMR2 family member 1		0.120646	0.126247	P51825;P51825-3;P51825-2	P51825;P51825-3;P51825-2	22.0039	22.7654	22.7258	22.0438	22.9339	22.8962	1118		6	6	6	8.8	8.8	8.8	131.42	0	14.05	266950000	38
DNAJB12	DnaJ homolog subfamily B member 12		0.12046	-0.039163	Q9NXW2;Q9NXW2-2	Q9NXW2;Q9NXW2-2	22.1887	22.2614	22.2318	21.9679	22.3651	22.2314	3048		6	6	6	20.8	20.8	20.8	41.859	0	17.898	195870000	32
NCBP1	Nuclear cap-binding protein subunit 1		0.120308	0.0356318	Q09161	Q09161	26.2976	26.6468	26.5597	26.4891	26.5458	26.5761	1469		26	26	26	43.7	43.7	43.7	91.838	0	193.82	4109000000	335
AP3S1	AP-3 complex subunit sigma-1		0.119937	-0.0478865	Q92572	Q92572	24.0066	23.7984	23.9155	23.7413	23.7122	24.1234	2350		8	8	8	44.6	44.6	44.6	21.732	0	33.161	629250000	58
HDAC1	Histone deacetylase 1		0.119894	0.12104	Q13547	Q13547	21.3978	22.1417	22.1465	21.4739	22.2802	22.295	1565		7	3	3	21.2	11.8	11.8	55.102	0	13.025	196680000	36
PLEC	Plectin		0.119737	-0.264403	Q15149;Q15149-7;Q15149-8;Q15149-5;Q15149-6;Q15149-2;Q9UPN3	Q15149;Q15149-7;Q15149-8;Q15149-5;Q15149-6;Q15149-2	29.4532	29.0675	31.0702	29.8309	30.3635	28.6032	1697		219	219	6	53.8	53.8	1.6	531.78	0	323.31	47040000000	1978
GLI2	Zinc finger protein GLI2		0.119448	0.426985	P10070;P10070-4;P10070-3;P10070-2;P10070-1	P10070;P10070-4;P10070-3;P10070-2;P10070-1	19.3452	21.8819	22.3791	19.8239	22.5468	22.5164	619		5	5	5	4.5	4.5	4.5	167.78	0	13.946	225110000	10
BICC1	Protein bicaudal C homolog 1		0.119357	0.0779502	Q9H694;Q9H694-2	Q9H694	23.4152	23.3261	23.394	22.9844	23.7192	23.6655	2854		6	6	6	6.8	6.8	6.8	104.84	0	13.028	505760000	20
ZC3H13	Zinc finger CCCH domain-containing protein 13		0.119215	0.079546	Q5T200;Q5T200-2	Q5T200;Q5T200-2	22.5506	23.0684	22.7125	22.4858	22.9789	23.1054	1865		9	9	9	6.5	6.5	6.5	196.63	0	29.069	297110000	30
NEK7	Serine/threonine-protein kinase Nek7		0.118815	-0.0784753	Q8TDX7;Q8TDX7-2	Q8TDX7	25.6291	25.9817	25.9074	25.3309	25.9975	25.9543	2273		17	17	14	57.9	57.9	47	34.551	0	56.149	2464800000	177
HSD17B4	Peroxisomal multifunctional enzyme type 2;(3R)-hydroxyacyl-CoA dehydrogenase;Enoyl-CoA hydratase 2		0.118528	0.0576897	P51659;P51659-3;P51659-2	P51659;P51659-3;P51659-2	24.3188	24.7175	24.7249	24.5282	24.5295	24.8765	1117		16	16	16	31.9	31.9	31.9	79.685	0	78.752	1134200000	113
TFB1M	Dimethyladenosine transferase 1, mitochondrial		0.118395	0.123589	Q8WVM0	Q8WVM0	22.9123	23.8435	23.9226	23.3831	23.6085	24.0575	2312		10	10	10	39.9	39.9	39.9	39.542	0	36.685	636400000	53
SCAF11	Protein SCAF11		0.117823	0.0864417	Q99590-2;Q99590	Q99590-2;Q99590	25.2002	24.7314	24.6625	25.3202	24.9286	24.6047	2607		16	16	16	21.2	21.2	21.2	128.87	0	79.392	1180200000	103
DPF2	Zinc finger protein ubi-d4		0.117548	-0.0455341	Q92785;Q92785-2	Q92785;Q92785-2	24.1457	24.3864	24.549	24.2463	24.4713	24.2269	2368		11	11	11	41.7	41.7	41.7	44.155	0	42.583	916260000	92
EIF4H	Eukaryotic translation initiation factor 4H		0.117163	0.0786451	Q15056-2;Q15056	Q15056-2;Q15056	23.3117	23.8685	23.81	24.0791	23.5839	23.5632	1687		5	5	5	31.6	31.6	31.6	25.2	0	18.29	590790000	30
RPL36A	60S ribosomal protein L36a		0.116933	-0.183931	P83881	P83881	25.6115	25.0593	25.0165	25.7785	23.9939	25.3631	1373		5	5	2	32.1	32.1	9.4	12.441	0	11.543	1647100000	46
KCTD3	BTB/POZ domain-containing protein KCTD3		0.116547	-0.0560551	Q9Y597;Q9Y597-2;Q9Y597-3	Q9Y597;Q9Y597-2	23.6687	23.3108	23.0757	23.3119	23.3365	23.2387	3361		10	7	7	16.2	10.3	10.3	88.983	0	20.712	450790000	37
AAMP	Angio-associated migratory cell protein		0.116316	0.0491072	Q13685	Q13685	24.5759	24.3486	24.4496	24.7458	24.5103	24.2653	1586		11	11	11	38.5	38.5	38.5	46.75	0	40.133	979310000	71
YBX1	Nuclease-sensitive element-binding protein 1		0.115765	0.149602	P67809;Q9Y2T7	P67809	29.5205	28.5791	28.3576	29.5713	28.7568	28.5778	1328		15	11	11	71.6	59.3	59.3	35.924	0	323.31	16008000000	307
PDCD2L	Programmed cell death protein 2-like		0.115703	0.0391413	Q9BRP1	Q9BRP1	24.5121	24.2956	24.4045	24.6243	24.4476	24.2577	2668		8	8	8	36	36	36	39.416	0	36.175	924370000	58
IGFBP7	Insulin-like growth factor-binding protein 7		0.115605	0.439419	Q16270-2;Q16270	Q16270-2;Q16270	18.1571	21.8867	22.258	20.3814	21.8801	21.3586	1761		3	3	3	15.4	15.4	15.4	28.86	0	9.2575	163500000	9
SEC24B	Protein transport protein Sec24B		0.115583	0.0527261	O95487-2;O95487;O95487-3	O95487-2;O95487;O95487-3	25.4268	25.4632	25.4313	25.629	25.1641	25.6864	452		24	24	24	31.2	31.2	31.2	133.63	0	152.95	1977400000	224
MPLKIP	M-phase-specific PLK1-interacting protein		0.115303	0.18918	Q8TAP9	Q8TAP9	26.7721	25.5026	25.4684	26.9305	25.7192	25.661	2254		4	4	4	35.8	35.8	35.8	19.147	0	71.066	2659900000	86
KPNA6	Importin subunit alpha-7		0.115065	0.0360489	O60684;O15131	O60684	25.2737	25.3967	25.385	25.3507	25.5886	25.2242	287		17	11	11	41.4	31.9	31.9	60.029	0	102.49	1718400000	107
EIF6	Eukaryotic translation initiation factor 6		0.114868	-0.0930405	P56537;P56537-2	P56537;P56537-2	24.0235	23.6049	24.3996	24.1931	23.9878	23.5679	1193		8	8	8	50.6	50.6	50.6	26.599	0	41.479	667840000	50
RPS24	40S ribosomal protein S24		0.114467	0.144679	P62847-2;P62847-3;P62847;P62847-4	P62847-2;P62847-3;P62847;P62847-4	25.8087	26.4604	26.5271	25.7645	26.331	27.1348	1291		5	5	5	36.2	36.2	36.2	15.069	0	24.182	5567500000	234
GTF2E2	Transcription initiation factor IIE subunit beta		0.114396	-0.245155	P29084	P29084	19.3505	21.1419	21.1734	19.3446	20.626	20.9597	839		2	2	2	7.2	7.2	7.2	33.043	0.00034783	4.7573	76138000	7
IQSEC1	IQ motif and SEC7 domain-containing protein 1		0.114175	-0.0547454	Q6DN90;Q6DN90-2;Q5JU85-3;Q5JU85	Q6DN90;Q6DN90-2	25.0224	24.8513	24.6875	25.0837	24.7017	24.6116	1915		18	18	17	24.9	24.9	24.1	108.31	0	88.339	1194800000	145
ILVBL	Acetolactate synthase-like protein		0.11402	-0.203407	A1L0T0	A1L0T0	21.813	20.4534	22.0545	21.1951	20.5428	21.9727	6		5	5	5	12.3	12.3	12.3	67.867	0	17.193	152200000	18
SLC25A13	Calcium-binding mitochondrial carrier protein Aralar2		0.113842	-0.0473824	Q9UJS0;Q9UJS0-2	Q9UJS0;Q9UJS0-2	26.327	26.6209	26.5617	26.2389	26.4697	26.6589	3190		27	27	20	52.3	52.3	43.4	74.175	0	147.44	4154600000	363
EEF1D	Elongation factor 1-delta		0.113648	-0.0229155	P29692;P29692-2;P29692-3;P29692-4	P29692;P29692-2;P29692-3;P29692-4	26.1268	25.9416	26.0153	25.9545	26.1041	25.9563	847		9	9	9	41.3	41.3	41.3	31.121	0	95.106	2698100000	132
SCRIB	Protein scribble homolog		0.113577	0.0659072	Q14160;Q14160-3;Q14160-2;Q9BTT6-2;Q9BTT6	Q14160;Q14160-3;Q14160-2	23.0077	23.6057	23.297	23.4769	23.1289	23.5023	1617		15	15	15	13.4	13.4	13.4	174.88	0	43.986	445020000	43
PUM1	Pumilio homolog 1		0.113391	0.0247186	Q14671;Q14671-4	Q14671;Q14671-4	25.1935	25.199	25.0372	25.2817	25.1358	25.0863	1650		20	20	1	22.4	22.4	1.3	126.47	0	90.6	1523100000	121
MED4	Mediator of RNA polymerase II transcription subunit 4		0.113311	-0.152342	Q9NPJ6;Q9NPJ6-2	Q9NPJ6;Q9NPJ6-2	22.0412	22.9992	22.9096	21.7733	22.6601	23.0596	2947		6	6	6	30.4	30.4	30.4	29.745	0	24.15	305230000	35
SNRPB;SNRPN	Small nuclear ribonucleoprotein-associated proteins B and B;Small nuclear ribonucleoprotein-associated protein N		0.113163	-0.0594311	P14678-2;P14678;P14678-3;P63162;P63162-2	P14678-2;P14678;P14678-3;P63162;P63162-2	29.4784	29.4606	29.2053	29.1335	29.1737	29.6588	677		9	9	9	32	32	32	23.656	0	40.849	33530000000	807
DYNLL2	Dynein light chain 2, cytoplasmic		0.113129	-0.0414327	Q96FJ2	Q96FJ2	25.3493	25.1111	25.2676	25.3145	24.9753	25.3139	2473		4	4	2	57.3	57.3	32.6	10.35	0	15.004	1635800000	61
RBM39	RNA-binding protein 39		0.112663	0.0688089	Q14498-2;Q14498;Q14498-3	Q14498-2;Q14498;Q14498-3	26.9622	27.3247	27.3234	26.9011	27.4697	27.4459	1641		19	19	17	53.4	53.4	48.5	58.656	0	195.26	7265400000	392
NCOA5	Nuclear receptor coactivator 5		0.112539	0.071174	Q9HCD5	Q9HCD5	27.8372	27.3441	27.2101	27.7896	27.4097	27.4057	2910		24	24	24	57.3	57.3	57.3	65.536	0	161.99	8086500000	461
SSRP1	FACT complex subunit SSRP1		0.112505	-0.121738	Q08945	Q08945	25.1207	26.0573	26.06	25.7422	25.9626	25.1679	1464		18	18	18	32.6	32.6	32.6	81.074	0	80.394	2412500000	202
PRR3	Proline-rich protein 3		0.112203	-0.176087	P79522-2;P79522	P79522-2;P79522	20.9034	21.308	21.0919	21.3409	19.8228	21.6113	1356		2	2	2	19.2	19.2	19.2	18.644	0.00035829	5.3941	83661000	17
PLCD3	1-phosphatidylinositol 4,5-bisphosphate phosphodiesterase delta-3		0.111985	-0.154428	Q8N3E9	Q8N3E9	21.1955	21.8984	21.7709	22.0485	20.5804	21.7727	2164		6	6	6	12.7	12.7	12.7	89.257	0	15.23	134670000	28
PRIM1	DNA primase small subunit		0.111779	-0.099397	P49642	P49642	21.3972	21.6526	21.8712	21.066	21.4853	22.0715	1060		4	4	4	13.3	13.3	13.3	49.901	0	11.621	145260000	17
RAB11FIP5	Rab11 family-interacting protein 5		0.111642	0.0209993	Q9BXF6	Q9BXF6	26.5003	26.4568	26.4045	26.5922	26.3801	26.4523	2742		26	26	26	61.4	61.4	61.4	70.414	0	190.33	3673000000	300
TOR1AIP1	Torsin-1A-interacting protein 1		0.111423	-0.0140006	Q5JTV8	Q5JTV8	23.7601	23.829	23.8868	23.766	23.8595	23.8084	1847		9	9	1	21.3	21.3	2.4	66.248	0	31.414	593750000	81
[truncated: 585 more rows]

## Sheet: Peptides, HeLa
Sequence	Gene names	Protein names		Proteins	Leading razor protein	Mass	Charges	Score	Intensity LacZ_A	Intensity LacZ_B	Intensity LacZ_C	Intensity NAA80_A	Intensity NAA80_B	Intensity NAA80_C	Missed cleavages	Potential contaminant	Protein group IDs	Unique (Groups)	Unique (Proteins)	R Count	K Count	Length	PEP	Intensity	MS/MS Count	Start position	End position	Mod. peptide IDs	Best MS/MS	Oxidation (M) site IDs	id
[truncated: 33,077 more rows]

[truncated: 5 more sheets: HAP1-NAA80 lacZ (Figs 1b, 4c), HAP1-NAA80dP123 (Figs 4b, 4c), Peptides, HAP1, PFN2 peptides HeLa, PFN2 peptides HAP1]
